# Supplementary material for: Changes in bacterial community composition and antibiotic resistance profiles of coral-associated microbiota in the vicinity of Chilean salmon farms
Source: Sci Rep. 2026 Jun 20;16:19185. doi: 10.1038/s41598-026-57517-y (PMC13283219; doi:10.1038/s41598-026-57517-y)
Supplement: Supplementary file 1 — Supplementary Material 1 [file 41598_2026_57517_MOESM1_ESM.xlsx]

## Sheet: metatable_columnID
ColumnName	Definition	Further explanation
ID	bacterial strain ID short
ID_full	bacterial strain ID short (incl taxa assigment and site)
Colour_type	colortype assigment as white, orange, rare	see M&M for more detail
CoralGenotype	coral ID include location and individual number
Location	location defined as far or neas salmon farm
Antibiotic_resistance	total number of resistances observed against the tested antibiotics
Florfenicol	tested antibiotics and resistance defined as 0 = not resistant, 1 = resistant
Oxytetracycline	tested antibiotics and resistance defined as 0 = not resistant, 1 = resistant
Tilmicosin	tested antibiotics and resistance defined as 0 = not resistant, 1 = resistant
Erythromycin	tested antibiotics and resistance defined as 0 = not resistant, 1 = resistant
Trimethoprim	tested antibiotics and resistance defined as 0 = not resistant, 1 = resistant
Amoxicillin	tested antibiotics and resistance defined as 0 = not resistant, 1 = resistant
Bacitracin	tested antibiotics and resistance defined as 0 = not resistant, 1 = resistant
Fosfomycin	tested antibiotics and resistance defined as 0 = not resistant, 1 = resistant
Lincomycin	tested antibiotics and resistance defined as 0 = not resistant, 1 = resistant
Ampicillin	tested antibiotics and resistance defined as 0 = not resistant, 1 = resistant
Polymyxin B	tested antibiotics and resistance defined as 0 = not resistant, 1 = resistant
Streptomycin	tested antibiotics and resistance defined as 0 = not resistant, 1 = resistant
Ciprofloxacin	tested antibiotics and resistance defined as 0 = not resistant, 1 = resistant
Metronidazole	tested antibiotics and resistance defined as 0 = not resistant, 1 = resistant
Kanamycin	tested antibiotics and resistance defined as 0 = not resistant, 1 = resistant

## Sheet: metatalbe_data
ID	ID_full	Colour_type	CoralGenotype	Location	Antibiotic_resistance	Florfenicol	Oxytetracycline	Tilmicosin	Erythromycin	Trimethoprim	Amoxicillin	Bacitracin	Fosfomycin	Lincomycin	Ampicillin	Polymyxin B	Streptomycin	Ciprofloxacin	Metronidazole	Kanamycin
AB-103	SCS_AB-103_Pseudoalteromonas ostreae	white	SCS1	near	9	1	1	0	1	0	0	0	0	0	0	1	1	1	0	0
AB-98	SCS_AB-98_Pseudoalteromonas agarivorans	white	SCS1	near	5	1	1	1	1	0	1	0	0	0	1	1	1	1	0	1
AB-85	SCS_AB-85_Shewanella aestuarii	orange	SCS1	near	9	1	1	0	1	0	0	0	0	0	0	1	0	1	0	1
AB-132	SCS_AB-132_Microbacterium sp.	orange	SCS1	near	8	1	0	1	1	0	1	1	0	1	1	0	0	0	0	0
AB-113	SCS_AB-113_Pseudoalteromonas agarivorans	white	SCS9	near	6	1	1	0	1	0	1	0	0	0	1	1	1	1	0	1
AB-114	SCS_AB-114_Shewanella scandinavica	orange	SCS9	near	9	1	1	0	1	0	0	0	0	0	0	0	1	1	0	1
AB-110	SCS_AB-110_Shewanella kaireitica	rare	SCS9	near	11	1	1	0	1	0	0	0	0	0	0	0	0	1	0	0
AB-82	SCS_AB-82_Pseudoalteromonas neustonica	white	SCS2	near	9	1	1	0	1	0	0	0	0	0	0	1	1	1	0	0
AB-83	SCS_AB-83_Pseudoalteromonas sp.	white	SCS2	near	4	1	1	1	1	0	1	1	1	0	1	1	0	1	0	1
AB-129	SCS_AB-129_Stutzerimonas chloritidismutans	rare	SCS2	near	8	0	1	0	0	0	1	0	1	0	0	1	1	1	0	1
AB-111	SCS_AB-111_Pseudovibrio ascidiaceicola	rare	SCS4	near	10	1	1	0	0	0	0	0	0	0	0	0	1	1	0	0
AB-78	SCS_AB-78_Planococcus citreus	white	SCS4	near	2	1	1	1	1	1	1	1	1	1	1	0	1	1	0	1
AB-79	SCS_AB-79_Shewanella sp.	white	SCS4	near	10	1	1	0	1	1	0	0	0	0	0	0	0	1	0	0
AB-112	SCS_AB-112_Pseudovibrio ascidiaceicola	orange	SCS4	near	10	1	1	0	1	0	0	0	0	0	0	0	1	1	0	0
AB-89	SCS_AB-89_Shewanella goraebulensis	orange	SCS5	near	9	1	0	0	1	0	1	0	0	0	1	1	0	1	0	0
AB-95	SCS_AB-95_Shewanella aestuarii	orange	SCS5	near	8	1	1	0	1	1	0	0	0	0	0	1	0	1	0	1
AB-96	SCS_AB-96_Shewanella glacialimarina	orange	SCS5	near	9	1	1	0	1	0	0	0	0	0	0	1	0	1	0	1
AB-91	SCS_AB-91_Shewanella sp.	orange	SCS5	near	9	1	0	0	1	1	0	0	0	0	0	1	0	1	0	1
AB-84	SCS_AB-84_Bacillus pumilus	white	SCS6	near	7	1	1	1	1	0	1	0	0	0	1	0	0	1	0	1
AB-76	SCS_AB-76_Psychrobacter sp.	white	SCS6	near	9	1	0	0	0	0	0	1	0	0	0	1	1	1	0	1
AB-119	SCS_AB-119_Microbacterium sp.	orange	SCS6	near	7	1	0	1	1	0	1	1	0	1	1	0	1	0	0	0
AB-77	SCS_AB-77_Vibrio echinoideorum	white	SCS7	near	5	1	1	0	0	1	1	0	1	0	1	1	1	1	0	1
AB-81	SCS_AB-81_Vibrio echinoideorum	white	SCS7	near	5	1	1	0	0	1	1	0	1	0	1	1	1	1	0	1
AB-16	FCF_AB-16_Vibrio splendidus	white	FCF9	far	3	1	1	0	1	1	1	0	1	1	1	1	1	1	0	1
AB-13	FCF_AB-13_Shewanella kaireitica	orange	FCF9	far	8	1	1	0	1	0	0	0	0	0	0	1	1	1	0	1
AB-15	FCF_AB-15_Pseudoalteromonas ulvae	rare	FCF9	far	4	1	1	1	1	0	1	0	1	0	1	1	1	1	0	1
AB-12	FCF_AB-12_Pseudoalteromonas agarivorans	white	FCF9	far	6	1	1	0	1	0	1	0	0	0	1	1	1	1	0	1
AB-64	FCF_AB-64_Vibrio echinoideorum	white	FCF6	far	5	1	1	0	1	0	1	0	1	0	1	1	1	1	0	1
AB-67	FCF_AB-67_Pseudoalteromonas sp.	white	FCF6	far	6	1	1	1	1	1	1	0	0	0	1	1	0	1	0	0
AB-71	FCF_AB-71_Aliivibrio logei	rare	FCF6	far	3	1	1	0	1	1	1	0	1	0	1	1	1	1	1	1
AB-70	FCF_AB-70_Shewanella electrodiphila	orange	FCF6	far	10	1	0	0	1	0	0	0	0	0	0	1	0	1	0	1
AB-27	FCF_AB-27_Pseudovibrio ascidiaceicola	white	FCF4	far	11	1	0	0	1	0	0	0	0	0	0	0	1	1	0	0
AB-108	FCF_AB-108_Shewanella sp.	orange	FCF4	far	9	1	1	0	1	0	1	0	0	0	0	1	0	0	0	1
AB-29	FCF_AB-29_Vibrio sp.	white	FCF4	far	3	1	1	0	1	1	1	0	1	1	1	1	1	1	0	1
AB-58	FCF_AB-58_Kordia aestuariivivens	orange	FCF7	far	8	1	1	0	1	0	1	0	0	1	0	0	0	1	1	0
AB-18	FCF_AB-18_Pseudoalteromonas ulvae	rare	FCF7	far	5	1	1	1	1	0	1	0	1	0	1	1	0	1	0	1
AB-19	FCF_AB-19_Pseudoalteromonas neustonica	orange	FCF7	far	7	1	1	1	1	0	1	0	0	0	1	1	0	1	0	0
AB-17	FCF_AB-17_Pseudoalteromonas agarivorans	white	FCF7	far	6	1	1	0	1	0	1	0	0	0	1	1	1	1	0	1
AB-6	FCF_AB-6_Pseudalkalibacillus hwajinpoensis	orange	FCF1	far	2	1	1	1	1	0	1	1	1	1	1	1	1	1	0	1
AB-7	FCF_AB-7_Pseudoalteromonas agarivorans	white	FCF1	far	6	1	1	0	1	0	1	0	0	0	1	1	1	1	0	1
AB-9	FCF_AB-9_Pseudoalteromonas neustonica	orange	FCF1	far	7	1	0	1	1	0	1	0	0	0	1	1	0	1	0	1
AB-1	FCF_AB-1_Pseudoalteromonas agarivorans	white	FCF2	far	6	1	1	0	1	0	1	0	0	0	1	1	1	1	0	1
AB-2	FCF_AB-2_Pseudoalteromonas neustonica	orange	FCF2	far	8	1	1	1	1	0	1	0	0	0	0	1	0	1	0	0
AB-4	FCF_AB-4_Vibrio bathopelagicus	white	FCF2	far	8	1	1	0	1	0	1	0	0	0	1	1	0	1	0	0
AB-30	FCF_AB-30_Shewanella aestuarii	orange	FCF5	far	7	1	1	0	1	1	1	0	0	0	1	1	0	1	0	0
AB-33	FCF_AB-33_Cognaticolwellia mytili	white	FCF5	far	7	1	1	0	1	0	1	0	0	0	0	1	1	1	0	1
