# Supplementary material for: Changes in bacterial community composition and antibiotic resistance profiles of coral-associated microbiota in the vicinity of Chilean salmon farms
Source: Sci Rep. 2026 Jun 20;16:19185. doi: 10.1038/s41598-026-57517-y (PMC13283219; doi:10.1038/s41598-026-57517-y)
Supplement: Supplementary file 2 — Supplementary Material 2 [file 41598_2026_57517_MOESM2_ESM.xlsx]

## Sheet: metatable_columnID
ColumnName	Definition	Further explanation
Location	coral ID include location and individual number
CoralGenotype	location defined as far or neas salmon farm
AMC	supplementation of antimicrobials (AMC), MA = control no AMC added, Til = tilmicosin, Oxy = oxytetracyclin was added	for used concentrations see M&M
days	days when the CFUs were counted on the plates
time_point	days converted to sampling time point T1-T3
plate1	counts on replicate plates	note NA was added when bacterial growth did not permit counting individual bacterial colonies on the plates, these were also excluded from delta calculations
plate2	counts on replicate plates
plate3	counts on replicate plates
AMC_days	combined information of plate treatment (AMC) and timepoint
mean_CFUs	average CFU across the three plates
delta_MA-AMC	change in CFU count between control and plates supplemented with AMC

## Sheet: metatable_data
Location	CoralGenotype	AMC	days	time_point	plate1	plate2	plate3	AMC_days	mean_CFUs	delta_MA-AMC
near	SCS1	MA	3	T1	0	2	3	MA_3	1.66667
near	SCS1	MA	7	T2	4	6	5	MA_7	5
near	SCS1	MA	35	T3	0	12	6	MA_35	6
near	SCS1	Oxy	3	T1	3	0	1	Oxy_3	1.33333	-0.333333
near	SCS1	Oxy	7	T2	0	2	4	Oxy_7	2	-3
near	SCS1	Oxy	35	T3	1	4	6	Oxy_35	3.66667	-2.33333
near	SCS1	Til	3	T1	0	0	0	Til_3	0	-1.66667
near	SCS1	Til	7	T2	1	0	0	Til_7	0.333333	-4.66667
near	SCS1	Til	35	T3	2	1	0	Til_35	1	-5
near	SCS2	MA	3	T1	3	3	3	MA_3	3
near	SCS2	MA	7	T2	3	4	4	MA_7	3.66667
near	SCS2	MA	35	T3	7	5	5	MA_35	5.66667
near	SCS2	Oxy	3	T1	0	0	0	Oxy_3	0	-3
near	SCS2	Oxy	7	T2	91	6	0	Oxy_7	32.3333	28.6667
near	SCS2	Oxy	35	T3	94	7	3	Oxy_35	34.6667	29
near	SCS2	Til	3	T1	0	0	0	Til_3	0	-3
near	SCS2	Til	7	T2	2	0	0	Til_7	0.666667	-3
near	SCS2	Til	35	T3	2	0	0	Til_35	0.666667	-5
near	SCS4	MA	3	T1	225	238	195	MA_3
near	SCS4	MA	7	T2	NA	NA	NA	MA_7
near	SCS4	MA	35	T3	NA	NA	NA	MA_35
near	SCS4	Oxy	3	T1	1	0	0	Oxy_3	0.333333
near	SCS4	Oxy	7	T2	1	0	0	Oxy_7	0.333333
near	SCS4	Oxy	35	T3	1	0	1	Oxy_35	0.666667
near	SCS4	Til	3	T1	0	0	0	Til_3	0
near	SCS4	Til	7	T2	0	0	0	Til_7	0
near	SCS4	Til	35	T3	3	7	32	Til_35	14
near	SCS5	MA	3	T1	3	3	7	MA_3	4.33333
near	SCS5	MA	7	T2	33	29	36	MA_7	32.6667
near	SCS5	MA	35	T3	59	46	46	MA_35	50.3333
near	SCS5	Oxy	3	T1	0	1	1	Oxy_3	0.666667	-3.66667
near	SCS5	Oxy	7	T2	1	2	1	Oxy_7	1.33333	-31.3333
near	SCS5	Til	3	T1	1	0	0	Til_3	0.333333	-4
near	SCS5	Til	7	T2	2	3	0	Til_7	1.66667	-31
near	SCS5	Oxy	35	T3	3	6	5	Oxy_35	4.66667	-45.6667
near	SCS5	Til	35	T3	7	7	11	Til_35	8.33333	-42
near	SCS6	MA	3	T1	1	1	0	MA_3	0.666667
near	SCS6	MA	7	T2	6	4	1	MA_7	3.66667
near	SCS6	MA	35	T3	12	13	4	MA_35	9.66667
near	SCS6	Oxy	3	T1	0	0	1	Oxy_3	0.333333	-0.333333
near	SCS6	Oxy	7	T2	0	0	1	Oxy_7	0.333333	-3.33333
near	SCS6	Oxy	35	T3	2	0	3	Oxy_35	1.66667	-8
near	SCS6	Til	3	T1	0	0	0	Til_3	0	-0.666667
near	SCS6	Til	7	T2	0	0	0	Til_7	0	-3.66667
near	SCS6	Til	35	T3	2	0	0	Til_35	0.666667	-9
near	SCS7	MA	3	T1	41	28	28	MA_3	32.3333
near	SCS7	MA	7	T2	60	46	43	MA_7	49.6667
near	SCS7	MA	35	T3	135	156	80	MA_35	123.667
near	SCS7	Oxy	3	T1	1	0	0	Oxy_3	0.333333	-32
near	SCS7	Oxy	7	T2	1	0	0	Oxy_7	0.333333	-49.3333
near	SCS7	Oxy	35	T3	21	19	15	Oxy_35	18.3333	-105.333
near	SCS7	Til	3	T1	3	1	2	Til_3	2	-30.3333
near	SCS7	Til	7	T2	3	2	4	Til_7	3	-46.6667
near	SCS7	Til	35	T3	3	2	4	Til_35	3	-120.667
near	SCS9	MA	3	T1	0	0	0	MA_3	0
near	SCS9	MA	7	T2	3	2	2	MA_7	2.33333
near	SCS9	MA	35	T3	3	4	2	MA_35	3
near	SCS9	Oxy	3	T1	2	1	0	Oxy_3	1	1
near	SCS9	Oxy	7	T2	2	5	2	Oxy_7	3	0.666667
near	SCS9	Til	3	T1	0	0	0	Til_3	0	0
near	SCS9	Til	7	T2	0	0	0	Til_7	0	-2.33333
near	SCS9	Til	35	T3	2	0	1	Til_35	1	-2
far	FCF1	MA	3	T1	4	7	3	MA_3	4.66667
far	FCF1	MA	7	T2	12	11	9	MA_7	10.6667
far	FCF1	MA	32	T3	12	12	10	MA_32	11.3333
far	FCF1	Oxy	3	T1	3	0	0	Oxy_3	1	-3.66667
far	FCF1	Oxy	7	T2	5	0	0	Oxy_7	1.66667	-9
far	FCF1	Oxy	32	T3	5	1	3	Oxy_32	3	-8.33333
far	FCF1	Til	3	T1	0	0	0	Til_3	0	-4.66667
far	FCF1	Til	7	T2	1	0	0	Til_7	0.333333	-10.3333
far	FCF1	Til	32	T3	1	0	0	Til_32	0.333333	-11
far	FCF2	MA	3	T1	26	13	19	MA_3	19.3333
far	FCF2	MA	7	T2	NA	NA	NA	MA_7
far	FCF2	MA	32	T3	NA	NA	NA	MA_32
far	FCF2	Oxy	3	T1	4	6	4	Oxy_3	4.66667	-14.6667
far	FCF2	Oxy	7	T2	6	6	NA	Oxy_7	6
far	FCF2	Oxy	32	T3	8	10	NA	Oxy_32	9
far	FCF2	Til	3	T1	0	0	0	Til_3	0	-19.3333
far	FCF2	Til	7	T2	1	0	0	Til_7	0.333333	0.333333
far	FCF2	Til	32	T3	1	0	0	Til_32	0.333333	0.333333
far	FCF4	MA	3	T1	8	12	8	MA_3	9.33333
far	FCF4	MA	7	T2	NA	NA	NA	MA_7
far	FCF4	MA	32	T3	NA	NA	NA	MA_32
far	FCF4	Oxy	3	T1	2	1	2	Oxy_3	1.66667	-7.66667
far	FCF4	Oxy	7	T2	3	1	2	Oxy_7	2
far	FCF4	Oxy	32	T3	14	NA	NA	Oxy_32	14
far	FCF4	Til	3	T1	0	0	0	Til_3	0	-9.33333
far	FCF4	Til	7	T2	1	2	2	Til_7	1.66667
far	FCF4	Til	32	T3	7	7	4	Til_32	6
far	FCF5	MA	3	T1	11	34	23	MA_3	22.6667
far	FCF5	MA	7	T2	12	21	14	MA_7	15.6667
far	FCF5	MA	32	T3	20	20	28	MA_32	22.6667
far	FCF5	Oxy	3	T1	10	10	11	Oxy_3	10.3333	-12.3333
far	FCF5	Oxy	7	T2	12	10	12	Oxy_7	11.3333	-4.33333
far	FCF5	Oxy	32	T3	11	18	15	Oxy_32	14.6667	-8
far	FCF5	Til	3	T1	1	1	0	Til_3	0.666667	-22
far	FCF5	Til	7	T2	1	1	0	Til_7	0.666667	-15
far	FCF5	Til	32	T3	1	2	0	Til_32	1	-21.6667
far	FCF6	MA	3	T1	28	43	37	MA_3	36
far	FCF6	MA	7	T2	92	80	77	MA_7	83
far	FCF6	MA	32	T3	78	95	88	MA_32	87
far	FCF6	Oxy	3	T1	10	11	17	Oxy_3	12.6667	-23.3333
far	FCF6	Oxy	7	T2	22	15	17	Oxy_7	18	-65
far	FCF6	Oxy	32	T3	36	30	44	Oxy_32	36.6667	-50.3333
far	FCF6	Til	3	T1	3	1	4	Til_3	2.66667	-33.3333
far	FCF6	Til	7	T2	7	7	4	Til_7	6	-77
far	FCF6	Til	32	T3	22	7	8	Til_32	12.3333	-74.6667
far	FCF7	MA	3	T1	6	4	12	MA_3	7.33333
far	FCF7	MA	7	T2	NA	24	10	MA_7	17
far	FCF7	MA	32	T3	NA	44	18	MA_32	31
far	FCF7	Oxy	3	T1	2	2	0	Oxy_3	1.33333	-6
far	FCF7	Oxy	7	T2	4	2	0	Oxy_7	2	-15
far	FCF7	Oxy	32	T3	4	6	4	Oxy_32	4.66667	-26.3333
far	FCF7	Til	3	T1	0	0	0	Til_3	0	-7.33333
far	FCF7	Til	7	T2	0	0	0	Til_7	0	-17
far	FCF7	Til	32	T3	2	2	0	Til_32	1.33333	-29.6667
far	FCF9	MA	3	T1	22	40	4	MA_3	22
far	FCF9	MA	7	T2	92	62	82	MA_7	78.6667
far	FCF9	MA	32	T3	166	118	150	MA_32	144.667
far	FCF9	Oxy	3	T1	8	8	12	Oxy_3	9.33333	-12.6667
far	FCF9	Oxy	7	T2	64	20	30	Oxy_7	38	-40.6667
far	FCF9	Oxy	32	T3	94	48	60	Oxy_32	67.3333	-77.3333
far	FCF9	Til	3	T1	0	0	0	Til_3	0	-22
far	FCF9	Til	7	T2	2	0	2	Til_7	1.33333	-77.3333
far	FCF9	Til	32	T3	46	40	84	Til_32	56.6667	-88
