# Supplementary material for: Changes in bacterial community composition and antibiotic resistance profiles of coral-associated microbiota in the vicinity of Chilean salmon farms
Source: Sci Rep. 2026 Jun 20;16:19185. doi: 10.1038/s41598-026-57517-y (PMC13283219; doi:10.1038/s41598-026-57517-y)
Supplement: Supplementary file 3 — Supplementary Material 3 [file 41598_2026_57517_MOESM3_ESM.xlsx]

## Sheet: Data_3_ASV_countable
Dataset_3: Sequencing output
sample ID	FCF1	FCF2	FCF3	FCF4	FCF5	FCF6	FCF7	FCF8	FCF9	FCF10	SCS1	SCS2	SCS3	SCS4	SCS5	SCS6	SCS7	SCS8	SCS9	SCS10	FSW1	FSW2	SSW1	SSW2	SSW3
location	far	far	far	far	far	far	far	far	far	far	near	near	near	near	near	near	near	near	near	near	far	far	near	near	near
used culture	yes	yes	no	yes	yes	yes	yes	no	yes	no	yes	yes	no	yes	yes	yes	yes	no	yes	no	no	no	no	no	no
ASVs per sample	124	157	120	117	114	178	95	64	69	105	30	55	50	50	201	71	83	49	25	98	116	112	143	131	124	organism	domain	phylum	class	order	family	genus	species	GenBank_Organism	Accession#	sequence
ASV001	0	59	0	0	0	24	0	0	0	0	0	0	0	0	0	0	0	0	0	0	0	0	0	0	0	Bacteria;Bdellovibrionota;Bdellovibrionia;Bdellovibrionales;Bdellovibrionaceae;Bdellovibrionales;OM27_clade	Bacteria	Bdellovibrionota	Bdellovibrionia	Bdellovibrionales	Bdellovibrionaceae	Bdellovibrionales	OM27_clade	uncultured Bdellovibrionales bacterium	PX715967	GTCCACGCCGTAAACGATGAATGCTAGCTGCTGGGGAAATTGTCTCTTCAGTGGCAAAGCTAACGCATTAAGCATTCCGCCTGGGGAGTACGGCCGCAAGGCTAAAACTCAAAGGAATTGACGGGGGCCCGCACAAGTGGTGGAGCATGTGGTTTAATTCGATGCAACGCGAAGAACCTTACCCAGGCTTGACATCTTCTGAACCTACCCGAAAGGGAAGGGTGCCCCCTCACGGGGGAACGGAATGACAGGTGCTGCATGGCT
ASV002	0	0	0	0	0	0	0	0	0	0	0	0	0	0	97	0	0	0	0	0	0	0	0	0	0	Bacteria;NB1-j;NB1-j;NB1-j;NB1-j;NB1-j;uncultured_organism	Bacteria	NB1-j	NB1-j	NB1-j	NB1-j	NB1-j	uncultured_organism	uncultured bacterium	PX715968	GTCCACACCGTAAACGTTGAGTGCTAGACGTCGGAGGTATTGACCCCCTCGGTGTCGCAGCTAACGCATTAAGCACTCCGCCTGGGGAGTACGGCCGCAAGGCTAAAACTCAAAGGAATTGACGGGGGCCCGCACAAGCGGTGGAGCATGTGGTTTAATTCGAAGCAACGCGCAGAACCTTACCTGGATTTGACATCTAGAGAATTCCCTGGAAACAGGGAAGTGCCTTCGGGAGCTCTAAGACAGGTGCTGCATGGCT
ASV005	0	0	0	0	0	0	0	0	0	0	0	0	0	42	0	0	0	0	0	0	0	0	0	0	0	Bacteria;NB1-j;NB1-j;NB1-j;NB1-j;NB1-j;uncultured_deep-sea	Bacteria	NB1-j	NB1-j	NB1-j	NB1-j	NB1-j	uncultured_deep-sea	uncultured bacterium	PX715969	GTCCACGCCGTAAACGTTGGGTGCTCGTCGTAGCGGGTATTGACCCCTGCTGTGACCAAGCTAACGCAAGAAGCACCCCGCCTGGGAAGTACGGTCGCAAGACTAAAACTCAAAGAAATTGACGGGGGCCCGCACAAGCGGTGGAGCATGTGGTTTAATTCGAAGCAACGCGCAGAACCTTACCTGGATTTGACATCTACGGAATCTCTTCGAAAGTTGAGAGTGCCTTCGGGAGCCGTAAGACAGGTGCTGCATGGCT
ASV006	0	0	0	0	8	19	0	0	0	8	0	0	0	0	0	0	0	0	0	0	0	0	0	0	0	Bacteria;NB1-j;NB1-j;NB1-j;NB1-j;NB1-j;uncultured_marine	Bacteria	NB1-j	NB1-j	NB1-j	NB1-j	NB1-j	uncultured_marine	uncultured bacterium	PX715970	GTCCACGCCGTAAACGTTGGGTGCTCGTTGCTGCGGGTATTGACCCCTGCAGTGACTAAGTTAACGCGATAAGCACCCCGCCTGGGAAGTACGGTCGCAAGACTAAAACTCAAAGAAATTGACGGGGGCCCGCACAAGCGGTGGAGCATGTGGTTTAATTCGAAGCAACGCGCAGAACCTTACCTGGATTTGACATCCTCGGAATCTCTCTGAAAGGAGAGAGTGCCTTCGGGAGCCGAGTGACAGGTGCTGCATGGCT
ASV007	0	0	14	8	0	0	0	0	0	0	0	0	0	0	0	0	0	0	0	0	6	0	0	0	0	Bacteria;NB1-j;NB1-j;NB1-j;NB1-j;NB1-j;NB1-j	Bacteria	NB1-j	NB1-j	NB1-j	NB1-j	NB1-j	NB1-j	uncultured bacterium	PX715971	GTCCACGCCGTAAACGTTGGGTGCTCGTCGTCGCGGGTATTGACCCCTGCGGTGACCAAGCTAACGCGAGAAGCACCCCGCCTGGGAAGTACGGTCGCAAGACTAAAACTCAAAGAAATTGACGGGGGCCCGCACAAGCGGTGGAGCATGTGGTTTAATTCGAAGCAACGCGCAGAACCTTACCTGGATTTGACATCCTCGGAACTTCTCCGAAAGGAGAAGGTGCCTTCGGGAGCCGAGTGACAGGTGCTGCATGGCT
ASV008	0	0	0	0	0	0	0	2	0	0	0	0	0	0	0	0	28	0	0	0	0	0	0	0	0	Bacteria;NB1-j;NB1-j;NB1-j;NB1-j;NB1-j;hydrothermal_vent	Bacteria	NB1-j	NB1-j	NB1-j	NB1-j	NB1-j	hydrothermal_vent	uncultured bacterium	PX715972	GTCCACACCGTAAACGGTGAGAGCTCGTCGTAGTGGGTATTGACCCCTGCTGTGACCAAGTTAACGCATGAAGCTCTCCGCCTGGGAAGTACGGTCGCAAGACTAAAACTCAAAGAAATTGACGGGGGCCCGCACAAGCGGTGGAGCATGTTGTTTAATTCGAAGCAACGCGCAGAACCTTACCTGGATTTGACATCTCGGGAATCTCCCTGAAAGGGGAGAGTGCCTTCGGGAACCCGATGACAGGTGCTGCATGGCT
ASV009	14	0	0	0	0	0	22	0	0	0	0	0	0	0	7	0	13	0	0	8	0	0	0	0	0	Bacteria;NB1-j;NB1-j;NB1-j;NB1-j;NB1-j;hydrothermal_vent	Bacteria	NB1-j	NB1-j	NB1-j	NB1-j	NB1-j	hydrothermal_vent	uncultured bacterium	PX715973	GTCCACACCGTAAACGGTGAGAGCTCGTCGTAGTGGGTATTGACCCCTGCTGTGACCAAGTTAACGCATGAAGCTCTCCGCCTGGGAAGTACGGTCGCAAGACTAAAACTCAAAGAAATTGACGGGGGCCCGCACAAGCGGTGGAGCATGTTGTTTAATTCGAAGCAACGCGCAGAACCTTACCTGGATTTGACATCTTCGGAATCTTCCTGAAAAGGAAGAGTGCCTTCGGGAACCGAAAGACAGGTGCTGCATGGCT
ASV010	0	0	0	0	0	0	0	0	0	0	0	14	0	0	17	5	0	0	0	15	0	0	0	0	0	Bacteria;NB1-j;NB1-j;NB1-j;NB1-j;NB1-j;uncultured_prokaryote	Bacteria	NB1-j	NB1-j	NB1-j	NB1-j	NB1-j	uncultured_prokaryote	uncultured bacterium	PX715974	GTCCACACCGTAAACGGTGAGAGCTCGTCGTAGTGGGTATTGACCCCTGCTGTGACCAAGTTAACGCATGAAGCTCTCCGCCTGGGAAGTACGGTCGCAAGACTAAAACTCAAAGAAATTGACGGGGGCCCGCACAAGCGGTGGAGCATGTTGTTTAATTCGAAGCAACGCGCAGAACCTTACCTGGATTTGACATCTCCGGAATCTCTCTGAAAGGAGAGAGTGCCTTCGGGAACCGGATGACAGGTGCTGCATGGCT
ASV011	0	116	0	0	0	19	0	0	0	0	0	0	0	0	0	0	0	0	0	0	0	0	0	0	0	Bacteria;NB1-j;NB1-j;NB1-j;NB1-j;NB1-j;uncultured_prokaryote	Bacteria	NB1-j	NB1-j	NB1-j	NB1-j	NB1-j	uncultured_prokaryote	uncultured bacterium	PX715975	GTCCACGCCGTAAACGGTGAGAGCTCGTCGTAGCGGGTATTGACCCCTGCTGTGACCAAGTTAACGCATGAAGCTCTCCGCCTGGGAAGTACGGTCGCAAGACTAAAACTCAAAGAAATTGACGGGGGCCCGCACAAGCGGTGGAGCATGTTGTTTAATTCGAAGCAACGCGCAGAACCTTACCTGGATTTGACATCTCCGGAATCTCTCTGAAAGGAGAGAGTGCCTTCGGGAACCGGATGACAGGTGCTGCATGGCT
ASV012	0	0	0	0	0	0	0	0	0	0	0	0	0	0	161	0	0	0	0	0	0	0	0	0	0	Bacteria;NB1-j;NB1-j;NB1-j;NB1-j;NB1-j;uncultured_delta	Bacteria	NB1-j	NB1-j	NB1-j	NB1-j	NB1-j	uncultured_delta	uncultured bacterium	PX715976	GTCCACGCCGTAAACGTTGAGTGCTCGTCGACGCGGGTATTGACCCCTGCGTTGACCAAGCTAACGCATTAAGCACTCCGCCTGGGGAGTACGGCCGCAAGGCTAAAACTCAAAGGAATTGACGGGGGCCCGCACAAGCGGTGGAGCATGTGGTTTAATTCGAAGCAACGCGCAGAACCTTACCTGGGCTTGACATCTAGGGAATCTCTTCGAAAGTTGAGAGTGCCTTCGGGAACCCTAAGACAGGTGCTGCATGGCT
ASV013	0	0	0	0	0	25	0	0	0	0	0	0	0	0	0	0	0	0	0	0	0	0	0	0	0	Bacteria;Bacillota;Bacilli;Acholeplasmatales;Acholeplasmataceae;Acholeplasma;uncultured_Bacillota	Bacteria	Bacillota	Bacilli	Acholeplasmatales	Acholeplasmataceae	Acholeplasma	uncultured_Bacillota	uncultured Acholeplasma sp.	PX715977	GTCCACGCCGTAAACGATGAGTACTAAGTGTTGGAGAAATTCAGTGCTGTAGTTAACGCAATAAGTACTCCGCCTGAGTAGTACGTGCGCAAGCATGAAACTCAAAGGAATTGACGGGACCCCGCACAAGCGGTGGATCATGTTGTTTAATTCGATGATACGCGAAAAACCTTACCAGGTCTTGACATACCATGCAAAGCTATAGAGATATAGTGGAGGTTATCATGGATACAGGTGGTGCATGGTT
ASV014	81	0	0	0	0	0	0	0	0	0	0	0	0	0	0	0	0	0	0	0	0	0	0	0	0	Bacteria;Bacillota;Bacilli;Izemoplasmatales;Izemoplasmatales;Izemoplasmatales;uncultured_bacterium	Bacteria	Bacillota	Bacilli	Izemoplasmatales	Izemoplasmatales	Izemoplasmatales	uncultured_bacterium	uncultured Bacilli bacterium	PX715978	GTCCACGCCGTAAACGATGAGTACTAAGTGTTGGGGAAACTCAGTGCTGCAGTTAACGCAATAAGTACTCCGCCTGGGGATTACGACCGCAAGGTTGAAACTCAAAGGAATTGACGGGGACCCGCACAAGCGGTGGAGCATGTGGTTTAATTCGAAGCAACGCGAAGAACCTTACCAGGTCTTGACATACCAATGACAACCATAGAGATATGGTCTCCTTCGGGCATTGGATACAGGTGGTGCATGGTT
ASV015	0	0	0	0	0	0	0	0	0	0	0	307	0	0	0	0	0	0	0	0	0	0	0	0	0	Bacteria;Bacillota;Bacilli;Mycoplasmatales;Mycoplasmataceae;Mycoplasma;Mycoplasma	Bacteria	Bacillota	Bacilli	Mycoplasmatales	Mycoplasmataceae	Mycoplasma	Mycoplasma	uncultured Mycoplasma sp.	PX715979	GTCCACGCCGTAAACGATGATCATTAGCCGGTGGGTTTTATCACTGGCGTAGCTAACGCGTTAAATGATCCGCCTGAGTAGTATGCTCGCAAGAGTGAAACTTAAAGGAATTGACGGGGACCCGCACAAGCAGTGGAGCATGTGGTTTAATTTGAAGATACGCAAAGAACCTTACCCGCTTTTGACATCTTCTGCAAAACTATAGAGATATAGCGGAGGTTAACAGAATGACAGATGGTGCATGGTT
ASV016	0	0	0	0	0	4819	0	0	28	0	0	0	0	0	0	0	0	0	0	0	0	0	0	0	0	Bacteria;Bacillota;Bacilli;Mycoplasmatales;Mycoplasmataceae;Mycoplasma;Mycoplasma	Bacteria	Bacillota	Bacilli	Mycoplasmatales	Mycoplasmataceae	Mycoplasma	Mycoplasma	uncultured Mycoplasma sp.	PX715980	GTCCACGCCGTAAACGATGATCATTAGCCGGTGGGTTTTATCACTGGCGTAGCTAACGTGTTAAATGATCCGCCTGAGTAGTATGCTCGCAAGAGTGAAACTTAAAGGAATTGACGGGGACCCGCACAAGCAGTGGAGCATGTGGTTTAATTTGAAGATACGCAAAGAACCTTACCCACTTTTGACATCTTCTGCAAAACTATAGAGATATAGCGGAGGTTAACAGAATGACAGATGGTGCATGGTT
ASV017	0	0	0	0	0	0	0	43	0	0	0	0	0	0	0	0	0	0	0	0	0	0	0	0	0	Bacteria;Bacillota;Bacilli;Mycoplasmatales;Mycoplasmataceae;Mycoplasma;Mycoplasma	Bacteria	Bacillota	Bacilli	Mycoplasmatales	Mycoplasmataceae	Mycoplasma	Mycoplasma	uncultured Mycoplasma sp.	PX715981	TCGTAGGATTATACCCTGGTAGTCCACGCCGTAAACGATGATCATTAGCCGGTGGGTTTTATCACTGGCGTAGCTAACGCGTTAAATGATCCGCCTGAGTAGTATGCTCGCAAGAGTGAAACTTAAAGGAATTGACGGGGACCCGCACAAGCAGTGGAGCATGTGGTTTAATTTGAAGATACGCAAAGAACCTTACCCACTTTTGACATCTTCTGCAAAACTATAGAGATATAGCGGAGGTTAACAGAATGACAGATGGTGCATGGTT
ASV018	0	0	0	0	0	0	0	0	0	0	0	0	0	0	0	75	0	0	0	0	0	0	0	0	0	Bacteria;Bacillota;Bacilli;Mycoplasmatales;Mycoplasmataceae;Mycoplasma;Mycoplasma	Bacteria	Bacillota	Bacilli	Mycoplasmatales	Mycoplasmataceae	Mycoplasma	Mycoplasma	uncultured Mycoplasma sp.	PX715982	GTCCACGCCGTAAACGATGATCATTAGCCGGTGGGTTTTATCACTGGCGTAGCTAACGCGTTAAATGATCCGCCTGAGTAGTATGCTCGCAAGAGTGAAACTTAAAGGAATTGACGGGGACCCGCACAAGCAGTGGAGCATGTGGTTTAATTTGAAGATACGCAAAGAACCTTACCCACTTTTGACATCTTCTGCAAAACTATAGAGATATAGCGGAGGTTAACAGAATGACAGATGGTGCATGGTTGTCGTCAGTTCGTGCCTCCAACTAG
ASV019	0	0	0	0	0	0	0	0	0	0	43	29	0	39	0	98	23	0	0	0	0	0	0	0	0	Bacteria;Bacillota;Bacilli;Mycoplasmatales;Mycoplasmataceae;Mycoplasma;Mycoplasma	Bacteria	Bacillota	Bacilli	Mycoplasmatales	Mycoplasmataceae	Mycoplasma	Mycoplasma	uncultured Mycoplasma sp.	PX715983	CGTTCCGTAGGATTATACCCTGGTAGTCCACGCCGTAAACGATGATCATTAGCCGGTGGGTTTTATCACTGGCGTAGCTAACGCGTTAAATGATCCGCCTGAGTAGTATGCTCGCAAGAGTGAAACTTAAAGGAATTGACGGGGACCCGCACAAGCAGTGGAGCATGTGGTTTAATTTGAAGATACGCAAAGAACCTTACCCACTTTTGACATCTTCTGCAAAACTATAGAGATATAGCGGAGGTTAACAGAATGACAGATGGTGCATGGTT
ASV020	0	0	0	0	0	87	0	22344	0	0	20531	13464	0	17682	5311	41962	6018	0	5904	0	16	168	0	0	0	Bacteria;Bacillota;Bacilli;Mycoplasmatales;Mycoplasmataceae;Mycoplasma;Mycoplasma	Bacteria	Bacillota	Bacilli	Mycoplasmatales	Mycoplasmataceae	Mycoplasma	Mycoplasma	uncultured Mycoplasma sp.	PX715984	GTCCACGCCGTAAACGATGATCATTAGCCGGTGGGTTTTATCACTGGCGTAGCTAACGCGTTAAATGATCCGCCTGAGTAGTATGCTCGCAAGAGTGAAACTTAAAGGAATTGACGGGGACCCGCACAAGCAGTGGAGCATGTGGTTTAATTTGAAGATACGCAAAGAACCTTACCCACTTTTGACATCTTCTGCAAAACTATAGAGATATAGCGGAGGTTAACAGAATGACAGATGGTGCATGGTT
ASV021	0	0	0	0	0	0	0	25	0	0	0	0	0	0	0	0	0	0	0	0	0	0	0	0	0	Bacteria;Bacillota;Bacilli;Mycoplasmatales;Mycoplasmataceae;Mycoplasma;uncultured_bacterium	Bacteria	Bacillota	Bacilli	Mycoplasmatales	Mycoplasmataceae	Mycoplasma	uncultured_bacterium	uncultured Mycoplasma sp.	PX715985	GTCCACGCCGTAAACGATGATCATTAGCCGGTGGGTTTTATCACTGGCGTAGCTAACGCGTTAAATGATCCGCCTGAGTAGTATGCTCGCAAGAGTGAAACTTAAAGGAATTGACGGGGACCCGCACAAGCAGTGGAGCATGTGGTTTAATTTGAAGATACGCAAAGAACCTTACCCACTTTTGACATCTTCTGCAAAACTATAGAGATATAGCGGAGGTTAACAGAATGACAGATGGTGCATGGTTGTCGTCATCGTGCCGCCT
ASV022	25	0	0	0	0	0	0	0	0	0	0	0	0	0	0	0	0	0	0	0	0	0	0	0	0	Bacteria;Bacillota;Bacilli;Brevibacillales;Brevibacillaceae;Brevibacillus;Brevibacillus	Bacteria	Bacillota	Bacilli	Brevibacillales	Brevibacillaceae	Brevibacillus	Brevibacillus	uncultured Brevibacillus sp.	PX715986	GTCCACGCCGTAAACGATGAGTGCTAGGTGTTGGGGGTTTCAATACCCTCAGTGCCGCAGCTAACGCAATAAGCACTCCGCCTGGGGAGTACGCTCGCAAGAGTGAAACTCAAAGGAATTGACGGGGGCCCGCACAAGCGGTGGAGCATGTGGTTTAATTCGAAGCAACGCGAAGAACCTTACCAGGTCTTGACATCCCGCTGACCGCTCTGGAGACAGAGCTTCCCTTCGGGGCAGCGGTGACAGGTGGTGCATGGTT
ASV023	96	0	36	0	0	0	0	0	0	0	0	0	0	0	0	0	9	0	0	0	0	0	0	0	0	Bacteria;Bacillota;Bacilli;Izemoplasmatales;Izemoplasmataceae;Izimaplasma;uncultured_bacterium	Bacteria	Bacillota	Bacilli	Izemoplasmatales	Izemoplasmataceae	Izimaplasma	uncultured_bacterium	uncultured Bacilli bacterium	PX715987	GTCCACGCCGTAAACGATGAGAACTAAGTGTTGGGGTTACCCAGTGCTGAAGCTAACGCATTAAGTTCTCCGCCTGGGGAGTACGACCGCAAGGTTGAAACTCAAAGGAATTGACGGGTCTCCGCACAAGCGGTGGAGCATGTTGTTTAATTCGAAGATACGCGAAGAACCTTACCAGGTCTTGACATCTTCTTGATCGCTCTAGAGATAGAGTTTCCCTTCGGGGCAAGAATGACAGGTGGTGCATGGTT
ASV024	0	0	0	112	0	0	0	0	0	0	0	0	0	0	0	0	0	0	0	0	0	0	0	0	0	Bacteria;Bacillota;Bacilli;Bacillales;Bacillaceae;Bacillus;Bacillus coagulans	Bacteria	Bacillota	Bacilli	Bacillales	Bacillaceae	Bacillus	Bacillus coagulans	Bacillus coagulans	PX715988	GTCCACGCCGTAAACGATGAGTGCTAAGTGTTAGAGGGTTTCCGCCCTTTAGTGCTGCAGCTAACGCATTAAGCACTCCGCCTGGGGAGTACGGCCGCAAGGCTGAAACTCAAAGGAATTGACGGGGGCCCGCACAAGCGGTGGAGCATGTGGTTTAATTCGAAGCAACGCGAAGAACCTTACCAGGTCTTGACATCCTCTGACCTCCCTGGAGACAGGGCCTTCCCCTTCGGGGGACAGAGTGACAGGTGGTGCATGGTT
ASV025	0	0	0	71	0	0	0	0	0	0	0	0	0	0	0	0	0	0	0	0	0	0	0	0	0	Bacteria;Bacillota;Bacilli;Bacillales;Bacillaceae;Bacillus;Bacillus thermoamylovorans	Bacteria	Bacillota	Bacilli	Bacillales	Bacillaceae	Bacillus	Bacillus thermoamylovorans	Bacillus thermoamylovorans	PX715989	GTCCACGCCGTAAACGATGAGTGCTAAGTGTTGGAGGGTTTCCGCCCTTCAGTGCTGCAGCTAACGCATTAAGCACTCCGCCTGGGGAGTACGGTCGCAAGACTGAAACTCAAAGGAATTGACGGGGGCCCGCACAAGCGGTGGAGCATGTGGTTTAATTCGAAGCAACGCGAAGAACCTTACCAGGTCTTGACATCTCCTGACCGCCCTGGAGACAGGGTCTTCCCTTCGGGGACAGGATGACAGGTGGTGCATGGTT
ASV026	0	0	0	89	0	9	0	0	0	0	0	0	0	0	0	0	0	0	0	0	0	0	0	0	0	Bacteria;Bacillota;Bacilli;Lactobacillales;Enterococcaceae;Enterococcus;Enterococcus columbae	Bacteria	Bacillota	Bacilli	Lactobacillales	Enterococcaceae	Enterococcus	Enterococcus columbae	Enterococcus columbae	PX715990	GTCCACGCCGTAAACGATGAGTGCTAAGTGTTGGAGGGTTTCCGCCCTTCAGTGCTGCAGCAAACGCATTAAGCACTCCGCCTGGGGAGTACGACCGCAAGGTTGAAACTCAAAGGAATTGACGGGGACCCGCACAAGCGGTGGAGCATGTGGTTTAATTCGAAGCAACGCGAAGAACCTTACCAGGTCTTGACATCCTTTGACCATCCTAGAGATAGGACTTTCCCTTCGGGGACAAAGTGACAGGTGGTGCATGGTT
ASV027	0	0	0	46	0	0	0	0	0	0	0	0	0	0	0	0	0	0	0	0	0	0	0	0	0	Bacteria;Bacillota;Bacilli;Lactobacillales;Enterococcaceae;Enterococcus;Enterococcus cecorum	Bacteria	Bacillota	Bacilli	Lactobacillales	Enterococcaceae	Enterococcus	Enterococcus cecorum	Enterococcus cecorum	PX715991	GTCCACGCCGTAAACGATGAGTGCTAAGTGTTGGAGGGTTTCCGCCCTTCAGTGCTGCAGCAAACGCATTAAGCACTCCGCCTGGGGAGTACGACCGCAAGGTTGAAACTCAAAGGAATTGACGGGGACCCGCACAAGCGGTGGAGCATGTGGTTTAATTCGAAGCAACGCGAAGAACCTTACCAGGTCTTGACATCCTTTGACCATCCTAGAGATAGGATTTTCCCTTCGGGGACAAAGTGACAGGTGGTGCATGGTT
ASV028	0	0	0	0	0	0	0	0	0	56	0	0	0	0	0	0	0	0	0	0	0	0	0	0	0	Bacteria;Bacillota;Clostridia;Lachnospirales;Lachnospirales;Lachnospirales;Lachnospirales	Bacteria	Bacillota	Clostridia	Lachnospirales	Lachnospirales	Lachnospirales	Lachnospirales	uncultured Clostridia bacterium	PX715992	GTCCACGCCGTAAACGATGAATGCTAGGTGTCGGGGTGTCAAAACCTCGGTGCCGAAGTTAACACATTAAGCATTCCACCTGGGAAGTACGATCGCAAGATTGAAACTCAAAGGAATTGACGGGGGCCCGCACAAGCGGTGGAGCATGTGGTTTAATTCGACGCAACGCGAAGAACCTTACCAGGTCTTGACATCCTTCTGACCACACCTTAACCGGTGTTTTCCTTCGGGACAGAAGAGACAGGTGGTGCATGGTT
ASV029	0	0	46	0	0	0	0	0	0	70	0	0	0	0	0	0	0	0	0	0	0	0	0	0	0	Bacteria;Bacillota;Clostridia;Lachnospirales;Lachnospiraceae;Vallitalea;uncultured_bacterium	Bacteria	Bacillota	Clostridia	Lachnospirales	Lachnospiraceae	Vallitalea	uncultured_bacterium	uncultured Vallitalea sp.	PX715993	GTCCACGCCGTAAACGATGAATGCTAGGTGTCGGGGGTCGAACCTCGGTGCCGCAGCTAACGCATTAAGCATTCCACCTGGGGAGTACGATCGCAAGATTGAAACTCAAAGGAATTGACGGGGGCCCGCACAAGCGGTGGAGCATGTGGTTTAATTCGAAGCAACGCGAAGAACCTTACCAAATCTTGACATCCTTCTGACCGACTCTTAATCGAGTCTTTCCTTCGGGACAGAAGAGACAGGTGGTGCATGGTT
ASV031	45	0	0	0	0	0	0	0	0	0	0	0	0	0	0	0	0	0	0	0	0	0	0	0	0	Bacteria;Bacillota;Clostridia;Eubacteriales;Fusibacteraceae;Fusibacter;uncultured_low	Bacteria	Bacillota	Clostridia	Eubacteriales	Fusibacteraceae	Fusibacter	uncultured_low	uncultured Fusibacter sp.	PX715994	GTCCACGCCGTAAACGATGAATACTAGGTGTTGGGGGTCAAACCTCGGTGCCGCAGCTAACGCATTAAGTATTCCGCCTGGGGAGTACGCACGCAAGTGTGAAACTCAAAGGAATTGACGGGGACCCGCACAAGTAGCGGAGCATGTGGTTTAATTCGAAGCAACGCGAAGAACCTTACCAATTCTTGACATCCCACTGACTGATCCTTAATCGGACCTTCTCTTCGGAGCAGTGGTGACAGGTGGTGCATGGTT
ASV032	124	0	0	0	0	0	0	0	0	0	0	0	0	0	0	0	0	0	0	0	0	0	0	0	0	Bacteria;Bacillota;Clostridia;Eubacteriales;Fusibacteraceae;Fusibacter;uncultured_low	Bacteria	Bacillota	Clostridia	Eubacteriales	Fusibacteraceae	Fusibacter	uncultured_low	uncultured Fusibacter sp.	PX715995	GTCCACGCCGTAAACGATGAATACTAGGTGTTGGGGGTCAAACCTCGGTGCCGCAGCTAACGCATTAAGTATTCCGCCTGGGGAGTACGCACGCAAGTGTGAAACTCAAAGGAATTGACGGGGACCCGCACAAGTAGCGGAGCATGTGGTTTAATTCGAAGCAACGCGAAGAACCTTACCAATTCTTGACATCCCACTGACCGGTCCTTAATCGGACCTTCTCTTCGGAGCAGTGGTGACAGGTGGTGCATGGTT
ASV033	66	0	0	0	0	0	0	0	0	0	0	0	0	0	0	0	0	0	0	0	0	0	0	0	0	Bacteria;Bacillota;Clostridia;Eubacteriales;Fusibacteraceae;Fusibacter;Fusibacter	Bacteria	Bacillota	Clostridia	Eubacteriales	Fusibacteraceae	Fusibacter	Fusibacter	uncultured Fusibacter sp.	PX715996	GTCCACGCCGTAAACGATGAATACTAGGTGTCGGGGGTCGAACCTCGGTGCCGCAGCTAACGCATTAAGTATTCCGCCTGGGGAGTACGCACGCAAGTGTGAAACTCAAAGGAATTGACGGGGACCCGCACAAGCAGCGGAGCATGTGGTTTAATTCGAAGCAACGCGAAGAACCTTACCAAGTCTTGACATCCTCATGACCATCATTTAATCATGATCTCCCTTCGGGGTATGAGTGACAGGTGGTGCATGGTT
ASV034	0	0	48	0	0	0	0	0	11	0	0	0	0	0	0	0	0	0	0	0	0	0	0	0	0	Bacteria;Bacillota;Clostridia;Eubacteriales;Fusibacteraceae;Fusibacter;uncultured_bacterium	Bacteria	Bacillota	Clostridia	Eubacteriales	Fusibacteraceae	Fusibacter	uncultured_bacterium	uncultured Fusibacter sp.	PX715997	GTCCACGCCGTAAACGATGAATACTAGGTGTCGGGGGTCGAACCTCGGTGCCGCAGCTAACGCATTAAGTATTCCGCCTGGGGAGTACGCACGCAAGTGTGAAACTCAAAGGAATTGACGGGGACCCGCACAAGTAGCGGAGCATGTGGTTTAATTCGAAGCAACGCGAAGAACCTTACCAAATCTTGACATCCTATTGCCAATCACTTAATCGTGACTTTTCTCTTCGGAGAACAGTAGAGACAGGTGGTGCATGGTT
ASV035	0	0	0	0	0	0	0	0	0	41	0	0	0	0	0	0	0	0	0	0	0	0	0	0	0	Bacteria;Bacillota;Clostridia;Eubacteriales;Clostridiaceae;Clostridium;uncultured_Clostridium	Bacteria	Bacillota	Clostridia	Eubacteriales	Clostridiaceae	Clostridium	uncultured_Clostridium	uncultured Clostridium sp.	PX715998	GTCCACGCCGTAAACGATGAATGCTAGGTGTCGGGGGTCGAACCTCGGTGCCGGAGTTAACGCAATAAGCATTCCGCCTGGGGAGTACGATCGCAAGATTGAAACTCAAAGGAATTGACGGGGACCCGCACAAGCAGCGGAGCATGTGGTTTAATTCGAAGCAACGCGAAGAACCTTACCAGAACTTGACATACCGATGACCAATCCGTAATGGGATGTCTCTCACTTGTGAGACATCGGATACAGGTGGTGCATGGTT
ASV036	0	0	0	33	0	0	0	0	0	0	0	0	0	0	0	0	0	0	0	0	0	0	0	0	0	Bacteria;Proteobacteria;Magnetococcia;Magnetococcales;Magnetococcaceae;Magnetococcus;uncultured_bacterium	Bacteria	Proteobacteria	Magnetococcia	Magnetococcales	Magnetococcaceae	Magnetococcus	uncultured_bacterium	uncultured Magnetococcus sp.	PX715999	GTCCACGCTGTAAACGATGAGTGCTAGTTGTCGGGGGTATCGACCCCTCCGGTAACGAAGTAAACGCGTTAAGCACTCCGCCTGGGGAGTACGGTCGCAAGATTAAAACTCAAAGGAATTGACGGGGGCCCGCACAAGCGGTGGAGCATGTGGTTTAATTCGATGCAACGCGAAGAACCTTACCTGCCTTTGACATCCTGTGGATCTTATAGAGATATAGGAGTGCCCTTTGGGGAACATAGAGACAGGTGCTGCATGGCT
ASV037	0	0	0	0	0	0	0	0	0	107	0	0	0	0	0	0	0	0	0	0	0	0	0	0	0	Bacteria;Proteobacteria;Alphaproteobacteria;Rhizobiales;Stappiaceae;Pseudovibrio;Pseudovibrio_sp.	Bacteria	Proteobacteria	Alphaproteobacteria	Rhizobiales	Stappiaceae	Pseudovibrio	Pseudovibrio_sp.	uncultured Pseudovibrio sp.	PX716000	GTCCACGCCGTAAACGATGAATGCTAGTTGTCAGGTAGCTTGCTATTTGGTGACGCAGCTAACGCATTAAGCATTCCGCCTGGGGAGTACGGTCGCAAGATTAAAACTCAAAGGAATTGACGGGGGCCCGCACAAGCGGTGGAGCATGTGGTTTAATTCGAAGCAACGCGCAGAACCTTACCAGCCCTTGACATTTGACGCTACATCGGGAGACCGATGGTTCCTTTCGGGGACGTCAGGACAGGTGCTGCATGGCT
ASV038	0	0	0	0	0	0	22	0	0	0	0	0	0	0	0	0	0	9	0	0	0	0	0	0	0	Bacteria;Proteobacteria;Alphaproteobacteria;Rhizobiales;Stappiaceae;Pseudovibrio;Pseudovibrio_sp.	Bacteria	Proteobacteria	Alphaproteobacteria	Rhizobiales	Stappiaceae	Pseudovibrio	Pseudovibrio_sp.	uncultured Pseudovibrio sp.	PX716001	GTCCACGCCGTAAACGATGAATGCTAGTTGTCAGGTAGCTTGCTATTTGGTGACGCAGCTAACGCATTAAGCATTCCGCCTGGGGAGTACGGTCGCAAGATTAAAACTCAAAGGAATTGACGGGGGCCCGCACAAGCGGTGGAGCATGTGGTTTAATTCGAAGCAACGCGCAGAACCTTACCAGCCCTTGACATTTAACGCTACATCGGGAGACCGATGGTTCCCTTCGGGGACGTTAGGACAGGTGCTGCATGGCT
ASV039	0	0	0	0	0	0	0	67	0	0	0	0	0	0	0	0	0	0	0	0	0	0	0	0	0	Bacteria;Proteobacteria;Alphaproteobacteria;Parvibaculales;PS1_clade;PS1_clade;uncultured_bacterium	Bacteria	Proteobacteria	Alphaproteobacteria	Parvibaculales	PS1_clade	PS1_clade	uncultured_bacterium	uncultured Alphaproteobacteria bacterium	PX716002	GTCCACGCCGTAAACGATGAATGCTAGCTGTCGGCAGGCATGCCTGTCGGTGGCGCAGCTAACGCATTAAGCATTCCGCCTGGGGAGTACGGTCGCAAGATTAAAACTCAAAGGAATTGACGGGGGCCCGCACAAGCGGTGGAGCATGTGGTTTAATTCGAAGCAACGCGCAGAACCTTACCGGCCCTTGACATCCCGTGAAGTAACCAGAGATGGTTATGTTCTTCGGACATGGTGACAGGTGCTGCATGGCT
ASV040	0	47	0	0	0	14	3	0	0	17	0	0	0	0	6	4	6	11	7	30	0	0	0	0	0	Bacteria;Proteobacteria;Alphaproteobacteria;Rhizobiales;Rhizobiaceae;Rhizobiaceae;uncultured_bacterium	Bacteria	Proteobacteria	Alphaproteobacteria	Rhizobiales	Rhizobiaceae	Rhizobiaceae	uncultured_bacterium	uncultured Rhizobiaceae bacterium	PX716003	GTCCACGCCGTAAACGATGAATGCTAGCCGTCGGTGGGCATGCCCTTCGGTGGCGCAGCTAACGCATTAAGCATTCCGCCTGGGGAGTACGGTCGCAAGATTAAAACTCAAAGGAATTGACGGGGGCCCGCACAAGCGGTGGAGCATGTGGTTTAATTCGAAGCAACGCGCAGAACCTTACCAGCCCTTGACATCCTCTGACGACTTCTGGAGACAGATTTCTTCCTTCGGGACAGAGTGACAGGTGCTGCATGGCT
ASV041	0	0	0	0	0	0	0	0	0	3	0	0	0	0	0	0	0	0	0	38	0	0	0	0	0	Bacteria;Proteobacteria;Alphaproteobacteria;Rhizobiales;Stappiaceae;Stappiaceae;Stappiaceae	Bacteria	Proteobacteria	Alphaproteobacteria	Rhizobiales	Stappiaceae	Stappiaceae	Stappiaceae	uncultured Rhizobiales bacterium	PX716004	GTCCACGCCGTAAACGATGGAAGCTAGCCGTCAGGTAGCATGCTATTTGGTGGCGCAGCTAACGCATTAAGCTTCCCGCCTGGGGAGTACGGTCGCAAGATTAAAACTCAAAGGAATTGACGGGGGCCCGCACAAGCGGTGGAGCATGTGGTTTAATTCGAAGCAACGCGCAGAACCTTACCAGCCCTTGACATTTGGTGACAGTTCCAGAGATGGATCCTTCCCTTCGGGGACACCAGGACAGGTGCTGCATGGCT
ASV042	0	9	31	0	0	0	0	0	0	0	0	0	0	34	0	0	27	0	0	15	0	0	0	0	0	Bacteria;Proteobacteria;Alphaproteobacteria;Rhizobiales;Stappiaceae;Labrenzia;Labrenzia	Bacteria	Proteobacteria	Alphaproteobacteria	Rhizobiales	Stappiaceae	Labrenzia	Labrenzia	uncultured Labrenzia sp.	PX716005	GTCCACGCCGTAAACGATGGAAGCTAGCCGTCAGGTAGCATGCTATTTGGTGGCGCAGCTAACGCATTAAGCTTCCCGCCTGGGGAGTACGGTCGCAAGATTAAAACTCAAAGGAATTGACGGGGGCCCGCACAAGCGGTGGAGCATGTGGTTTAATTCGAAGCAACGCGCAGAACCTTACCAGCCCTTGACATTTGATGACCGATCCAGAGATGGATTTTTCCCTTCGGGGACATCAGGACAGGTGCTGCATGGCT
ASV043	0	0	4	0	0	35	0	0	0	0	0	0	0	0	0	0	0	0	0	0	0	0	0	0	0	Bacteria;Proteobacteria;Alphaproteobacteria;Rhizobiales;Rhizobiaceae;Rhizobiaceae;uncultured_bacterium	Bacteria	Proteobacteria	Alphaproteobacteria	Rhizobiales	Rhizobiaceae	Rhizobiaceae	uncultured_bacterium	uncultured Rhizobiaceae bacterium	PX716006	GTCCACGCCGTAAACGATGAATGCTAGCCGTCAGGTAGTTTACTACTTGGTGGCGCAGCTAACGCATTAAGCATTCCGCCTGGGGAGTACGGTCGCAAGATTAAAACTCAAAGGAATTGACGGGGGCCCGCACAAGCGGTGGAGCATGTGGTTTAATTCGAAGCAACGCGCAGAACCTTACCAGCTCTTGACATTCACTGACGGTTTCCGGAGACGGATTCCTCCCTTCGGGGCAGTGGGACAGGTGCTGCATGGCT
ASV044	0	0	0	0	0	0	0	0	0	0	0	0	0	0	0	0	77	0	0	0	0	0	0	0	0	Bacteria;Proteobacteria;Alphaproteobacteria;Rhodobacterales;Rhodobacteraceae;Rhodobacteraceae;Rhodobacteraceae	Bacteria	Proteobacteria	Alphaproteobacteria	Rhodobacterales	Rhodobacteraceae	Rhodobacteraceae	Rhodobacteraceae	uncultured Rhodobacteraceae bacterium	PX716007	GTCCACACCGTAAACGATGAATGCCAGTCGTCGGGTAGCATGCTATTCGGTGACACACCTAACGGATTAAGCATTCCGCCTGGGGAGTACGGTCGCAAGATTAAAACTCAAAGGAATTGACGGGGGCCCGCACAAGCGGTGGAGCATGTGGTTTAATTCGAAGCAACGCGCAGAACCTTACCAACCCTTGACATCCTAGGACAACTCCAGAGATGGAGCCTTCCTTCGGGACCTAGTGACAGGTGCTGCATGGCT
ASV045	0	0	0	0	0	0	0	0	0	0	0	114	0	0	5	0	81	0	0	39	0	0	0	0	0	Bacteria;Proteobacteria;Alphaproteobacteria;Rhodobacterales;Rhodobacteraceae;Rhodobacteraceae;Rhodobacteraceae	Bacteria	Proteobacteria	Alphaproteobacteria	Rhodobacterales	Rhodobacteraceae	Rhodobacteraceae	Rhodobacteraceae	uncultured Rhodobacteraceae bacterium	PX716008	GTCCACACCGTAAACGATGAATGCCAGTCGTCGGGTAGCATGCTATTCGGTGACACACCTAACGGATTAAGCATTCCGCCTGGGGAGTACGGTCGCAAGATTAAAACTCAAAGGAATTGACGGGGGCCCGCACAAGCGGTGGAGCATGTGGTTTAATTCGAAGCAACGCGCAGAACCTTACCAACCCTTGACATCCTAGGACAACCTGAGAGATCAGGCCTTCCTTCGGGACCTAGTGACAGGTGCTGCATGGCT
ASV046	0	0	0	0	0	0	0	0	0	0	0	0	0	0	0	0	0	0	0	0	8	8	0	0	11	Bacteria;Proteobacteria;Alphaproteobacteria;Rhodobacterales;Rhodobacteraceae;Rhodobacteraceae;Rhodobacteraceae	Bacteria	Proteobacteria	Alphaproteobacteria	Rhodobacterales	Rhodobacteraceae	Rhodobacteraceae	Rhodobacteraceae	uncultured Rhodobacteraceae bacterium	PX716009	GTCCACACCGTAAACGATGAATGCCAGTCGTCAGAGGGCTTGCCCTTTGGTGACACACCTAACGGATTAAGCATTCCGCCTGGGGAGTACGGTCGCAAGATTAAAACTCAAAGGAATTGACGGGGGCCCGCACAAGCGGTGGAGCATGTGGTTTAATTCGAAGCAACGCGCAGAACCTTACCAACCCTTGACATCCTGTGCTATATCCAGAGATGGATAGTTCCTTTCGGGGACGCAGTGACAGGTGCTGCATGGCT
ASV047	12	0	22	24	21	0	24	0	8	0	0	0	0	0	0	0	0	0	0	0	0	0	27	6	30	Bacteria;Proteobacteria;Alphaproteobacteria;Rhodobacterales;Rhodobacteraceae;Tateyamaria;Tateyamaria	Bacteria	Proteobacteria	Alphaproteobacteria	Rhodobacterales	Rhodobacteraceae	Tateyamaria	Tateyamaria	uncultured Tateyamaria sp.	PX716010	GTCCACACCGTAAACGATGAATGCCAGTCGTCGGGTAGTATACTATTCGGTGACACACCTAACGGATTAAGCATTCCGCCTGGGGAGTACGGTCGCAAGATTAAAACTCAAAGGAATTGACGGGGGCCCGCACAAGCGGTGGAGCATGTGGTTTAATTCGAAGCAACGCGCAGAACCTTACCAACCCTTGACATCCTGTGACAACTCGAGAGATCGAGCGTTCCTTCGGGACACAGTGACAGGTGCTGCATGGCT
ASV048	0	8	0	21	15	21	0	0	0	0	0	0	0	0	0	0	18	0	0	0	8	12	8	13	2	Bacteria;Proteobacteria;Alphaproteobacteria;Rhodobacterales;Rhodobacteraceae;Tateyamaria;uncultured_marine	Bacteria	Proteobacteria	Alphaproteobacteria	Rhodobacterales	Rhodobacteraceae	Tateyamaria	uncultured_marine	uncultured Tateyamaria sp.	PX716011	GTCCACACCGTAAACGATGAATGCCAGTCGTCGGGTAGTATACTATTCGGTGACACACCTAACGGATTAAGCATTCCGCCTGGGGAGTACGGTCGCAAGATTAAAACTCAAAGGAATTGACGGGGGCCCGCACAAGCGGTGGAGCATGTGGTTTAATTCGAAGCAACGCGCAGAACCTTACCAACCCTTGACATCCTGTGACAGCTCGAGAGATCGAGTGTTCCTTCGGGACACAGTGACAGGTGCTGCATGGCT
ASV049	0	44	37	0	0	0	21	0	0	40	36	0	191	0	0	35	0	14	0	9	0	0	34	0	43	Bacteria;Proteobacteria;Alphaproteobacteria;Rhodobacterales;Rhodobacteraceae;Tateyamaria;uncultured_marine	Bacteria	Proteobacteria	Alphaproteobacteria	Rhodobacterales	Rhodobacteraceae	Tateyamaria	uncultured_marine	uncultured Tateyamaria sp.	PX716012	GTCCACACCGTAAACGATGAATGCCAGTCGTCGGATAGTATACTATTCGGTGACACACCTAACGGATTAAGCATTCCGCCTGGGGAGTACGGTCGCAAGATTAAAACTCAAAGGAATTGACGGGGGCCCGCACAAGCGGTGGAGCATGTGGTTTAATTCGAAGCAACGCGCAGAACCTTACCAACCCTTGACATCCTGTGACAGCTCGAGAGATCGAGTGTTCCTTCGGGACACAGTGACAGGTGCTGCATGGCT
ASV050	0	0	38	0	0	0	0	0	0	0	0	0	0	0	0	0	0	0	0	0	0	0	0	0	0	Bacteria;Proteobacteria;Alphaproteobacteria;Rhodobacterales;Rhodobacteraceae;Tateyamaria;uncultured_marine	Bacteria	Proteobacteria	Alphaproteobacteria	Rhodobacterales	Rhodobacteraceae	Tateyamaria	uncultured_marine	uncultured Tateyamaria sp.	PX716013	GTCCACACCGTAAACGATGAATGCCAGTCGTTGGATAGTATACTATTCGGTGACACACCTAACGGATTAAGCATTCCGCCTGGGGAGTACGGTCGCAAGATTAAAACTCAAAGGAATTGACGGGGGCCCGCACAAGCGGTGGAGCATGTGGTTTAATTCGAAGCAACGCGCAGAACCTTACCAACCCTTGACATCCTGTGACAGCTCGAGAGATCGAGTGTTCCTTCGGGACACAGTGACAGGTGCTGCATGGCT
ASV051	0	0	0	0	0	0	0	0	0	0	0	0	0	0	0	0	0	0	0	0	22	14	16	11	9	Bacteria;Proteobacteria;Alphaproteobacteria;Rhodobacterales;Rhodobacteraceae;Rhodobacteraceae;Rhodobacteraceae	Bacteria	Proteobacteria	Alphaproteobacteria	Rhodobacterales	Rhodobacteraceae	Rhodobacteraceae	Rhodobacteraceae	uncultured Rhodobacteraceae bacterium	PX716014	GTCCACACCGTAAACGATGAATGCCAGTCGTCGGGTAGTATACTATTCGGTGACACACCTAACGGATTAAGCATTCCGCCTGGGGAGTACGGTCGCAAGATTAAAACTCAAAGGAATTGACGGGGGCCCGCACAAGCGGTGGAGCATGTGGTTTAATTCGAAGCAACGCGCAGAACCTTACCAACCCTTGACATCCTGTGCTATATCCAGAGATGGATAGTTCCTTTCGGGGACGCAGTGACAGGTGCTGCATGGCT
ASV052	0	0	0	0	0	0	0	3	0	0	0	0	0	0	0	0	0	0	0	0	0	0	19	0	18	Bacteria;Proteobacteria;Alphaproteobacteria;Rhodobacterales;Rhodobacteraceae;Planktomarina;Planktomarina	Bacteria	Proteobacteria	Alphaproteobacteria	Rhodobacterales	Rhodobacteraceae	Planktomarina	Planktomarina	uncultured Planktomarina sp.	PX716015	GTCCACACCGTAAACGATGAATGCCAGACGTCAGCAAGTATACTTGTTGGTGTCACACCTAACGGATTAAGCATTCCGCCTGGGGAGTACGGTCGCAAGATTAAAACTCAAAGGAATTGACGGGGGCCCGCACAAGCGGTGGAGCATGTGGTTTAATTCGAAGCAACGCGCAGAACCTTACCAACCCTTGACATCCTGTGCCACTACCAGAGATGGTACGTTCCCTTCGGGGACGCAGTGACAGGTGCTGCATGGCT
ASV053	0	0	0	0	0	0	0	0	0	0	0	0	0	0	0	0	0	0	0	0	0	0	32	14	18	Bacteria;Proteobacteria;Alphaproteobacteria;Rhodobacterales;Rhodobacteraceae;Planktomarina;Planktomarina	Bacteria	Proteobacteria	Alphaproteobacteria	Rhodobacterales	Rhodobacteraceae	Planktomarina	Planktomarina	uncultured Planktomarina sp.	PX716016	GTCCACACCGTAAACGATGAATGCCAGACGTCAGCAAGCATGCTTGTTGGTGTCACACCTAACGGATTAAGCATTCCGCCTGGGGAGTACGGTCGCAAGATTAAAACTCAAAGGAATTGACGGGGGCCCGCACAAGCGGTGGAGCATGTGGTTTAATTCGAAGCAACGCGCAGAACCTTACCAACCCTTGACATCCTGTGCTACTACCAGAGATGGTACGTTCCCTTCGGGGACGCAGTGACAGGTGCTGCATGGCT
ASV054	0	0	21	0	0	0	22	0	0	0	0	0	0	0	0	0	0	0	0	0	0	0	2	2	5	Bacteria;Proteobacteria;Alphaproteobacteria;Rhodobacterales;Rhodobacteraceae;Rhodobacteraceae;Rhodobacteraceae	Bacteria	Proteobacteria	Alphaproteobacteria	Rhodobacterales	Rhodobacteraceae	Rhodobacteraceae	Rhodobacteraceae	uncultured Rhodobacteraceae bacterium	PX716017	GTCCACACCGTAAACGATGAATGCCAGTCGTCGGGCAGTATACTGTTCGGTGACACACCTAACGGATTAAGCATTCCGCCTGGGGAGTACGGTCGCAAGATTAAAACTCAAAGGAATTGACGGGGGCCCGCACAAGCGGTGGAGCATGTGGTTTAATTCGAAGCAACGCGCAGAACCTTACCAACCCTTGACATCCTGTGCTAACCCGAGAGATCGGGCGTTCCCTTCGGGGACGCAGTGACAGGTGCTGCATGGCT
ASV055	0	0	0	0	0	0	0	0	0	0	0	0	0	0	33	0	0	0	0	0	0	0	0	0	0	Bacteria;Proteobacteria;Alphaproteobacteria;Rhodobacterales;Rhodobacteraceae;Roseobacter;Roseobacter	Bacteria	Proteobacteria	Alphaproteobacteria	Rhodobacterales	Rhodobacteraceae	Roseobacter	Roseobacter	uncultured Roseobacter sp.	PX716018	GTCCACACCGTAAACGATGAATGCCAGTCGTCGGGCAGTATACTGTTCGGTGACACACCTAACGGATTAAGCATTCCGCCTGGGGAGTACGGTCGCAAGATTAAAACTCAAAGGAATTGACGGGGGCCCGCACAAGCGGTGGAGCATGTGGTTTAATTCGAAGCAACGCGCAGAACCTTACCAACCCTTGACATCCTGTGCTAATCCCAGAGATGGGACGTTCACTTCGGTGACGCAGTGACAGGTGCTGCATGGCT
ASV056	0	0	0	0	0	39	0	0	0	0	0	0	0	0	0	0	0	0	0	0	0	0	0	0	0	Bacteria;Proteobacteria;Alphaproteobacteria;Rhodobacterales;Rhodobacteraceae;Sulfitobacter;Sulfitobacter	Bacteria	Proteobacteria	Alphaproteobacteria	Rhodobacterales	Rhodobacteraceae	Sulfitobacter	Sulfitobacter	uncultured Sulfitobacter sp.	PX716019	GTCCACACCGTAAACGATGAATGCCAGACGTCGGGCAGTATACTGTTCGGTGTCACACCTAACGGATTAAGCATTCCGCCTGGGGAGTACGGTCGCAAGATTAAAACTCAAAGGAATTGACGGGGGCCCGCACAAGCGGTGGAGCATGTGGTTTAATTCGAAGCAACGCGCAGAACCTTACCAACCCTTGACATCCTGTGCTAACCCGAGAGATCGGGCGTTCACTTCGGTGACGCAGTGACAGGTGCTGCATGGCT
ASV057	0	0	0	0	0	0	0	0	0	0	0	0	0	0	0	0	30	0	0	0	0	0	0	0	0	Bacteria;Proteobacteria;Alphaproteobacteria;Rhodobacterales;Rhodobacteraceae;Rhodobacteraceae;Rhodobacteraceae	Bacteria	Proteobacteria	Alphaproteobacteria	Rhodobacterales	Rhodobacteraceae	Rhodobacteraceae	Rhodobacteraceae	uncultured Rhodobacteraceae bacterium	PX716020	GTCCACACCGTAAACGATGAATGCCAGTCGTCGGGTAGCATGCTATTCGGTGACACACCTAACGGATTAAGCATTCCGCCTGGGGAGTACGGTCGCAAGATTAAAACTCAAAGGAATTGACGGGGGCCCGCACAAGCGGTGGAGCATGTGGTTTAATTCGAAGCAACGCGCAGAACCTTACCAACCCTTGACATCCTAGGACCGCCAGAGAGATTTGGCTTTCACTTCGGTGACCTAGTGACAGGTGCTGCATGGCT
ASV058	16	0	0	0	0	0	50	0	0	0	0	135	0	0	0	0	18	0	0	0	0	0	5	9	3	Bacteria;Proteobacteria;Alphaproteobacteria;Rhodobacterales;Rhodobacteraceae;Pseudophaeobacter;Pseudophaeobacter	Bacteria	Proteobacteria	Alphaproteobacteria	Rhodobacterales	Rhodobacteraceae	Pseudophaeobacter	Pseudophaeobacter	uncultured Pseudophaeobacter sp.	PX716021	GTCCACACCGTAAACGATGAATGCCAGACGTCAGCAAGCATGCTTGTTGGTGTCACACCTAACGGATTAAGCATTCCGCCTGGGGAGTACGGTCGCAAGATTAAAACTCAAAGGAATTGACGGGGGCCCGCACAAGCGGTGGAGCATGTGGTTTAATTCGAAGCAACGCGCAGAACCTTACCAACCCTTGACATCCTTGGACCGCTAGAGAGATCTAGCTTTCTCGCAAGAGACCAAGTGACAGGTGCTGCATGGCT
ASV059	72	0	0	0	0	0	0	0	0	0	0	325	0	0	0	0	38	0	0	0	0	0	0	0	0	Bacteria;Proteobacteria;Alphaproteobacteria;Rhodobacterales;Rhodobacteraceae;Pseudophaeobacter;Pseudophaeobacter	Bacteria	Proteobacteria	Alphaproteobacteria	Rhodobacterales	Rhodobacteraceae	Pseudophaeobacter	Pseudophaeobacter	uncultured Pseudophaeobacter sp.	PX716022	GTCCACACCGTAAACGATGAATGCCAGACGTCAGCAAGCATGCTTGTTGGTGTCACACCTAACGGATTAAGCATTCCGCCTGGGGAGTACGGTCGCAAGATTAAAACTCAAAGGAATTGACGGGGGCCCGCACAAGCGGTGGAGCATGTGGTTTAATTCGAAGCAACGCGCAGAACCTTACCAACCCTTGACATCCTAGGACCGCCAGAGAGATTTGGCTTTCTCGCAAGAGACCTAGTGACAGGTGCTGCATGGCT
ASV060	0	0	0	0	0	0	0	0	0	22	0	0	0	0	0	0	55	14	0	0	0	0	0	0	0	Bacteria;Proteobacteria;Alphaproteobacteria;Rhodobacterales;Rhodobacteraceae;Pseudophaeobacter;Pseudophaeobacter	Bacteria	Proteobacteria	Alphaproteobacteria	Rhodobacterales	Rhodobacteraceae	Pseudophaeobacter	Pseudophaeobacter	uncultured Pseudophaeobacter sp.	PX716023	GTCCACACCGTAAACGATGAATGCCAGACGTCAGCAAGCATGCTTGTTGGTGTCACACCTAACGGATTAAGCATTCCGCCTGGGGAGTACGGTCGCAAGATTAAAACTCAAAGGAATTGACGGGGGCCCGCACAAGCGGTGGAGCATGTGGTTTAATTCGAAGCAACGCGCAGAACCTTACCAACCCTTGACATCCTTGGACCGCCAGAGAGATCTGGTTTTCTCGCAAGAGACCAAGTGACAGGTGCTGCATGGCT
ASV061	0	0	0	8	0	0	0	0	0	0	0	0	0	0	17	0	0	0	0	0	0	0	0	0	0	Bacteria;Proteobacteria;Alphaproteobacteria;Rhodobacterales;Rhodobacteraceae;Rhodobacteraceae;Rhodobacteraceae	Bacteria	Proteobacteria	Alphaproteobacteria	Rhodobacterales	Rhodobacteraceae	Rhodobacteraceae	Rhodobacteraceae	uncultured Rhodobacteraceae bacterium	PX716024	GTCCACACCGTAAACGATGAATGCCAGACGTCGGGTAGCATGCTATTCGGTGTCACACCTAACGGATTAAGCATTCCGCCTGGGGAGTACGGTCGCAAGATTAAAACTCAAAGGAATTGACGGGGGCCCGCACAAGCGGTGGAGCATGTGGTTTAATTCGAAGCAACGCGCAGAACCTTACCAACCCTTGACATCCTTGGACCGCTAGAGAGATCTAGTTTCCTCGCAAGAGGCCAAGTGACAGGTGCTGCATGGCT
ASV062	0	0	0	27	0	0	0	0	0	0	0	0	0	0	12	0	0	0	0	0	0	0	0	0	0	Bacteria;Proteobacteria;Alphaproteobacteria;Rhodobacterales;Rhodobacteraceae;Rhodobacteraceae;Rhodobacteraceae	Bacteria	Proteobacteria	Alphaproteobacteria	Rhodobacterales	Rhodobacteraceae	Rhodobacteraceae	Rhodobacteraceae	uncultured Rhodobacteraceae bacterium	PX716025	GTCCACACCGTAAACGATGAATGCCAGTCGTCGGGTAGCATGCTATTCGGTGACACACCTAACGGATTAAGCATTCCGCCTGGGGAGTACGGTCGCAAGATTAAAACTCAAAGGAATTGACGGGGGCCCGCACAAGCGGTGGAGCATGTGGTTTAATTCGAAGCAACGCGCAGAACCTTACCAACCCTTGACATCCTTGGACCGCTAGAGAGATCTAGTTTCCTCGCAAGAGGCCAAGTGACAGGTGCTGCATGGCT
ASV063	0	0	0	0	0	0	0	0	0	0	0	0	0	0	0	6	759	0	0	0	0	0	0	0	0	Bacteria;Proteobacteria;Alphaproteobacteria;Rhodobacterales;Rhodobacteraceae;Rhodobacteraceae;Rhodobacteraceae	Bacteria	Proteobacteria	Alphaproteobacteria	Rhodobacterales	Rhodobacteraceae	Rhodobacteraceae	Rhodobacteraceae	uncultured Rhodobacteraceae bacterium	PX716026	GTCCACACCGTAAACGATGAATGCCAGTCGTCGGGTAGCATGCTATTCGGTGACACACCTAACGGATTAAGCATTCCGCCTGGGGAGTACGGTCGCAAGATTAAAACTCAAAGGAATTGACGGGGGCCCGCACAAGCGGTGGAGCATGTGGTTTAATTCGAAGCAACGCGCAGAACCTTACCAACCCTTGACATCCCTGGACCGCTGGAGAGATTCAGCTTTCTCGTAAGAGACCGGGTGACAGGTGCTGCATGGCT
ASV064	0	0	0	0	0	0	0	0	0	43	0	0	0	25	26	0	651	7	0	4	0	0	0	0	0	Bacteria;Proteobacteria;Alphaproteobacteria;Rhodobacterales;Rhodobacteraceae;Rhodobacteraceae;Rhodobacteraceae	Bacteria	Proteobacteria	Alphaproteobacteria	Rhodobacterales	Rhodobacteraceae	Rhodobacteraceae	Rhodobacteraceae	uncultured Rhodobacteraceae bacterium	PX716027	GTCCACACCGTAAACGATGAATGCCAGTCGTCGGGTAGCATGCTATTCGGTGACACACCTAACGGATTAAGCATTCCGCCTGGGGAGTACGGTCGCAAGATTAAAACTCAAAGGAATTGACGGGGGCCCGCACAAGCGGTGGAGCATGTGGTTTAATTCGAAGCAACGCGCAGAACCTTACCAACCCTTGACATCCCTGGACCGCTGGAGAGATTCAGCTTTCTCGTAAGAGACCAGGTGACAGGTGCTGCATGGCT
ASV065	0	0	0	0	0	0	0	0	0	0	0	0	0	0	0	0	0	0	0	15	0	0	8	8	8	Bacteria;Proteobacteria;Alphaproteobacteria;Rhodobacterales;Rhodobacteraceae;Flavimaricola;uncultured_Alphaproteobacteria	Bacteria	Proteobacteria	Alphaproteobacteria	Rhodobacterales	Rhodobacteraceae	Flavimaricola	uncultured_Alphaproteobacteria	uncultured Flavimaricola sp.	PX716028	GTCCACGCCGTAAACGATGAATGCCAGTCGTCGGGGAGCTTGCTCTTCGGTGACACACCTAACGGATTAAGCATTCCGCCTGGGGAGTACGGTCGCAAGATTAAAACTCAAAGGAATTGACGGGGGCCCGCACAAGCGGTGGAGCATGTGGTTTAATTCGAAGCAACGCGCAGAACCTTACCAACCCTTGACATCCTAGGACCGCCAGAGAGATTTGGCTTTCTCGTAAGAGACCTAGTGACAGGTGCTGCATGGCT
ASV066	0	0	0	0	0	17	0	0	0	0	0	0	0	0	37	0	0	0	0	0	0	0	0	0	0	Bacteria;Proteobacteria;Alphaproteobacteria;Rhodobacterales;Rhodobacteraceae;Roseobacter NAC11-7;Roseobacter NAC11-7	Bacteria	Proteobacteria	Alphaproteobacteria	Rhodobacterales	Rhodobacteraceae	Roseobacter NAC11-7	Roseobacter NAC11-7	uncultured Roseobacter NAC11-7	PX716029	GTCCACACCGTAAACGATGAATGCCAGTCGTCAGCAAGCATGCTTGTTGGTGACACACCTAACGGATTAAGCATTCCGCCTGGGGAGTACGGTCGCAAGATTAAAACTCAAAGGAATTGACGGGGGCCCGCACAAGCGGTGGAGCATGTGGTTTAATTCGAAGCAACGCGCAGAACCTTACCAACCCTTGACATACTTATCGCGGACACCAGAGATGGAGTCTTTCAGTTCGGCTGGATAAGATACAGGTGCTGCATGGCT
ASV067	0	0	0	0	0	0	0	0	0	0	0	0	0	0	0	0	30	0	0	0	0	0	0	0	0	Bacteria;Proteobacteria;Alphaproteobacteria;Rhodobacterales;Rhodobacteraceae;Rhodobacteraceae;Rhodobacteraceae	Bacteria	Proteobacteria	Alphaproteobacteria	Rhodobacterales	Rhodobacteraceae	Rhodobacteraceae	Rhodobacteraceae	uncultured Rhodobacteraceae bacterium	PX716030	GTCCACACCGTAAACGATGAATGCCAGTCGTCGGCAAGCATGCTTGTCGGTGACACACCTAACGGATTAAGCATTCCGCCTGGGGAGTACGGTCGCAAGATTAAAACTCAAAGGAATTGACGGGGGCCCGCACAAGCGGTGGAGCATGTGGTTTAATTCGAAGCAACGCGCAGAACCTTACCAACCCTTGACATACTCATCATACTTTCCAGAGATGGATCGGTCAGTTCGGCTGGATGAGATACAGGTGCTGCATGGCT
ASV068	0	0	0	15	0	0	0	0	0	0	0	0	0	0	50	0	54	0	0	0	0	0	1	0	0	Bacteria;Proteobacteria;Alphaproteobacteria;Rhodobacterales;Rhodobacteraceae;Roseovarius;Roseovarius	Bacteria	Proteobacteria	Alphaproteobacteria	Rhodobacterales	Rhodobacteraceae	Roseovarius	Roseovarius	uncultured Roseovarius sp.	PX716031	GTCCACACCGTAAACGATGAATGCCAGTCGTCGGGTAGTATACTATTCGGTGACACACCTAACGGATTAAGCATTCCGCCTGGGGAGTACGGTCGCAAGATTAAAACTCAAAGGAATTGACGGGGGCCCGCACAAGCGGTGGAGCATGTGGTTTAATTCGAAGCAACGCGCAGAACCTTACCAACCCTTGACATCCTGATCGCGGATACTGGAGACAGTTTCCTTCATTTAGTTGGATCAGTGACAGGTGCTGCATGGCT
ASV069	0	0	0	0	0	21	0	0	0	0	0	0	0	0	14	0	0	0	0	0	0	0	0	0	0	Bacteria;Proteobacteria;Alphaproteobacteria;Rhodobacterales;Rhodobacteraceae;Roseobacter NAC11-7;uncultured_bacterium	Bacteria	Proteobacteria	Alphaproteobacteria	Rhodobacterales	Rhodobacteraceae	Roseobacter NAC11-7	uncultured_bacterium	uncultured Roseobacter NAC11-7	PX716032	GTCCACACCGTAAACGATGAATGCCAGTCGTCGGGTTGCATGCAATTCGGTGACACACCTAACGGATTAAGCATTCCGCCTGGGGAGTACGGTCGCAAGATTAAAACTCAAAGGAATTGACGGGGGCCCGCACAAGCGGTGGAGCATGTGGTTTAATTCGAAGCAACGCGCAGAACCTTACCAACCCTTGACATACTTATCGCGGACACCAGAGATGGAGTCTTTCAGTTCGGCTGGATAAGATACAGGTGCTGCATGGCT
ASV070	0	0	0	0	0	0	0	0	7	0	0	0	0	0	19	21	8	10	0	34	0	0	0	0	0	Bacteria;Proteobacteria;Alphaproteobacteria;Rhodobacterales;Rhodobacteraceae;Rhodobacteraceae;Rhodobacteraceae	Bacteria	Proteobacteria	Alphaproteobacteria	Rhodobacterales	Rhodobacteraceae	Rhodobacteraceae	Rhodobacteraceae	uncultured Rhodobacteraceae bacterium	PX716033	GTCCACACCGTAAACGATGAATGCCAGTCGTCGGGTAGCATGCTATTCGGTGACACACCTAACGGATTAAGCATTCCGCCTGGGGAGTACGGTCGCAAGATTAAAACTCAAAGGAATTGACGGGGGCCCGCACAAGCGGTGGAGCATGTGGTTTAATTCGAAGCAACGCGCAGAACCTTACCAACCCTTGACATGGGTATCGCGGATCGTAGAGATACTTTCCTTCAGTTCGGCTGGATACCACACAGGTGCTGCATGGCT
ASV071	0	0	0	0	0	0	0	0	0	0	0	0	0	0	0	0	0	0	0	0	26	33	13	9	0	Bacteria;Proteobacteria;Alphaproteobacteria;Rhodobacterales;Rhodobacteraceae;Rhodobacteraceae;uncultured_Roseobacter	Bacteria	Proteobacteria	Alphaproteobacteria	Rhodobacterales	Rhodobacteraceae	Rhodobacteraceae	uncultured_Roseobacter	uncultured Rhodobacteraceae bacterium	PX716034	GTCCACACCGTAAACGATGAATGCCAGTCGTCGGGTTGCTTAGCGATTCGGTGACACACCTAACGGATTAAGCATTCCGCCTGGGGAGTACGGTCGCAAGATTAAAACTCAAAGGAATTGACGGGGGCCCGCACAAGCGGTGGAGCATGTGGTTTAATTCGAAGCAACGCGCAGAACCTTACCAACCCTTGACATACCTGTCGTAGTTACCAGAGATGGTTTCGTCAGTTCGGCTGGACAGGATACAGGTGCTGCATGGCT
ASV072	0	0	0	0	0	0	0	0	0	0	0	0	0	0	39	0	0	0	0	18	0	0	0	0	0	Bacteria;Proteobacteria;Alphaproteobacteria;Rhodobacterales;Rhodobacteraceae;Halocynthiibacter;uncultured_bacterium	Bacteria	Proteobacteria	Alphaproteobacteria	Rhodobacterales	Rhodobacteraceae	Halocynthiibacter	uncultured_bacterium	uncultured Halocynthiibacter sp.	PX716035	GTCCACACCGTAAACGATGAATGCCAGACGTCGGGTAGCATGCTATTCGGTGTCACACCTAACGGATTAAGCATTCCGCCTGGGGAGTACGGTCGCAAGATTAAAACTCAAAGGAATTGACGGGGGCCCGCACAAGCGGTGGAGCATGTGGTTTAATTCGAAGCAACGCGCAGAACCTTACCAACCCTTGACATACCTGTCGTAGTTACCAGAGATGGTTTCGTCAGCTAGGCTGGACAGGATACAGGTGCTGCATGGCT
ASV073	19	0	0	0	0	0	0	0	61	0	0	0	0	0	44	0	5	0	6	0	0	0	0	0	0	Bacteria;Proteobacteria;Alphaproteobacteria;Rhodobacterales;Rhodobacteraceae;Roseobacter NAC11-7;uncultured_bacterium	Bacteria	Proteobacteria	Alphaproteobacteria	Rhodobacterales	Rhodobacteraceae	Roseobacter NAC11-7	uncultured_bacterium	uncultured Roseobacter NAC11-7	PX716036	GTCCACACCGTAAACGATGAATGCCAGTCGTCGGGTAGTATACTATTCGGTGACACACCTAACGGATTAAGCATTCCGCCTGGGGAGTACGGTCGCAAGATTAAAACTCAAAGGAATTGACGGGGGCCCGCACAAGCGGTGGAGCATGTGGTTTAATTCGAAGCAACGCGCAGAACCTTACCAACCCTTGACATACTTGTCGCGGCGACCAGAGATGGACGCTTTCAGTTCGGCTGGACAAGATACAGGTGCTGCATGGCT
ASV074	0	0	0	0	0	0	0	0	5	0	0	0	0	0	0	12	37	0	0	0	0	0	0	0	0	Bacteria;Proteobacteria;Alphaproteobacteria;Rhodobacterales;Rhodobacteraceae;Roseobacter NAC11-7;uncultured_bacterium	Bacteria	Proteobacteria	Alphaproteobacteria	Rhodobacterales	Rhodobacteraceae	Roseobacter NAC11-7	uncultured_bacterium	uncultured Roseobacter NAC11-7	PX716037	GTCCACACCGTAAACGATGAATGCCAGTCGTCGGGTAGCATGCTATTCGGTGACACACCTAACGGATTAAGCATTCCGCCTGGGGAGTACGGTCGCAAGATTAAAACTCAAAGGAATTGACGGGGGCCCGCACAAGCGGTGGAGCATGTGGTTTAATTCGAAGCAACGCGCAGAACCTTACCAACCCTTGACATACTTGTCGCGGCGACCAGAGATGGACGCTTTCAGTTCGGCTGGACAAGATACAGGTGCTGCATGGCT
ASV075	0	6	0	0	8	19	0	0	0	0	0	0	0	0	0	0	0	0	0	0	43	39	22	0	0	Bacteria;Proteobacteria;Alphaproteobacteria;Rhodobacterales;Rhodobacteraceae;Roseobacter NAC11-7;uncultured_Rhodobacteraceae	Bacteria	Proteobacteria	Alphaproteobacteria	Rhodobacterales	Rhodobacteraceae	Roseobacter NAC11-7	uncultured_Rhodobacteraceae	uncultured Roseobacter NAC11-7	PX716038	GTCCACACCGTAAACGATGAATGCCAGACGTTGGATAGCATGCTATTCAGTGTCACACCTAACGGAGTAAGCATTCCGCCTGGGGAGTACGGTCGCAAGATTAAAACTCAAAGGAATTGACGGGGGCCCGCACAAGCGGTGGAGCATGTGGTTTAATTCGACGCAACGCGCAGAACCTTACCAACCCTTGACATACCTGTCGCGGTTACCAGAGATGGTTTCCTTCAGTTCGGCTGGACAGGATACAGGTGCTGCATGGCT
ASV076	17	14	55	11	15	62	0	4	0	0	0	0	0	0	0	0	0	0	4	0	98	80	74	35	52	Bacteria;Proteobacteria;Alphaproteobacteria;Rhodobacterales;Rhodobacteraceae;Ascidiaceihabitans;Ascidiaceihabitans	Bacteria	Proteobacteria	Alphaproteobacteria	Rhodobacterales	Rhodobacteraceae	Ascidiaceihabitans	Ascidiaceihabitans	uncultured Ascidiaceihabitans sp.	PX716039	GTCCACACCGTAAACGATGAATGCCAGTCGTCGGGTAGTATACTATTCGGTGACACACCTAACGGATTAAGCATTCCGCCTGGGGAGTACGGTCGCAAGATTAAAACTCAAAGGAATTGACGGGGGCCCGCACAAGCGGTGGAGCATGTGGTTTAATTCGAAGCAACGCGCAGAACCTTACCAACCCTTGACATACTCGTCGTCGCTCCAGAGATGGAGCTTTCAGCTAGGCTGGACGAGATACAGGTGCTGCATGGCT
ASV077	0	0	0	0	0	0	0	0	0	0	0	0	0	0	0	0	0	0	0	0	22	15	19	0	0	Bacteria;Proteobacteria;Alphaproteobacteria;Rhodobacterales;Rhodobacteraceae;Ascidiaceihabitans;uncultured_bacterium	Bacteria	Proteobacteria	Alphaproteobacteria	Rhodobacterales	Rhodobacteraceae	Ascidiaceihabitans	uncultured_bacterium	uncultured Ascidiaceihabitans sp.	PX716040	GTCCACACCGTAAACGATGAATGCCAGTCGTCGGGTAGTATACTATTCGGTGACACACCTAACGGATTAAGCATTCCGCCTGGGGAGTACGGTCGCAAGATTAAAACTCAAAGGAATTGACGGGGGCCCGCACAAGCGGTGGAGCATGTGGTTTAATTCGAAGCAACGCGCAGAACCTTACCAACCCTTGACATACTCGTCGTCGCACCAGAGATGGTGCTTTCAGCTAGGCTGGACGAGATACAGGTGCTGCATGGCT
ASV078	0	0	0	0	0	32	0	0	0	0	0	0	0	0	0	0	0	0	0	0	0	0	6	4	0	Bacteria;Proteobacteria;Alphaproteobacteria;Rhodobacterales;Rhodobacteraceae;Rhodobacteraceae;Rhodobacteraceae	Bacteria	Proteobacteria	Alphaproteobacteria	Rhodobacterales	Rhodobacteraceae	Rhodobacteraceae	Rhodobacteraceae	uncultured Rhodobacteraceae bacterium	PX716041	GTCCACACCGTAAACGATGAATGCCAGTCGTCGGGTAGCATGCTATTCGGTGACACACCTAACGGATTAAGCATTCCGCCTGGGGAGTACGGTCGCAAGATTAAAACTCAAAGGAATTGACGGGGGCCCGCACAAGCGGTGGAGCATGTGGTTTAATTCGAAGCAACGCGCAGAACCTTACCAACCCTTGACATACTCGTCGTCGCTCCAGAGATGGAGCTTTCAGCTAGGCTGGACGAGATACAGGTGCTGCATGGCT
ASV079	0	0	0	0	0	0	0	0	0	0	0	0	0	0	0	0	0	0	0	0	5	7	12	3	5	Bacteria;Proteobacteria;Alphaproteobacteria;Rhodobacterales;Rhodobacteraceae;Rhodobacteraceae;Rhodobacteraceae	Bacteria	Proteobacteria	Alphaproteobacteria	Rhodobacterales	Rhodobacteraceae	Rhodobacteraceae	Rhodobacteraceae	uncultured Rhodobacteraceae bacterium	PX716042	GTCCACACCGTAAACGATGAATGCCAGTCGTCGGGCAGTATACTGTTCGGTGACACACCTAACGGATTAAGCATTCCGCCTGGGGAGTACGGTCGCAAGATTAAAACTCAAAGGAATTGACGGGGGCCCGCACAAGCGGTGGAGCATGTGGTTTAATTCGAAGCAACGCGCAGAACCTTACCAACCCTTGACATACTCGTCGTCGCTCCAGAGATGGAGCTTTCAGCTAGGCTGGACGAGATACAGGTGCTGCATGGCT
ASV080	0	0	0	0	0	0	0	0	0	0	0	0	7	0	6	0	0	0	0	0	0	0	17	0	16	Bacteria;Proteobacteria;Alphaproteobacteria;Rhodobacterales;Rhodobacteraceae;Pseudorhodobacter;Rhodobacter_apigmentum	Bacteria	Proteobacteria	Alphaproteobacteria	Rhodobacterales	Rhodobacteraceae	Pseudorhodobacter	Rhodobacter_apigmentum	uncultured Pseudorhodobacter sp.	PX716043	GTCCACGCCGTAAACGATGAATGCCAGACGTCAGCAAGCATGCTTGTTGGTGTCACACCTAACGGATTAAGCATTCCGCCTGGGGAGTACGGCCGCAAGGTTAAAACTCAAAGGAATTGACGGGGGCCCGCACAAGCGGTGGAGCATGTGGTTTAATTCGAAGCAACGCGCAGAACCTTACCAACCCTTGACATGGATATCGCGGAACCGGAGACGGTTCTTTCAGTTCGGCTGGATATCACACAGGTGCTGCATGGCT
ASV081	0	0	3	0	0	0	0	0	0	6	0	0	0	0	54	25	186	0	0	0	0	0	0	0	0	Bacteria;Proteobacteria;Alphaproteobacteria;Caulobacterales;Hyphomonadaceae;Hyphomonadaceae;uncultured_bacterium	Bacteria	Proteobacteria	Alphaproteobacteria	Caulobacterales	Hyphomonadaceae	Hyphomonadaceae	uncultured_bacterium	uncultured Hyphomonadaceae bacterium	PX716044	GTCCACACCGTAAACGATGACAGCTAGTTGTTGGCAGGCATGCCTGTCGGTGACGCAGCTAACGCATTAAGCTGTCCGCCTGGGGAGTACGGCCGCAAGGTTAAAACTCAAAGAAATTGACGGGGGCCCGCACAAGCGGTGGAGCATGTGGTTTAATTCGAAGCAACGCGCAGAACCTTACCCGCGTTTGACATGCCCGGTTTGACTTTCAGAGATGATTGTCTTCATTTAGGTGGCCGGTGCACAGGTGCTGCATGGCT
ASV082	7	0	4	10	0	0	0	0	0	0	0	0	0	0	8	28	0	0	0	0	0	0	0	0	0	Bacteria;Proteobacteria;Alphaproteobacteria;Caulobacterales;Hyphomonadaceae;Hyphomonadaceae;uncultured_bacterium	Bacteria	Proteobacteria	Alphaproteobacteria	Caulobacterales	Hyphomonadaceae	Hyphomonadaceae	uncultured_bacterium	uncultured Hyphomonadaceae bacterium	PX716045	GTCCACACCGTAAACGATGACAGCTAGTTGTTGGCATGCATGCATGTCGGTGACGCAGCTAACGCATTAAGCTGTCCGCCTGGGGAGTACGGCCGCAAGGTTAAAACTCAAAGAAATTGACGGGGGCCCGCACAAGCGGTGGAGCATGTGGTTTAATTCGAAGCAACGCGCAGAACCTTACCCGCGTTTGACATGCCCGGTTTGACTTTCAGAGATGATTGTCTTCATTTAGGTGGCCGGTGCACAGGTGCTGCATGGCT
ASV083	0	0	0	0	0	0	0	0	0	0	0	0	0	0	0	65	0	0	0	0	0	0	0	0	0	Bacteria;Proteobacteria;Alphaproteobacteria;Caulobacterales;Hyphomonadaceae;Hyphomonadaceae;uncultured_bacterium	Bacteria	Proteobacteria	Alphaproteobacteria	Caulobacterales	Hyphomonadaceae	Hyphomonadaceae	uncultured_bacterium	uncultured Hyphomonadaceae bacterium	PX716046	GTCCACACCGTAAACGATGACAGCTAGTTGTTGGCATGCATGCATGTCGGTGACGCAGCTAACGCATTAAGCTGTCCGCCTGGGGAGTACGGCCGCAAGGTTAAAACTCAAAGAAATTGACGGGGGCCCGCACAAGCGGTGGAGCATGTGGTTTAATTCGAAGCAACGCGCAGAACCTTACCTACGCTTGACATGCCCGGTGTGGTTTCCAGAGATGGATTCCTTTCTTCGGAGCCGGTGCACAGGTGCTGCATGGCT
ASV084	0	0	27	28	0	43	0	0	9	0	6	0	0	0	15	44	0	12	8	0	0	0	0	0	0	Bacteria;Proteobacteria;Alphaproteobacteria;Caulobacterales;Hyphomonadaceae;Hyphomonadaceae;uncultured_bacterium	Bacteria	Proteobacteria	Alphaproteobacteria	Caulobacterales	Hyphomonadaceae	Hyphomonadaceae	uncultured_bacterium	uncultured Hyphomonadaceae bacterium	PX716047	GTCCACACCGTAAACGATGACAGCTAGTTGTTGGCATGCATGCATGTCGGTGACGCAGCTAACGCATTAAGCTGTCCGCCTGGGGAGTACGGCCGCAAGGTTAAAACTCAAAGAAATTGACGGGGGCCCGCACAAGCGGTGGAGCATGTGGTTTAATTCGAAGCAACGCGCAGAACCTTACCTACGCTTGACATGCCCTGTTTGGTTTCCAGAGATGGATTCCTTCATTTAGTTGGCAGGTGCACAGGTGCTGCATGGCT
ASV085	0	0	0	0	0	13	0	0	0	0	0	0	3	47	4	0	23	0	0	0	0	0	0	0	0	Bacteria;Proteobacteria;Alphaproteobacteria;Caulobacterales;Hyphomonadaceae;Hyphomonadaceae;uncultured	Bacteria	Proteobacteria	Alphaproteobacteria	Caulobacterales	Hyphomonadaceae	Hyphomonadaceae	uncultured	uncultured Hyphomonadaceae bacterium	PX716048	GTCCACACCGTAAACGATGAGAGCTAGTTGTCTGCAGGCATGCCTGTAGGTGACGCAGCTAACGCATTAAGCTCTCCGCCTGGGGAGTACGGCCGCAAGGTTAAAACTCAAAGAAATTGACGGGGGCCCGCACAAGCGGTGGAGCATGTGGTTTAATTCGAAGCAACGCGCAGAACCTTACCTACGCTTGACATGCCTGGACGACTCCGAGAGATCGGTTTCTCCCTTCGGGGCCAGTGCACAGGTGCTGCATGGCT
ASV086	0	0	0	0	0	0	0	0	0	0	0	0	0	0	0	0	43	0	0	0	0	0	0	0	0	Bacteria;Proteobacteria;Alphaproteobacteria;Sphingomonadales;Sphingomonadaceae;Sphingorhabdus;Sphingorhabdus	Bacteria	Proteobacteria	Alphaproteobacteria	Sphingomonadales	Sphingomonadaceae	Sphingorhabdus	Sphingorhabdus	uncultured Sphingorhabdus sp.	PX716049	GTCCACGCCGTAAACGATGATAACTAGCTGCTAGGGCCCACAGGGCTTTGGTGGCGCAGCTAACGCATTAAGTTATCCGCCTGGGGAGTACGGTCGCAAGATTAAAACTCAAAGGAATTGACGGGGGCCTGCACAAGCGGTGGAGCATGTGGTTTAATTCGACGCAACGCGCAGAACCTTACCAGCGTTTGACATCCTGATCGCGGATTAGAGAGATCTTTTCCTTCAGCTCGGCTGGATCAGTGACAGGTGCTGCATGGCT
ASV087	0	0	0	0	11	0	16	0	0	0	0	0	0	60	10	0	0	0	0	0	0	0	0	0	0	Bacteria;Proteobacteria;Alphaproteobacteria;Sphingomonadales;Sphingomonadaceae;Sphingorhabdus;uncultured_Sphingopyxis	Bacteria	Proteobacteria	Alphaproteobacteria	Sphingomonadales	Sphingomonadaceae	Sphingorhabdus	uncultured_Sphingopyxis	uncultured Sphingorhabdus sp.	PX716050	GTCCACGCCGTAAACGATGATAACTAGCTGCTAGGGCCCACAGGGCTTTGGTGGCGCAGCTAACGCATTAAGTTATCCGCCTGGGGAGTACGGTCGCAAGATTAAAACTCAAAGGAATTGACGGGGGCCTGCACAAGCGGTGGAGCATGTGGTTTAATTCGACGCAACGCGCAGAACCTTACCAGCGTTTGACATCCTGATCGCGGATTCTAGAGATAGTTTCCTTCAGCTCGGCTGGATCAGTGACAGGTGCTGCATGGCT
ASV088	23	0	0	0	0	16	0	0	15	5	0	104	0	15	0	9	430	0	0	0	0	0	0	0	0	Bacteria;Proteobacteria;Alphaproteobacteria;Sphingomonadales;Sphingomonadaceae;Sphingorhabdus;Sphingorhabdus	Bacteria	Proteobacteria	Alphaproteobacteria	Sphingomonadales	Sphingomonadaceae	Sphingorhabdus	Sphingorhabdus	uncultured Sphingorhabdus sp.	PX716051	GTCCACGCCGTAAACGATGATAACTAGCTGCTAGGGCCCACAGGGCTTTGGTGGCGCAGCTAACGCATTAAGTTATCCGCCTGGGGAGTACGGTCGCAAGATTAAAACTCAAAGGAATTGACGGGGGCCTGCACAAGCGGTGGAGCATGTGGTTTAATTCGACGCAACGCGCAGAACCTTACCAGCGTTTGACATCCTTATCGCGGATTCTAGAGATAGTTTCCTTCAGCTCGGCTGGATAAGTGACAGGTGCTGCATGGCT
ASV089	0	8	0	0	0	14	12	0	0	0	0	0	0	35	150	0	0	0	0	9	0	0	0	0	0	Bacteria;Proteobacteria;Alphaproteobacteria;Sphingomonadales;Sphingomonadaceae;Parasphingopyxis;Parasphingopyxis	Bacteria	Proteobacteria	Alphaproteobacteria	Sphingomonadales	Sphingomonadaceae	Parasphingopyxis	Parasphingopyxis	uncultured Parasphingopyxis sp.	PX716052	GTCCACGCCGTAAACGATGAGAACTAGCTGTTGGGGCCCATAGGGTTTCAGTGGCGCAGTTAACGCATTAAGTTCTCCGCCTGGGGAGTACGGTCGCAAGATTAAAACTCAAAGGAATTGACGGGGGCCTGCACAAGCGGTGGAGCATGTGGTTTAATTCGAAGCAACGCGCAGAACCTTACCAGCGTTTGACATCCCGATCGCGGTTTCCAGAGATGGATTCCTTCAGTTAGGCTGGATCGGTGACAGGTGCTGCATGGCT
ASV090	0	0	13	0	6	0	0	0	0	0	0	0	0	0	0	0	7	0	0	0	0	0	0	0	0	Bacteria;Proteobacteria;Alphaproteobacteria;Sphingomonadales;Sphingomonadaceae;Altererythrobacter;Altererythrobacter	Bacteria	Proteobacteria	Alphaproteobacteria	Sphingomonadales	Sphingomonadaceae	Altererythrobacter	Altererythrobacter	uncultured Altererythrobacter sp.	PX716053	GTCCACGCCGTAAACGATGATAACTAGCTGTCCGGGCACTTGGTGCCTGGGTGGCGCAGCTAACGCATTAAGTTATCCGCCTGGGGAGTACGGTCGCAAGATTAAAACTCAAAGGAATTGACGGGGGCCTGCACAAGCGGTGGAGCATGTGGTTTAATTCGAAGCAACGCGCAGAACCTTACCAGCTTTTGACATCCCGATCGCGGTTACCAGAGATGGTTTCCTTCAGCTCGGCTGGATCGGTGACAGGTGCTGCATGGCT
ASV091	0	0	0	0	0	0	0	0	0	0	0	66	0	0	0	0	0	26	0	0	0	0	0	0	0	Bacteria;Proteobacteria;Alphaproteobacteria;Sphingomonadales;Sphingomonadaceae;Sphingomonas;Sphingomonas	Bacteria	Proteobacteria	Alphaproteobacteria	Sphingomonadales	Sphingomonadaceae	Sphingomonas	Sphingomonas	uncultured Sphingomonas sp.	PX716054	GTCCACGCCGTAAACGATGATAACTAGCTGTCCGGGGACTTGGTCTTTGGGTGGCGCAGCTAACGCATTAAGTTATCCGCCTGGGGAGTACGGCCGCAAGGTTAAAACTCAAAGGAATTGACGGGGGCCTGCACAAGCGGTGGAGCATGTGGTTTAATTCGAAGCAACGCGCAGAACCTTACCAGCGTTTGACATGGTAGGACGACTGGCAGAGATGCCTTTCTTCCCTTCGGGGACCTACACACAGGTGCTGCATGGCT
ASV092	38	4	0	0	0	0	0	0	0	0	0	0	0	0	0	0	0	0	0	0	0	0	0	0	0	Bacteria;Proteobacteria;Alphaproteobacteria;Sphingomonadales;Sphingomonadaceae;Sphingorhabdus;Sphingorhabdus	Bacteria	Proteobacteria	Alphaproteobacteria	Sphingomonadales	Sphingomonadaceae	Sphingorhabdus	Sphingorhabdus	uncultured Sphingorhabdus sp.	PX716055	GTCCACGCCGTAAACGATGATAACTAGCTGCTAGGGCCCACAGGGCTTTGGTGGCGCAGCTAACGCATTAAGTTATCCGCCTGGGGAGTACGGTCGCAAGATTAAAACTCAAAGGAATTGACGGGGGCCTGCACAAGCGGTGGAGCATGTGGTTTAATTCGACGCAACGCGCAGAACCTTACCAGCGTTTGACATGTCTAGTTTGAATTCCAGAGATGGATTTCTTCAGTTCGGCTGGCTAGAACACAGGTGCTGCATGGCT
ASV093	0	0	0	0	0	0	0	0	0	0	0	0	0	0	0	0	94	0	0	0	0	0	0	0	0	Bacteria;Proteobacteria;Alphaproteobacteria;Sphingomonadales;Sphingomonadaceae;Sphingorhabdus;uncultured_bacterium	Bacteria	Proteobacteria	Alphaproteobacteria	Sphingomonadales	Sphingomonadaceae	Sphingorhabdus	uncultured_bacterium	uncultured Sphingorhabdus sp.	PX716056	GTCCACGCCGTAAACGATGATAACTAGCTGCTAGGGCCCACAGGGCTTTGGTGGCGCAGCTAACGCATTAAGTTATCCGCCTGGGGAGTACGGTCGCAAGATTAAAACTCAAAGGAATTGACGGGGGCCTGCACAAGCGGTGGAGCATGTGGTTTAATTCGACGCAACGCGCAGAACCTTACCAGCGTTTGACATGTCTAGTTTGGTTTCCAGAGATGGATTCCTTCAGTTCGGCTGGCTAGAACACAGGTGCTGCATGGCT
ASV094	0	0	0	0	0	0	0	0	0	0	0	0	0	0	0	0	76	0	0	0	0	0	0	0	0	Bacteria;Proteobacteria;Alphaproteobacteria;Sphingomonadales;Sphingomonadaceae;Sphingomonadaceae;Sphingomonadaceae	Bacteria	Proteobacteria	Alphaproteobacteria	Sphingomonadales	Sphingomonadaceae	Sphingomonadaceae	Sphingomonadaceae	uncultured Sphingomonadaceae bacterium	PX716057	GTCCACGCCGTAAACGATGATAACTAGCTGTTCGGGCTCATAGAGCTTGAGTGGCGCAGCTAACGCATTAAGTTATCCGCCTGGGGAGTACGGTCGCAAGATTAAAACTCAAAGGAATTGACGGGGGCCTGCACAAGCGGTGGAGCATGTGGTTTAATTCGAAGCAACGCGCAGAACCTTACCAGCGTTTGACATGCCTAGTATGGTTTCCAGAGATGGATTCCTTCAGTTCGGCTGGCTAGTGCACAGGTGCTGCATGGCT
ASV095	280	47	0	0	0	12	0	0	4	49	0	0	0	0	0	0	0	6	0	0	0	0	0	0	0	Bacteria;Desulfobacterota;Desulfobulbia;Desulfobulbales;Desulfocapsaceae;Desulfocapsaceae;Desulfocapsaceae	Bacteria	Desulfobacterota	Desulfobulbia	Desulfobulbales	Desulfocapsaceae	Desulfocapsaceae	Desulfocapsaceae	uncultured Desulfocapsaceae bacterium	PX716058	GTCCACGCCGTAAACGATGTCAACTAGGTGTTGGGGAGGTTAATCTTCTCATTGCCGCAGCTAACGCATTAAGTTGACCGCCTGGGGAGTACGGTCGCAAGATTAAAACTCAAAGGAATTGACGGGGGCCCGCACAAGCGGTGGAGTATGTGGTTTAATTCGACGCAACGCGCAGAACCTTACCTGGTCTTGACATCCCGAGAATCTTTTGGAAACAAGAGAGTGCCTCTTTGAGGAATTCGGTGACAGGTGCTGCATGGCT
ASV096	48	0	0	0	0	0	0	0	0	0	0	0	0	0	0	0	0	0	0	0	0	0	0	0	0	Bacteria;Desulfobacterota;Desulfobulbia;Desulfobulbales;Desulfocapsaceae;Desulforhopalus;uncultured_delta	Bacteria	Desulfobacterota	Desulfobulbia	Desulfobulbales	Desulfocapsaceae	Desulforhopalus	uncultured_delta	uncultured Desulforhopalus sp.	PX716059	GTCCACGCCGTAAACGATGTCAACTAGGTGTTGGGGAGGTTAATCTTCTCATTGCCGCAGCTAACGCATTAAGTTGACCGCCTGGGGAGTACGGTCGCAAGATTAAAACTCAAAGGAATTGACGGGGGCCCGCACAAGCGGTGGAGTATGTGGTTTAATTCGACGCAACGCGCAGAACCTTACCTGGTCTTGACATCCCGAGAATCTTAAGGAAACTTGAGAGTGCCTCTTTGAGGAATTCGGTGACAGGTGCTGCATGGCT
ASV097	0	0	0	0	0	0	0	0	0	0	0	0	0	0	19	0	0	0	0	7	0	0	0	0	0	Bacteria;Proteobacteria;Alphaproteobacteria;Rickettsiales;SM2D12;Rickettsiales;uncultured_organism	Bacteria	Proteobacteria	Alphaproteobacteria	Rickettsiales	SM2D12	Rickettsiales	uncultured_organism	uncultured Rickettsiales bacterium	PX716060	GTCCACGCCGTAAACGATGAGTGCTAGTTGTTGGAAACATTCAGTGACACAGCTAACGCGTTAAGCACTCCGCCTGGGGACTACGGCCGCAAGGCTAAAACTCAAAGGAATTGACGGGGACCCGCACAAGCGGTGGAGCATGTGGTTTAATTCGATGCAACGCGAAGAACCTTACCACCCATTGACATCTTGATCGCGGATCGTAGAGATACTTTCCTTCAGTTCGGCTGGATCAATGACAGGTGTTGCATGGCT
ASV098	0	0	0	0	0	0	0	0	0	0	0	0	0	0	26	0	0	0	0	0	0	0	0	0	0	Bacteria;Proteobacteria;Alphaproteobacteria;Alphaproteobacteria;Alphaproteobacteria;Alphaproteobacteria;Alphaproteobacteria	Bacteria	Proteobacteria	Alphaproteobacteria	Alphaproteobacteria	Alphaproteobacteria	Alphaproteobacteria	Alphaproteobacteria	uncultured Alphaproteobacteria bacterium	PX716061	GTCCACGCCGTAAACGATGAGTGCTAGTTGTTGGGGGGCTTGCCCTTCGGTGACGTAGCTAACGCGTTAAGCACTCCGCCTGGGGAGTACGGTCGCAAGATTAAAACTCAAAGGAATTGACGGGGGCCCGCACAAGCGGTGGAGCATGTGGTTTAATTCGACGCAACGCGAAGAACCTTACCAGCTCTTGACATGCTAAGTTTCGGGATAGAGAGATTTATCCTTTCAGTTCGGCTGGGCTTAGTACAGGTGCTGCATGGCT
ASV099	0	0	0	8	0	0	0	0	0	0	0	0	0	0	0	0	0	0	0	0	11	13	0	6	0	Bacteria;Proteobacteria;Alphaproteobacteria;Defluviicoccales;uncultured;Defluviicoccales;uncultured	Bacteria	Proteobacteria	Alphaproteobacteria	Defluviicoccales	uncultured	Defluviicoccales	uncultured	uncultured Alphaproteobacteria bacterium	PX716062	GTCCACGCCGTAAACGATGATTGCTAGACGTTGGGGGGAACGCCTCTCAGTGTCGTCGCTAACGCATTAAGCAATCCGCCTGGGGAGTACGGTCGCAAGATTAAAACTCAAAGGAATTGACGGGGACCCGCACAAGCGGTGGAGCATGTGGTTTAATTCGAAGCAACGCGAAGAACCTTACCGGCCCTTGACATGCTAAGTTATGGCTTTCAGAGATGAAAGCCTTCAGTTCGGCTGGGCTTAGTACAGGTGCTGCATGGCT
ASV100	0	0	0	0	0	15	0	0	0	0	0	0	0	31	32	125	6	0	0	76	0	0	0	0	0	Bacteria;Proteobacteria;Alphaproteobacteria;Parvibaculales;Parvibaculaceae;Parvibaculaceae;uncultured_Alphaproteobacteria	Bacteria	Proteobacteria	Alphaproteobacteria	Parvibaculales	Parvibaculaceae	Parvibaculaceae	uncultured_Alphaproteobacteria	uncultured Alphaproteobacteria bacterium	PX716063	GTCCACGCCGTAAACGATGGGTGCTAGCTGTCAGACAGCATGCTGTTTGGTGGCGCAGCTAACGCATTAAGCACCCCGCCTGGGGAGTACGGTCGCAAGATTAAAACTCAAAGGAATTGACGGGGGCCCGCACAAGCGGTGGAGCATGTGGTTTAATTCGAAGCAACGCGCAGAACCTTACCAGCCCTTGACATCCCGATCGCGGATCGCAGAGATGCTTTCCTTCAGTTCGGCTGGATCGGAGACAGGTGCTGCATGGCT
ASV101	0	0	0	0	0	0	0	0	0	0	0	0	0	0	32	0	0	0	0	0	0	0	0	0	0	Bacteria;Proteobacteria;Alphaproteobacteria;Alphaproteobacteria;Alphaproteobacteria;Alphaproteobacteria;Alphaproteobacteria	Bacteria	Proteobacteria	Alphaproteobacteria	Alphaproteobacteria	Alphaproteobacteria	Alphaproteobacteria	Alphaproteobacteria	uncultured Alphaproteobacteria bacterium	PX716064	GTCCACGCCGTAAACGATGGGTGCTAGCTGTCGGCAGGCATGCTTGTCGGTGGCGCAGCTAACGCATTAAGCACCCCGCCTGGGGAGTACGGTCGCAAGATTAAAACTCAAAGGAATTGACGGGGGCCCGCACAAGCGGTGGAGCATGTGGTTTAATTCGAAGCAACGCGAAGAACCTTACCAACCCTTGACATACCTGTCGCGGTTACCAGAGATGGTAACCTTCAGTTCGGCTGGACAGGATACAGGTGCTGCATGGCT
ASV102	0	0	0	0	0	0	0	0	0	0	0	0	0	0	25	0	0	0	0	32	0	0	0	0	0	Bacteria;Proteobacteria;Alphaproteobacteria;Rhizobiales;Rhizobiaceae;Pseudahrensia;uncultured_organism	Bacteria	Proteobacteria	Alphaproteobacteria	Rhizobiales	Rhizobiaceae	Pseudahrensia	uncultured_organism	uncultured Pseudahrensia sp.	PX716065	GTCCACGCCGTAAACGATGGAAGCTAGCTGTTGGACAGTTTACTGTTCAGTGGCGCAGCTAACGCATTAAGCTTCCCGCCTGGGGAGTACGGTCGCAAGATTAAAACTCAAAGGAATTGACGGGGGCCCGCACAAGCGGTGGAGCATGTGGTTTAATTCGAAGCAACGCGCAGAACCTTACCAGCCCTTGACATACCAATCGCGATTTCCGGAGACGGATTTCTTCAGTTCGGCTGGATTGGATACAGGTGCTGCATGGCT
ASV103	0	0	0	0	0	22	0	0	0	0	0	0	0	0	8	4	0	0	0	0	0	0	0	0	0	Bacteria;Proteobacteria;Alphaproteobacteria;Rhizobiales;Rhizobiaceae;Rhizobiaceae;uncultured_bacterium	Bacteria	Proteobacteria	Alphaproteobacteria	Rhizobiales	Rhizobiaceae	Rhizobiaceae	uncultured_bacterium	uncultured Rhizobiaceae bacterium	PX716066	GTCCACGCCGTAAACGATGGATGCTAGCCGTTAGGTTGTTTACAACTTAGTGGCGCAGCTAACGCATTAAGCATCCCGCCTGGGGAGTACGGTCGCAAGATTAAAACTCAAAGGAATTGACGGGGGCCCGCACAAGCGGTGGAGCATGTGGTTTAATTCGAAGCAACGCGCAGAACCTTACCAGCCCTTGACATACCAATCGCGGTTAGTGGAGACACTTTCCTTCAGTTCGGCTGGATTGGATACAGGTGCTGCATGGCT
ASV104	101	0	0	0	0	0	0	0	0	0	0	0	0	0	0	0	0	0	0	0	0	0	0	3	0	Bacteria;Proteobacteria;Alphaproteobacteria;Alphaproteobacteria;Alphaproteobacteria;Alphaproteobacteria;Alphaproteobacteria	Bacteria	Proteobacteria	Alphaproteobacteria	Alphaproteobacteria	Alphaproteobacteria	Alphaproteobacteria	Alphaproteobacteria	uncultured Alphaproteobacteria bacterium	PX716067	GTCCACGCCGTAAACGATGAATGCCAGTTGTTGGGTAGCTTGCTACTCAGTGACGCAGCTAACGCTTTAAGCATTCCGCCTGGGGAGTACGGTCGCAAGATTAAAACTCAAAGGAATTGACGGGGGCCCGCACAAGCGGTGGAGCATGTGGTTTAATTCGAAGCAACGCGCAGAACCTTACCTACCCTTGCATACTTATCGCGGATTTCAGAGATGAATTCCTTCAGTTAGGCTGGATAAGATACAGGTGCTGCATGGCT
ASV105	0	0	0	0	0	35	0	0	0	0	0	0	0	0	0	0	0	0	0	0	0	0	0	0	0	Bacteria;Proteobacteria;Alphaproteobacteria;Alphaproteobacteria;Alphaproteobacteria;Alphaproteobacteria;Alphaproteobacteria	Bacteria	Proteobacteria	Alphaproteobacteria	Alphaproteobacteria	Alphaproteobacteria	Alphaproteobacteria	Alphaproteobacteria	uncultured Alphaproteobacteria bacterium	PX716068	GTCCACGCCGTAAACGATGTGTGCTAGTTGTCGGGCAGCTTGCTGTTCGGTGACGCCGCTAACGCATTAAGCACACCGCCTGGGGAGTACGGCCGCAAGGCTAAAACTCAAAGGAATTGACGGGGGCCCGCACAAGCGGTGGAGCATGTGGTTTAATTCGAAGCAACGCGCAGAACCTTACCAGCTCTTGACATACCAATCGCGATTATCCGAGAGGATTTTCTTCAGTTCGGCTGGATTGGATACAGGTGCTGCATGGCT
ASV106	0	65	0	0	0	0	0	0	0	0	0	0	0	0	0	0	40	0	0	0	0	0	0	0	0	Bacteria;Proteobacteria;Alphaproteobacteria;Kordiimonadales;Kordiimonadales;Kordiimonadales;uncultured_bacterium	Bacteria	Proteobacteria	Alphaproteobacteria	Kordiimonadales	Kordiimonadales	Kordiimonadales	uncultured_bacterium	uncultured Kordiimonadales bacterium	PX716069	GTCCACGCCGTAAACGATGAGTGCTAGATGTTGGAAGGCTTAGCCTTTCAGTGTCGCAGCTAACGCATTAAGCACTCCGCCTGGGGAGTACGGTCGCAAGATTAAAACTCAAAGGAATTGACGGGGGCCCGCACAAGCGGTGGAGCATGTGGTTTAATTCGAAGCAACGCGAAGAACCTTACCAGCCCTTGACATACCGATCGCGGAATAGAGAGATTTATTCCTTCAGTTAGGCTGGATCGGATACAGGTGCTGCACGGCT
ASV107	25	0	0	0	0	0	0	0	0	0	0	0	0	0	23	0	0	0	0	0	0	0	0	0	0	Bacteria;Proteobacteria;Alphaproteobacteria;Kordiimonadales;Kordiimonadales;Kordiimonadales;uncultured_bacterium	Bacteria	Proteobacteria	Alphaproteobacteria	Kordiimonadales	Kordiimonadales	Kordiimonadales	uncultured_bacterium	uncultured Kordiimonadales bacterium	PX716070	GTCCACGCCGTAAACGATGAGTGCTAGATGTTGGAAGGCTTAGCCTTTCAGTGTCGCAGCTAACGCATTAAGCACTCCGCCTGGGGAGTACGGTCGCAAGATTAAAACTCAAAGGAATTGACGGGGGCCCGCACAAGCGGTGGAGCATGTGGTTTAATTCGAAGCAACGCGAAGAACCTTACCAGCCCTTGACATACCGATCGCGGAATAGAGAGATCTATTCTTTCAGTTAGGCTGGATCGGATACAGGTGCTGCACGGCT
ASV108	0	0	0	0	0	0	26	0	0	0	0	0	0	0	3	0	0	0	0	0	0	0	0	0	0	Bacteria;Proteobacteria;Alphaproteobacteria;Kordiimonadales;Kordiimonadales;Kordiimonadales;uncultured_bacterium	Bacteria	Proteobacteria	Alphaproteobacteria	Kordiimonadales	Kordiimonadales	Kordiimonadales	uncultured_bacterium	uncultured Kordiimonadales bacterium	PX716071	GTCCACGCCGTAAACGATGAGTGCTAGATGTTAGAAGGCTTAGCCTTTTAGTGTCGCAGCTAACGCATTAAGCACTCCGCCTGGGGAGTACGGTCGCAAGATTAAAACTCAAAGGAATTGACGGGGGCCCGCACAAGCGGTGGAGCATGTGGTTTAATTCGAAGCAACGCGAAGAACCTTACCAGCCCTTGACATACCGATCGCGGAATAGAGAGATCTATTCTTTCAGTTAGGCTGGATCGGATACAGGTGCTGCACGGCT
ASV109	0	0	0	0	0	35	0	0	0	0	0	0	0	0	0	0	0	0	0	0	0	0	0	0	0	Bacteria;Proteobacteria;Alphaproteobacteria;Kordiimonadales;Kordiimonadales;Kordiimonadales;uncultured	Bacteria	Proteobacteria	Alphaproteobacteria	Kordiimonadales	Kordiimonadales	Kordiimonadales	uncultured	uncultured Kordiimonadales bacterium	PX716072	GTCCACGCCGTAAACGATGAGTGCTAGATGTTAGAAGGCTTAGCCTTTTAGTGTCGCAGCTAACGCATTAAGCACTCCGCCTGGGGAGTACGGTCGCAAGATTAAAACTCAAAGGAATTGACGGGGGCCCGCACAAGCGGTGGAGCATGTGGTTTAATTCGAAGCAACGCGAAGAACCTTACCAGCCCTTGACATACCGATCGCGGATTAGAGAGATCTTTTCCTTCAGTTAGGCTGGATCGGATACAGGTGCTGCACGGCT
ASV110	0	36	0	0	0	0	0	0	0	0	0	0	0	0	0	0	0	0	0	0	0	0	0	0	0	Bacteria;Proteobacteria;Alphaproteobacteria;Rhodospirillales;Magnetospiraceae;Magnetospiraceae;uncultured	Bacteria	Proteobacteria	Alphaproteobacteria	Rhodospirillales	Magnetospiraceae	Magnetospiraceae	uncultured	uncultured Magnetospiraceae bacterium	PX716073	GTCCACGCCGTAAACGATGAGTGCTAGTTGTCGGGGCGCATGCGCTTCGGTGACGTAGTTAACGCGTTAAGCACTCCGCCTGGGGAGTACGGCCGCAAGGTTAAAACTCAAAGGAATTGACGGGGGCCCGCACAAGCGGTGGAGCATGTGGTTTAATTCGAAGCAACGCGAAGAACCTTACCAGCTCTTGACATACCAATCGCGGATAGTGGAGACACTTTCCTTCAGTTCGGCTGGATTGGATACAGGTGCTGCATGGCT
ASV112	0	0	22	0	0	10	0	0	0	0	0	0	0	0	0	0	0	0	0	51	0	0	0	0	0	Bacteria;Proteobacteria;Alphaproteobacteria;Rhizobiales;Methyloligellaceae;Methyloligellaceae;uncultured_Rhizobiales	Bacteria	Proteobacteria	Alphaproteobacteria	Rhizobiales	Methyloligellaceae	Methyloligellaceae	uncultured_Rhizobiales	uncultured Methyloligellaceae bacterium	PX716074	GTCCACGCCGTAAACGATGGATGCTAGCCGTCGGACAGTATACTGTTCGGTGGCGCAGTTAACGCATTAAGCATCCCGCCTGGGGAGTACGGTCGCAAGATTAAAACTCAAAGGAATTGACGGGGGCCCGCACAAGCGGTGGAGCATGTGGTTTAATTCGAAGCAACGCGAAGAACCTTACCAGCCCTTGACATACCAATCGCGATTAGTGGAGACACTTTTCTTCAGTTCGGCTGGATTGGATACAGGTGCTGCACGGCT
ASV113	57	0	0	0	0	32	23	0	0	0	0	0	0	6	110	0	10	0	0	116	0	0	0	0	0	Bacteria;Proteobacteria;Alphaproteobacteria;Rhizobiales;Methyloligellaceae;Methyloligellaceae;alpha_proteobacterium	Bacteria	Proteobacteria	Alphaproteobacteria	Rhizobiales	Methyloligellaceae	Methyloligellaceae	alpha_proteobacterium	uncultured Methyloligellaceae bacterium	PX716075	GTCCACGCCGTAAACGATGAGAGCTAGCCGTCGGACAGTATACTGTTCGGTGGCGCAGTTAACGCATTAAGCTCTCCGCCTGGGGAGTACGGTCGCAAGATTAAAACTCAAAGGAATTGACGGGGGCCCGCACAAGCGGTGGAGCATGTGGTTTAATTCGAAGCAACGCGAAGAACCTTACCAGCTCTTGACATACCAATCGCGGATCGTAGAGATACTTTCCTTCAGTTCGGCTGGATTGGATACAGGTGCTGCACGGCT
ASV114	139	0	0	0	0	0	0	0	0	0	0	0	0	0	6	0	0	0	0	0	0	0	0	0	0	Bacteria;Proteobacteria;Alphaproteobacteria;Rhodospirillales;Magnetospiraceae;Magnetospira;rock_porewater	Bacteria	Proteobacteria	Alphaproteobacteria	Rhodospirillales	Magnetospiraceae	Magnetospira	rock_porewater	uncultured Magnetospira sp.	PX716076	GTCCACGCCGTAAACGATGAGTGCTAGTTGTCGGGGGTTAGGCCTTCGGTGACGCAGCTAACGCGTTAAGCACTCCGCCTGGGGAGTACGGCCGCAAGGTTAAAACTCAAAGGAATTGACGGGGGCCCGCACAAGCGGTGGAGCATGTGGTTTAATTCGAAGCAACGCGAAGAACCTTACCAGCTCTTGACATACCTATCGCGATTGGGGGAGACCCCTTTCTTCAGTTCGGCTGGATAGGATACAGGTGCTGCATGGCT
ASV115	98	0	0	0	0	24	0	0	0	0	0	0	0	0	0	0	0	0	0	10	0	0	0	0	0	Bacteria;Proteobacteria;Alphaproteobacteria;Rhodospirillales;Magnetospiraceae;Magnetospira;rock_porewater	Bacteria	Proteobacteria	Alphaproteobacteria	Rhodospirillales	Magnetospiraceae	Magnetospira	rock_porewater	uncultured Magnetospira sp.	PX716077	GTCCACGCCGTAAACGATGAGTGCTAGTTGTCGGGGGTTCGGCCTTCGGTGACGCAGCTAACGCGTTAAGCACTCCGCCTGGGGAGTACGGCCGCAAGGTTAAAACTCAAAGGAATTGACGGGGGCCCGCACAAGCGGTGGAGCATGTGGTTTAATTCGAAGCAACGCGAAGAACCTTACCAGCTCTTGACATACCAATCGCGATTGGGGGAGACCCCTTTCTTCAGTTCGGCTGGATTGGATACAGGTGCTGCATGGCT
ASV116	0	0	0	0	0	32	0	0	0	0	0	0	0	0	15	0	0	0	0	0	0	0	0	0	0	Bacteria;Proteobacteria;Alphaproteobacteria;Kordiimonadales;Kordiimonadaceae;Kordiimonas;Kordiimonas	Bacteria	Proteobacteria	Alphaproteobacteria	Kordiimonadales	Kordiimonadaceae	Kordiimonas	Kordiimonas	uncultured Kordiimonas sp.	PX716078	GTCCACGCCGTAAACGATGGGTGCTAGGTGTTGGGTAGCTTGCTATTCAGTGCCGAAGCTAACGCGTTAAGCACCCCGCCTGGGGAGTACGGTCGCAAGATTAAAACTCAAAGGAATTGACGGGGGCCCGCACAAGCGGTGGAGCATGTGGTTTAATTCGAAGCAACGCGCAGAACCTTACCAGCCCTTGACATACCAATCGCGGTTAGTGGAGACACTTTCCTTCAGTTCGGCTGGATTGGATACAGGTGCTGCATGGCT
ASV117	0	0	0	0	0	0	0	0	0	0	0	0	0	0	49	0	0	0	0	0	0	0	0	0	0	Bacteria;Proteobacteria;Alphaproteobacteria;Kordiimonadales;Kordiimonadaceae;Kordiimonas;Kordiimonas	Bacteria	Proteobacteria	Alphaproteobacteria	Kordiimonadales	Kordiimonadaceae	Kordiimonas	Kordiimonas	uncultured Kordiimonas sp.	PX716079	GTCCACGCCGTAAACGATGGGTGCTAGGTGTTGGGTAGCTTGCTATTCAGTGCCGAAGCTAACGCGTTAAGCACCCCGCCTGGGGAGTACGGTCGCAAGATTAAAACTCAAAGGAATTGACGGGGGCCCGCACAAGCGGTGGAGCATGTGGTTTAATTCGAAGCAACGCGCAGAACCTTACCAGCCCTTGACATACCAATCGCGGTTCGTGGAGACACGTTCCTTCAGTTCGGCTGGATTGGATACAGGTGCTGCACGGCT
ASV118	60	8	0	16	6	5	0	0	0	0	0	0	0	0	0	0	0	0	0	0	0	0	0	0	0	Bacteria;Proteobacteria;Alphaproteobacteria;Kordiimonadales;Kordiimonadaceae;Kordiimonas;Kordiimonas	Bacteria	Proteobacteria	Alphaproteobacteria	Kordiimonadales	Kordiimonadaceae	Kordiimonas	Kordiimonas	uncultured Kordiimonas sp.	PX716080	GTCCACGCCGTAAACGATGGGTGCTAGGTGTTGGGGCTCTTAGAGCTTCAGTGCCGCAGCTAACGCATTAAGCACCCCGCCTGGGGAGTACGACCGCAAGGTTAAAACTCAAAGGAATTGACGGGGGCCCGCACAAGCGGTGGAGCATGTGGTTTAATTCGAAGCAACGCGCAGAACCTTACCAGCTCTTGACATACCAATCGCGGATATCAGAGATGATTTCCTTCAGTTCGGCTGGATTGGATACAGGTGCTGCATGGCT
ASV119	21	0	0	0	0	0	34	0	0	0	0	0	14	0	0	8	0	0	0	0	0	0	0	0	0	Bacteria;Proteobacteria;Alphaproteobacteria;Kordiimonadales;Kordiimonadaceae;Kordiimonas;Kordiimonas	Bacteria	Proteobacteria	Alphaproteobacteria	Kordiimonadales	Kordiimonadaceae	Kordiimonas	Kordiimonas	uncultured Kordiimonas sp.	PX716081	GTCCACGCCGTAAACGATGGGTGCTAGGTGTTGGGTAGCTTGCTATTCAGTGCCGAAGCTAACGCGTTAAGCACCCCGCCTGGGGAGTACGGTCGCAAGATTAAAACTCAAAGGAATTGACGGGGGCCCGCACAAGCGGTGGAGCATGTGGTTTAATTCGAAGCAACGCGCAGAACCTTACCAGCCCTTGACATACCAATCGCGATTTCCTGAGAAGGATTTCTTCAGTTCGGCTGGATTGGATACAGGTGCTGCATGGCT
ASV120	0	0	0	0	0	0	0	0	0	0	0	0	0	0	0	0	32	0	0	0	0	0	0	0	0	Bacteria;Proteobacteria;Alphaproteobacteria;Alphaproteobacteria;Alphaproteobacteria;Alphaproteobacteria;Alphaproteobacteria	Bacteria	Proteobacteria	Alphaproteobacteria	Alphaproteobacteria	Alphaproteobacteria	Alphaproteobacteria	Alphaproteobacteria	uncultured Alphaproteobacteria bacterium	PX716082	GTCCACGCCGTAAACGATGAGTGCTAGTTGTCAGGAAGTTTACTTCTTGGTGACGCAGCTAACGCATTAAGCACTCCGCCTGGGGAGTACGGTCGCAAGATTAAAACTCAAAGGAATTGACGGGGGCCCGCACAAGCGGTGGAGCATGTGGTTTAATTCGAAGCAACGCGCAGAACCTTACCAGCCCTTGACTTCCTGGTCGCGATTTCCAGAGATGGATTTCTTCAGCTCGGCTGGACCAGTGACAGGTGCTGCATGGCT
ASV121	0	0	0	0	0	0	0	0	0	0	0	0	0	6	25	0	9	0	0	11	0	0	0	0	0	Bacteria;Proteobacteria;Alphaproteobacteria;Rhizobiales;Rhizobiaceae;Ahrensia;uncultured_bacterium	Bacteria	Proteobacteria	Alphaproteobacteria	Rhizobiales	Rhizobiaceae	Ahrensia	uncultured_bacterium	uncultured Ahrensia sp.	PX716083	GTCCACGCCGTAAACGATGGAAGCTAGCCGTCGGGCAGTATACTGTTCGGTGGCGCAGTTAACGCATTAAGCTTCCCGCCTGGGGAGTACGGTCGCAAGATTAAAACTCAAAGGAATTGACGGGGGCCCGCACAAGCGGTGGAGCATGTGGTTTAATTCGAAGCAACGCGCAGAACCTTACCAGCCCTTGACATACCGATCGCGGTTTCCGGAGACGGATTCCTTCAGTTAGGCTGGATCGGATACAGGTGCTGCATGGCT
ASV122	0	14	0	0	0	103	0	0	0	0	0	0	0	0	0	0	0	0	0	0	0	0	0	0	0	Bacteria;Proteobacteria;Alphaproteobacteria;Rhizobiales;Rhizobiaceae;Ahrensia;Ahrensia	Bacteria	Proteobacteria	Alphaproteobacteria	Rhizobiales	Rhizobiaceae	Ahrensia	Ahrensia	uncultured Ahrensia sp.	PX716084	GTCCACGCCGTAAACGATGGAAGCTAGCCGTCGGGCAGTATACTGTTCGGTGGCGCAGTTAACGCATTAAGCTTCCCGCCTGGGGAGTACGGTCGCAAGATTAAAACTCAAAGGAATTGACGGGGGCCCGCACAAGCGGTGGAGCATGTGGTTTAATTCGAAGCAACGCGCAGAACCTTACCAGCCCTTGACATACCGATCGCGGTTTTCAGAGATGAATTCCTTCAGTTAGGCTGGATCGGATACAGGTGCTGCATGGCT
ASV123	0	0	0	0	12	19	0	0	0	0	0	0	0	0	0	0	0	0	0	0	0	0	0	0	0	Bacteria;Proteobacteria;Alphaproteobacteria;Rhizobiales;Rhizobiaceae;Hoeflea;uncultured_bacterium	Bacteria	Proteobacteria	Alphaproteobacteria	Rhizobiales	Rhizobiaceae	Hoeflea	uncultured_bacterium	uncultured Hoeflea sp.	PX716085	GTCCACGCCGTAAACGATGAATGTTAGCCGTCGGGCAGTATACTGTTCGGTGGCGCAGCTAACGCATTAAACATTCCGCCTGGGGAGTACGGTCGCAAGATTAAAACTCAAAGGAATTGACGGGGGCCCGCACAAGCGGTGGAGCATGTGGTTTAATTCGAAGCAACGCGCAGAACCTTACCAGCCCTTGACATCCCGGTCGCGGATAGTGGAGACATTATCCTTCAGTTAGGCTGGACCGGTGACAGGTGCTGCATGGCT
ASV124	0	0	0	0	0	0	0	0	0	0	0	0	0	0	62	0	0	0	0	0	0	0	0	0	0	Bacteria;Proteobacteria;Alphaproteobacteria;Rhodobacterales;Rhodobacteraceae;Litoreibacter;Litoreibacter	Bacteria	Proteobacteria	Alphaproteobacteria	Rhodobacterales	Rhodobacteraceae	Litoreibacter	Litoreibacter	uncultured Litoreibacter sp.	PX716086	GTCCACACCGTAAACGATGAATGCCAGACGTCGGGGGGCTTGCCCTTCGGTGTCACACCTAACGGATTAAGCATTCCGCCTGGGGAGTACGGTCGCAAGATTAAAACTCAAAGGAATTGACGGGGGCCCGCACAAGCGGTGGAGCATGTGGTTTAATTCGAAGCAACGCGCAGAACCTTACCAACCCTTGACATGTGTATCGAGATTTCTGGAGACAGATTTCGTCAGTTCGGCTGGATACAACACAGGTGCTGCATGGCT
ASV125	0	0	0	10	0	0	0	0	0	0	0	0	0	0	0	0	0	6	0	0	7	3	7	0	0	Bacteria;Proteobacteria;Alphaproteobacteria;Rhodobacterales;Rhodobacteraceae;Rhodobacteraceae;uncultured	Bacteria	Proteobacteria	Alphaproteobacteria	Rhodobacterales	Rhodobacteraceae	Rhodobacteraceae	uncultured	uncultured Rhodobacteraceae bacterium	PX716087	GTCCACGCCGTAAACGATGAATGCTAGTCGTCAGGGGGCATGCCCTTTGGTGACGCAGCTAACGCATTAAGCATTCCGCCTGGGGAGTACGATCGCAAGATTAAAACTCAAAGGAATTGACGGGGGCCCGCACAAGCAGTGGAGCATGTGGTTTAATTCGAAGCAACGCGCAGAACCTTACCACCACTTGACATTACCATCGCGATTTCCGGAGACGGATTTCTTCAGTTCGGCTGGATGGATAACAGGTGCTGCATGGCT
ASV126	0	0	0	0	0	0	0	0	0	0	0	0	0	0	22	5	0	0	0	0	0	0	0	0	0	Bacteria;Proteobacteria;Alphaproteobacteria;Parvibaculales;PS1_clade;PS1_clade;PS1_clade	Bacteria	Proteobacteria	Alphaproteobacteria	Parvibaculales	PS1_clade	PS1_clade	PS1_clade	uncultured Alphaproteobacteria bacterium	PX716088	GTCCACGCCGTAAACGATGAATGCCAGTTGTCGGGTAGTATACTATTCGGTGACGCAGCTAACGCATTAAGCATTCCGCCTGGGGAGTACGGTCGCAAGATTAAAACTCAAAGGAATTGACGGGGGCCCGCACAAGCGGTGGAGCATGTGGTTTAATTCGAAGCAACGCGCAGAACCTTACCGACCCTTGACATCCTGATCGCGGTTACCAGAGATGGTTTCCTTCAGTTCGGCTGGATCAGTGACAGGTGCTGCATGGCT
ASV127	0	5	0	0	0	24	0	0	0	0	0	0	0	0	0	0	0	0	0	0	0	0	0	0	0	Bacteria;Proteobacteria;Alphaproteobacteria;Defluviicoccales;Defluviicoccales;Defluviicoccales;uncultured_Alphaproteobacteria	Bacteria	Proteobacteria	Alphaproteobacteria	Defluviicoccales	Defluviicoccales	Defluviicoccales	uncultured_Alphaproteobacteria	uncultured Alphaproteobacteria bacterium	PX716089	GTCCACGCCGTAAACGATGAGAGCTAGATGTCGGGCGGCATGCCGTTCGGTGTCGGAGTTAACGCATTAAGCTCTCCGCCTGGGGAGTACGGCCGCAAGGTTAAAACTCAAAGGAATTGACGGGGGCCCGCACAAGCGGTGGAGCATGTGGTTTAATTCGATGCAACGCGCAGAACCTTACCAGCCCTTGACATCCCGATCGCGGGGACCGGAGACGGACCCTTTCAGCTAGGCTGGATCGGAGACAGGTGCTGCATGGCT
ASV128	0	0	0	0	0	0	0	0	0	0	0	0	0	0	31	0	0	0	0	0	0	0	0	0	0	Bacteria;Proteobacteria;Alphaproteobacteria;Caulobacterales;Parvularculaceae;Parvularculaceae;Parvularculaceae	Bacteria	Proteobacteria	Alphaproteobacteria	Caulobacterales	Parvularculaceae	Parvularculaceae	Parvularculaceae	uncultured Parvularculaceae bacterium	PX716090	GTCCACGCCGTAAACGATGAGGGCTAGTTGTCGGGCAGCATGCTGTTCGGTGACGCAGCTAACGCATTAAGCCCTCCGCCTGGGGAGTACGGTCGCAAGATTAAAACTCAAAGGAATTGACGGGGGCCCGCACAAGCGGTGGAGCATGTGGTTTAATTCGAAGCAACGCGAAGAACCTTACCAGCCCTTGACATCGGTATCGCGATTTCCAGAGATGGATTTCTTCAGTTCGGCTGGATACCAGACAGGTGTTGCATGGCT
ASV129	0	0	0	0	0	0	0	0	0	0	0	0	0	38	88	0	60	0	0	74	0	4	0	0	0	Bacteria;Proteobacteria;Alphaproteobacteria;Caulobacterales;Parvularculaceae;Marinicaulis;uncultured_bacterium	Bacteria	Proteobacteria	Alphaproteobacteria	Caulobacterales	Parvularculaceae	Marinicaulis	uncultured_bacterium	uncultured Marinicaulis sp.	PX716091	GTCCACGCCGTAAACGATGAGGGCTAGTTGTCGGGCGGCATGCCGTTCGGTGACGCAGCTAACGCATTAAGCCCTCCGCCTGGGGAGTACGGTCGCAAGATTAAAACTCAAAGGAATTGACGGGGGCCCGCACAAGCGGTGGAGCATGTGGTTTAATTCGAAGCAACGCGAAGAACCTTACCAACCCTTGACATCGAGATCGCGCGGACCAGAGATGGACCGTTTCAGTTCGGCTGGATCTATGACAGGTGTTGCATGGTT
ASV130	0	0	0	0	0	0	0	0	0	0	0	0	0	0	103	0	0	0	0	0	0	0	0	0	0	Bacteria;Proteobacteria;Alphaproteobacteria;Caulobacterales;Parvularculaceae;Marinicaulis;uncultured_bacterium	Bacteria	Proteobacteria	Alphaproteobacteria	Caulobacterales	Parvularculaceae	Marinicaulis	uncultured_bacterium	uncultured Marinicaulis sp.	PX716092	GTCCACGCCGTAAACGATGAGGGCTAGTTGTCGGGCGGCATGCCGTTCGGTGACGCAGTTAACGCAGTAAGCCCTCCGCCTGGGGAGTACGGTCGCAAGATTAAAACTCAAAGGAATTGACGGGGGCCCGCACAAGCGGTGGAGCATGTGGTTTAATTCGAAGCAACGCGAAGAACCTTACCAACCCTTGACATCGAGATCGCGCGGACCAGAGATGGACCGTTTCAGTTCGGCTGGATCTATGACAGGTGTTGCATGGTT
ASV131	0	0	0	0	0	27	0	0	0	0	0	0	0	0	0	0	0	0	0	0	0	0	0	0	0	Bacteria;Proteobacteria;Alphaproteobacteria;Caulobacterales;Parvularculaceae;Marinicaulis;uncultured_bacterium	Bacteria	Proteobacteria	Alphaproteobacteria	Caulobacterales	Parvularculaceae	Marinicaulis	uncultured_bacterium	uncultured Marinicaulis sp.	PX716093	GTCCACGCCGTAAACGATGAGGGCTAGTTGTCGGGCGGCATGCCGTTCGGTGACGCAGCTAACGCATTAAGCCCTCCGCCTGGGGAGTACGGTCGCAAGATTAAAACTCAAAGGAATTGACGGGGGCCCGCACAAGCGGTGGAGCATGTGGTTTAATTCGAAGCAACGCGAAGAACCTTACCAACCCTTGACATCGAGATCGCGAGGACCAGAGATGGACCTTTTCAGTTCGGCTGGATCTATGACAGGTGTTGCATGGTT
ASV132	0	0	0	0	0	51	0	0	0	0	0	0	0	0	13	0	0	0	0	19	0	0	0	0	0	Bacteria;Proteobacteria;Alphaproteobacteria;Caulobacterales;Parvularculaceae;Marinicaulis;Marinicaulis	Bacteria	Proteobacteria	Alphaproteobacteria	Caulobacterales	Parvularculaceae	Marinicaulis	Marinicaulis	uncultured Marinicaulis sp.	PX716094	GTCCACGCCGTAAACGATGAGGGCTAGTTGTCGGGCGGCATGCCGTTCGGTGACGCAGCTAACGCATTAAGCCCTCCGCCTGGGGAGTACGGTCGCAAGATTAAAACTCAAAGGAATTGACGGGGGCCCGCACAAGCGGTGGAGCATGTGGTTTAATTCGAAGCAACGCGAAGAACCTTACCAACCTTTGACATCGAGATCGCGAGGACCAGAGATGGACCTTTTCAGTTCGGCTGGATCTATGACAGGTGTTGCATGGTT
ASV133	37	0	0	0	0	0	0	0	0	0	0	0	0	0	0	0	0	0	0	0	0	0	0	0	0	Bacteria;Proteobacteria;Alphaproteobacteria;Caulobacterales;Parvularculaceae;Marinicaulis;uncultured_bacterium	Bacteria	Proteobacteria	Alphaproteobacteria	Caulobacterales	Parvularculaceae	Marinicaulis	uncultured_bacterium	uncultured Marinicaulis sp.	PX716095	GTCCACGCCGTAAACGATGAGGGCTAGTTGTCGGTCGGCATGCCGTTCGGTGACGCAGCTAACGCATTAAGCCCTCCGCCTGGGGAGTACGGTCGCAAGATTAAAACTCAAAGGAATTGACGGGGGCCCGCACAAGCGGTGGAGCATGTGGTTTAATTCGAAGCAACGCGAAGAACCTTACCAACCCTTGACATCGAGATCGCGAGGACCAGAGATGGACCTTTTCAGTTCGGCTGGATCTATGACAGGTGTTGCATGGTT
ASV134	0	25	0	0	0	0	0	0	0	0	0	0	0	0	0	0	0	0	0	0	0	0	0	0	0	Bacteria;Proteobacteria;Alphaproteobacteria;Caulobacterales;Parvularculaceae;Marinicaulis;uncultured_bacterium	Bacteria	Proteobacteria	Alphaproteobacteria	Caulobacterales	Parvularculaceae	Marinicaulis	uncultured_bacterium	uncultured Marinicaulis sp.	PX716096	GTCCACGCCGTAAACGATGAGGGCTAGTTGTCGGGCAGCATGCTGTTCGGTGACGCAGCTAACGCATTAAGCCCTCCGCCTGGGGAGTACGGTCGCAAGATTAAAACTCAAAGGAATTGACGGGGGCCCGCACAAGCGGTGGAGCATGTGGTTTAATTCGAAGCAACGCGAAGAACCTTACCAACCCTTGACATCGAGATCGCGCAGACCAGAGATGGACTGCTTCAGTTCGGCTGGATCTATGACAGGTGTTGCATGGTT
ASV135	0	18	0	0	0	0	0	0	0	0	0	0	0	0	0	0	0	0	0	45	0	0	0	0	0	Bacteria;Proteobacteria;Alphaproteobacteria;Caulobacterales;Parvularculaceae;Marinicaulis;uncultured_bacterium	Bacteria	Proteobacteria	Alphaproteobacteria	Caulobacterales	Parvularculaceae	Marinicaulis	uncultured_bacterium	uncultured Marinicaulis sp.	PX716097	GTCCACGCCGTAAACGATGAGGGCTAGTTGTCAGGCGGCATGCCGTTTGGTGACGCAGCTAACGCATTAAGCCCTCCGCCTGGGGAGTACGGTCGCAAGATTAAAACTCAAAGGAATTGACGGGGGCCCGCACAAGCGGTGGAGCATGTGGTTTAATTCGAAGCAACGCGAAGAACCTTACCAACCCTTGACATCGAGATCGCGGTTTCCAGAGATGGATTCCTTCAGTTCGGCTGGATCTATGACAGGTGTTGCATGGTT
ASV136	0	0	0	0	0	0	0	0	0	0	0	0	0	0	0	13	0	14	0	0	0	0	0	0	0	Bacteria;Proteobacteria;Alphaproteobacteria;Parvibaculales;Parvibaculaceae;Mf105b01;uncultured_bacterium	Bacteria	Proteobacteria	Alphaproteobacteria	Parvibaculales	Parvibaculaceae	Mf105b01	uncultured_bacterium	uncultured Alphaproteobacteria bacterium	PX716098	GTCCACGCCGTAAACGATGAGAGCTAGTTGTCAGGCAGTATACTGTTTGGTGACGCAGCTAACGCATTAAGCTCTCCGCCTGGGGAGTACGGTCGCAAGATTAAAACTCAAAGGAATTGACGGGGGCCCGCACAAGCGGTGGAGCATGTGGTTTAATTCGAAGCAACGCGCAGAACCTTACCAACCCTTGACATCCCGATCGCGGTTACCAGAGATGGTTTCCTTCAGCTAGGCTGGATCGGTGACAGGTGTTGCATGGCT
ASV137	115	0	0	0	0	9	26	0	0	12	0	0	0	0	0	0	0	0	0	0	0	0	0	0	0	Bacteria;Proteobacteria;Alphaproteobacteria;Parvibaculales;Parvibaculaceae;Mf105b01;uncultured_bacterium	Bacteria	Proteobacteria	Alphaproteobacteria	Parvibaculales	Parvibaculaceae	Mf105b01	uncultured_bacterium	uncultured Alphaproteobacteria bacterium	PX716099	GTCCACGCCGTAAACGATGAGAGCTAGTTGTCAGGCAGTATACTGTTTGGTGACGCAGCTAACGCATTAAGCTCTCCGCCTGGGGAGTACGGTCGCAAGATTAAAACTCAAAGGAATTGACGGGGGCCCGCACAAGCGGTGGAGCATGTGGTTTAATTCGAAGCAACGCGCAGAACCTTACCAACCCTTGACATCCTGATCGCGGTTACCAGAGATGGTTTCCTTCAGTTAGGCTGGATCAGTGACAGGTGTTGCATGGCT
ASV138	0	0	0	0	12	0	0	0	0	0	0	0	0	0	0	0	27	0	0	0	0	0	0	0	0	Bacteria;Proteobacteria;Alphaproteobacteria;Caulobacterales;Hyphomonadaceae;Hyphomonadaceae;Hyphomonadaceae	Bacteria	Proteobacteria	Alphaproteobacteria	Caulobacterales	Hyphomonadaceae	Hyphomonadaceae	Hyphomonadaceae	uncultured Hyphomonadaceae bacterium	PX716100	GTCCACGCCGTAAACGATGAGAGCTAGTTGTCAGGCAGCATGCTGTTTGGTGACGCAGCTAACGCATTAAGCTCTCCGCCTGGGGAGTACGGCCGCAAGGTTAAAACTCAAAGAAATTGACGGGGGCCCGCACAAGCGGTGGAGCATGTGGTTTAATTCGAAGCAACGCGCAGAACCTTACCTACCCTTGACATACCAATCGCGATTTCCAGAGATGGATTTCTTCAGTTAGGCTGGATTGGATACAGGTGCTGCATGGCT
ASV139	0	0	0	0	0	41	0	0	0	0	0	0	0	0	0	0	0	0	0	0	0	0	0	0	0	Bacteria;Proteobacteria;Alphaproteobacteria;Rhizobiales;Rhizobiaceae;Pseudahrensia;uncultured_bacterium	Bacteria	Proteobacteria	Alphaproteobacteria	Rhizobiales	Rhizobiaceae	Pseudahrensia	uncultured_bacterium	uncultured Pseudahrensia sp.	PX716101	GTCCACGCCGTAAACGATGGAAGCTAGCTGTCAGGTAGTTTACTACTTGGTGGCGCAGCTAACGCATTAAGCTTCCCGCCTGGGGAGTACGGTCGCAAGATTAAAACTCAAAGGAATTGACGGGGGCCCGCACAAGCGGTGGAGCATGTGGTTTAATTCGAAGCAACGCGCAGAACCTTACCAGCCCTTGACATACCGATCGCGGTTTCCAGAGATGGATACCTTCAGTTAGGCTGGATCGGATACAGGTGCTGCATGGCT
ASV140	0	0	0	0	0	0	0	0	0	0	0	0	0	0	84	0	0	0	0	9	0	0	0	0	0	Bacteria;Proteobacteria;Alphaproteobacteria;Rhizobiales;Rhizobiaceae;Pseudahrensia;uncultured_bacterium	Bacteria	Proteobacteria	Alphaproteobacteria	Rhizobiales	Rhizobiaceae	Pseudahrensia	uncultured_bacterium	uncultured Pseudahrensia sp.	PX716102	GTCCACGCCGTAAACGATGGAAGCTAGCCGTCAGGTAGTATACTACTTGGTGGCGCAGCTAACGCATTAAGCTTCCCGCCTGGGGAGTACGGTCGCAAGATTAAAACTCAAAGGAATTGACGGGGGCCCGCACAAGCGGTGGAGCATGTGGTTTAATTCGAAGCAACGCGCAGAACCTTACCAGCCCTTGACATACCGATCGCGGTTTCCAGAGATGGATTCCTTCAGTTAGGCTGGATCGGATACAGGTGCTGCATGGCT
ASV141	0	24	40	10	4	46	0	0	0	0	11	0	23	0	0	4	0	0	0	0	86	128	40	55	16	Bacteria;Proteobacteria;Alphaproteobacteria;Parvibaculales;OCS116_clade;OCS116_clade;OCS116_clade	Bacteria	Proteobacteria	Alphaproteobacteria	Parvibaculales	OCS116_clade	OCS116_clade	OCS116_clade	uncultured Alphaproteobacteria bacterium	PX716103	GTCCACGCCGTAAACGATGGAAGCTAGTTGTCGGGCGGCATGCCGTTCGGTGACACAGCTAACGCATTAAGCTTCCCGCCTGGGGAGTACGATCGCAAGATTAAAACTCAAAGGAATTGACGGGGGCCCGCACAAGCGGTGGAGCATGTGGTTTAATTCGAAGCAACGCGCAGAACCTTACCAGCCCTTGACATCCCGGTCGCAGAAAGTAGAGATATTTTCTTTCAGTTAGGCTGGACCGGTGACAGGTGCTGCATGGCT
ASV142	0	0	0	0	0	0	0	0	0	0	0	0	0	0	51	0	0	0	0	0	0	0	0	0	0	Bacteria;Proteobacteria;Alphaproteobacteria;Rhizobiales;Methyloligellaceae;Methyloligellaceae;Methyloceanibacter_sp.	Bacteria	Proteobacteria	Alphaproteobacteria	Rhizobiales	Methyloligellaceae	Methyloligellaceae	Methyloceanibacter_sp.	uncultured Methyloligellaceae bacterium	PX716104	GTCCACGCCGTAAACGATGAATGCTAGCCGTCGGCAGGCATGCCTGTCGGTGGCGCAGCTAACGCATTAAGCATTCCGCCTGGGGAGTACGGTCGCAAGATTAAAACTCAAAGGAATTGACGGGGGCCCGCACAAGCGGTGGAGCATGTGGTTTAATTCGAGGCAACGCGAAGAACCTTACCAGCTTTTGACATCCCGGTCGCGGATAGCAGAGATGCTTTCCTTCAGTTCGGCTGGACCGGTGACAGGTGCTGCATGGTT
ASV143	0	0	0	8	0	37	0	0	0	0	0	0	0	0	0	0	0	0	0	0	0	0	0	0	0	Bacteria;Proteobacteria;Alphaproteobacteria;Rhodospirillales;Terasakiellaceae;Terasakiellaceae;uncultured_organism	Bacteria	Proteobacteria	Alphaproteobacteria	Rhodospirillales	Terasakiellaceae	Terasakiellaceae	uncultured_organism	uncultured Rhodospirillales bacterium	PX716105	GTCCACGCCGTAAACGATGTGTGCTAGTTGTCGGGCTTTAAGCTCGGTGACGCAGCTAACGCATTAAGCACACCGCCTGGGGAGTACGGTCGCAAGATTAAAACTCAAAGGAATTGACGGGGACCCGCACAAGCAGTGGATCATGTGGTTTAATTCGAAGCAACGCGAAGAACCTTACCAACCCTTGACATACTAATTAAGAATCGTGGAGACACTTTTTGTCAGTTCGGCTGGATTAGATACAGGTGCTGCACGGCT
ASV144	0	6	4	0	4	0	0	0	0	0	0	0	8	0	9	0	0	0	0	0	0	0	0	0	0	Bacteria;Proteobacteria;Alphaproteobacteria;Rhodospirillales;Terasakiellaceae;Terasakiellaceae;uncultured_organism	Bacteria	Proteobacteria	Alphaproteobacteria	Rhodospirillales	Terasakiellaceae	Terasakiellaceae	uncultured_organism	uncultured Rhodospirillales bacterium	PX716106	GTCCACGCCGTAAACGATGTGTGCTAGTTGTCGGGCAAAAGCTCGGTGACGCAGCTAACGCATTAAGCACACCGCCTGGGGAGTACGGTCGCAAGATTAAAACTCAAAGGAATTGACGGGGACCCGCACAAGCAGTGGATCATGTGGTTTAATTCGAAGCAACGCGAAGAACCTTACCAACCCTTGACATACTAATTAAGAATCGTGGAGACACTTTTTGTCAGTTCGGCTGGATTAGATACAGGTGCTGCACGGCT
ASV145	0	3	56	204	4	19	43	0	0	83	35	0	0	0	0	0	0	0	0	0	0	0	0	0	0	Bacteria;Proteobacteria;Alphaproteobacteria;Rhodospirillales;Terasakiellaceae;Terasakiellaceae;uncultured_bacterium	Bacteria	Proteobacteria	Alphaproteobacteria	Rhodospirillales	Terasakiellaceae	Terasakiellaceae	uncultured_bacterium	uncultured Rhodospirillales bacterium	PX716107	GTCCACGCCGTAAACGATGTATGCTAGTTGTCGGGTCTAAGACTCGGTGACGCAGCTAACGCAATAAGCATACCGCCTGGGGAGTACGGTCGCAAGATTAAAACTCAAAGAAATTGACGGGGACCCGCACAAGCGGTGGAGCATGTGGTTTAATTCGAAGCAACGCGAAGAACCTTACCCACCTTTGACATACTAGTTTGGGATAGTGGAGACACTTTCTTTCAGTTCGGCTGGGCTAGATACAGGTGCTGCACGGCT
ASV146	33	0	0	0	0	0	0	0	0	0	0	0	0	0	14	0	0	0	0	0	0	0	0	0	0	Bacteria;Proteobacteria;Alphaproteobacteria;Micavibrionales;Micavibrionaceae;Micavibrionaceae;uncultured_bacterium	Bacteria	Proteobacteria	Alphaproteobacteria	Micavibrionales	Micavibrionaceae	Micavibrionaceae	uncultured_bacterium	uncultured Alphaproteobacteria bacterium	PX716108	GTCCACGCCGTAAACGATGTGTGCTAGTTGTCAGACCTTACGGGTTTGGTGACGGAGCGAAAGTATTAAGCACACCGCCTGGGGAGTACGGCCGCAAGGTTAAAACTCAAAGGAATTGACGGGGACCCGCACAAGCGGTGGAGCATGTTGTTTAATTCGAAGCAACGCGAAGAACCTTACCCACACTTAACTATCCTCTTGGGGCTTTCAGAGATGATTGCTTTCGGTTCGGCCGGGGAGTGAATAGGTGCTGCATGGCT
ASV147	26	0	0	0	0	0	0	0	0	0	0	0	0	0	0	0	0	0	0	0	0	0	0	0	0	Bacteria;Proteobacteria;Alphaproteobacteria;Micavibrionales;Micavibrionaceae;Micavibrionaceae;uncultured_bacterium	Bacteria	Proteobacteria	Alphaproteobacteria	Micavibrionales	Micavibrionaceae	Micavibrionaceae	uncultured_bacterium	uncultured Alphaproteobacteria bacterium	PX716109	GTCCACGCCGTAAACGATGTCTGCTAGTTGTCGGGGGTTCAGCTCTCGGTGACGGAGCGAAAGTTTTAAGCAGACCGCCTGGGGAGTACGGCCGCAAGGTTAAAACTCAAAGGAATTGACGGGGACCCGCACAAGCGGTGGAGCATGTTGTTTAATTCGAAGCAACGCGAAGAACCTTACCTACACTTAACTATCCTCTTGGGGCTTTCAGAGATGATTGCTTTCGGTTCGGCCGGGGAGTGAATAGGTGCTGCATGGCT
ASV148	0	0	0	0	11	0	0	0	0	0	0	7	0	0	0	7	0	0	0	0	0	0	0	0	0	Bacteria;Proteobacteria;Alphaproteobacteria;Micavibrionales;Micavibrionales;Micavibrionales;uncultured_bacterium	Bacteria	Proteobacteria	Alphaproteobacteria	Micavibrionales	Micavibrionales	Micavibrionales	uncultured_bacterium	uncultured Alphaproteobacteria bacterium	PX716110	GTCCACGCCGTAAACGATGTGTGCTAGTTGTCGGGAGCTTAAGCTTTCGGTGACGCAGCTAACGCATTAAGCACACCGCCTGGGGAGTACGGTCGCAAGATTAAAACTCAAAGGAATTGACGGGGACCCGCACAAGCGGTGGAGCATGTTGTTTAATTCGAAGCAACGCGAAGAACCTTACCTACACTTGACATACTCGTCGGGACTTTCAGAGATGATTGTCTTCGGTTCGGCCGGACGATGTACAGGTGCTGCACGGCT
ASV149	0	0	0	0	0	0	0	0	0	0	0	0	0	28	0	0	0	0	0	0	0	0	0	0	0	Bacteria;Proteobacteria;Alphaproteobacteria;Micavibrionales;Micavibrionaceae;Micavibrionaceae;uncultured_bacterium	Bacteria	Proteobacteria	Alphaproteobacteria	Micavibrionales	Micavibrionaceae	Micavibrionaceae	uncultured_bacterium	uncultured Alphaproteobacteria bacterium	PX716111	GTCCACGCCGTAAACGATGTCTGCTAGCTGTCAGCCCTTCAGGGGTTGGTGGCGGAGGGAAACTATTAAGCAGACCGCCTGGGGAGTACGGCCGCAAGGTTAAAACTCAAAGGAATTGACGGGGACCCGCACAAGCGGTGGAGCATGTTGTTTAATTCGAAGCAACGCGAAGAACCTTACCCACTCTTGACATACCTATCGGGACTTTCAGAGATGATTGTCTTCGGTTCGGCCGGATAGGATACAGGTGCTGCATGGCT
ASV150	85	5	0	0	0	0	0	0	0	0	0	0	0	0	0	0	0	0	0	0	0	0	0	0	0	Bacteria;Proteobacteria;Alphaproteobacteria;Micavibrionales;Micavibrionaceae;Micavibrionaceae;uncultured_bacterium	Bacteria	Proteobacteria	Alphaproteobacteria	Micavibrionales	Micavibrionaceae	Micavibrionaceae	uncultured_bacterium	uncultured Alphaproteobacteria bacterium	PX716112	GTCCACGCCGTAAACGATGTATGCTAGCTGTTGGGGTCTTAGACTTCGGTGGCGCAGAGAAATCATTAAGCATACCGCCTGGGGAGTACGGTCGCAAGACTAAAACTCAAAGGAATTGACGGGGACCCGCACAAGCGGTGGAGCATGTTGTTTAATTCGAAGCAACGCGAAGAACCTTACCTACACTTGACATACTAGTCGGGACTTTCAGAGATGATTGTCTTCGGTTCGGCCGGACTAGATACAGGTGCTGCATGGCT
ASV151	0	0	0	0	0	0	0	0	0	0	0	0	0	0	45	0	0	0	0	0	0	0	0	0	0	Bacteria;Proteobacteria;Alphaproteobacteria;Rhizobiales;Methyloligellaceae;Methyloligellaceae;uncultured_bacterium	Bacteria	Proteobacteria	Alphaproteobacteria	Rhizobiales	Methyloligellaceae	Methyloligellaceae	uncultured_bacterium	uncultured Methyloligellaceae bacterium	PX716113	GTCCACGCCGTAAACGATGAATGCTAGCCGTCGGGTGGCATGCCATTCGGTGGTGCAGCTAACGCATTAAGCATTCCGCCTGGGGAGTACGGCCGCAAGGTTAAAACTCAAAGGAATTGACGGGGGCCCGCACAAGCGGTGGAGCATGTGGTTTAATTCGAGGCAACGCGAAGAACCTTACCAGCCCTTGACATCCCGGTCGCGGATTCCAGAGATGGATTCTTTCAGTTCGGCTGGACCGGTGACAGGTGCTGCATGGCT
ASV152	0	0	0	0	0	0	0	0	0	0	0	0	0	0	23	0	43	0	0	0	0	0	0	0	0	Bacteria;Proteobacteria;Alphaproteobacteria;Kiloniellales;Kiloniellaceae;Kiloniellaceae;uncultured	Bacteria	Proteobacteria	Alphaproteobacteria	Kiloniellales	Kiloniellaceae	Kiloniellaceae	uncultured	uncultured Kiloniellaceae bacterium	PX716114	GTCCACGCCGTAAACGATGTGTGCTAGATGTCGGGCAGCTTGCTGTTCGGTGTCGCAGCTAACGCATTAAGCACACCGCCTGGGGAGTACGGCCGCAAGGTTAAAACTCAAAGGAATTGACGGGGGCCCGCACAAGCGGTGGAGCATGTGGTTTAATTCGATGCAACGCGAAGAACCTTACCAGCCCTTGACATCGCGGTCGCGGATTCCAGAGATGGAATCCTTCAGTTCGGCTGGACCGATGACAGGTGTTGCATGGCT
ASV153	0	0	0	0	0	0	0	0	0	0	0	0	0	0	43	0	0	0	0	0	0	0	0	0	0	Bacteria;Proteobacteria;Alphaproteobacteria;Kiloniellales;Kiloniellaceae;Pelagibius;Pelagibius	Bacteria	Proteobacteria	Alphaproteobacteria	Kiloniellales	Kiloniellaceae	Pelagibius	Pelagibius	uncultured Pelagibius sp.	PX716115	GTCCACGCCGTAAACGATGTGTGCTAGCCGTTGGGGCACTTAGTGTCTCGGTGGCGCAGCTAACGCGTTAAGCACACCGCCTGGGGAGTACGGTCGCAAGATTAAAACTCAAAGGAATTGACGGGGGCCCGCACAAGCGGTGGAGCATGTGGTTTAATTCGAAGCAACGCGCAGAACCTTACCAGCCCTTGACATGGGCGTCGCGGATCTTGGAGACAGGATCCTTCAGTTCGGCTGGACGCCACACAGGTGCTGCATGGCT
ASV154	0	0	0	0	0	0	0	0	0	0	0	0	5	0	15	84	20	0	0	0	0	0	0	0	0	Bacteria;Proteobacteria;Alphaproteobacteria;Kiloniellales;Kiloniellaceae;Pelagibius;Pelagibius	Bacteria	Proteobacteria	Alphaproteobacteria	Kiloniellales	Kiloniellaceae	Pelagibius	Pelagibius	uncultured Pelagibius sp.	PX716116	GTCCACGCTGTAAACGATGTGTGCTAGCCGTTGGAGCACGTGGTGTTTCGGTGGCGCAGCTAACGCTTTAAGCACACCGCCTGGGGAGTACGGTCGCAAGATTAAAACTCAAAGGAATTGACGGGGGCCCGCACAAGCGGTGGAGCATGTGGTTTAATTCGAAGCAACGCGCAGAACCTTACCAGCTCTTGACATTTCGATCGCGGTTACCGGAGACGGTTTCCTTCAGTTCGGCTGGATCGAGGACAGGTGCTGCATGGCT
ASV155	10	127	4	0	0	186	94	10	0	17	0	0	0	13	71	0	593	183	0	108	0	0	0	0	0	Bacteria;Proteobacteria;Alphaproteobacteria;Kiloniellales;Kiloniellaceae;Pelagibius;Pelagibius	Bacteria	Proteobacteria	Alphaproteobacteria	Kiloniellales	Kiloniellaceae	Pelagibius	Pelagibius	uncultured Pelagibius sp.	PX716117	GTCCACGCTGTAAACGATGTGTGCTAGCCGTTGGGGCACGTGGTGTCTCGGTGGCGCAGCTAACGCTTTAAGCACACCGCCTGGGGAGTACGGTCGCAAGATTAAAACTCAAAGGAATTGACGGGGGCCCGCACAAGCGGTGGAGCATGTGGTTTAATTCGAAGCAACGCGCAGAACCTTACCAGCTCTTGACATTTCGATCGCGGTTACCGGAGACGGTTTCCTTCAGTTCGGCTGGATCGAGGACAGGTGCTGCATGGCT
ASV156	23	7	0	0	0	0	0	0	0	0	0	0	0	0	0	0	0	0	0	0	0	0	0	0	0	Bacteria;Proteobacteria;Alphaproteobacteria;Sneathiellales;Sneathiellaceae;Sneathiella;Sneathiella	Bacteria	Proteobacteria	Alphaproteobacteria	Sneathiellales	Sneathiellaceae	Sneathiella	Sneathiella	uncultured Sneathiella sp.	PX716118	GTCCACGCCGTAAACGATGAATGCTAGTTGTTGGGAGGTTTACCTTTCAGTGACGCAGCTAACGCATTAAGCATTCCGCCTGGGGAGTACGGTCGCAAGATTAAAACTCAAAGGAATTGACGGGGGCCCGCACAAGCGGTGGAGCATGTGGTTTAATTCGAAGCAACGCGCAGAACCTTACCAGCCCTTGACATGGGTAGTATGATTATCGGAGACGATTTTCTTCAGTTCGGCTGGCTACCACACAGGTGCTGCATGGCT
ASV157	0	0	0	0	0	0	0	0	0	0	0	0	0	0	0	0	100	0	0	0	0	0	2	1	0	Bacteria;Proteobacteria;Alphaproteobacteria;Sneathiellales;Sneathiellaceae;Sneathiella;uncultured_bacterium	Bacteria	Proteobacteria	Alphaproteobacteria	Sneathiellales	Sneathiellaceae	Sneathiella	uncultured_bacterium	uncultured Sneathiella sp.	PX716119	GTCCACGCCGTAAACGATGAATGCTAGTTGTTGGGAGGTTTACCTTTCAGTGACGCAGCTAACGCATTAAGCATTCCGCCTGGGGAGTACGGTCGCAAGATTAAAACTCAAAGGAATTGACGGGGGCCCGCACAAGCGGTGGAGCATGTGGTTTAATTCGAAGCAACGCGCAGAACCTTACCAGCCCTTGACATGGGGAGTATGACTTTCAGAGATGATTGTCTTCAGTTCGGCTGGCTCCCGCACAGGTGCTGCATGGCT
ASV158	0	0	0	0	0	0	0	0	0	0	0	0	0	0	0	0	0	0	0	0	33	39	28	17	7	Bacteria;Proteobacteria;Alphaproteobacteria;Thalassobaculales;Nisaeaceae;OM75_clade;OM75_clade	Bacteria	Proteobacteria	Alphaproteobacteria	Thalassobaculales	Nisaeaceae	OM75_clade	OM75_clade	uncultured Thalassobaculales bacterium	PX716120	GTCCACGCCGTAAACGATGAATGCTAGACGTCGGGAAACCTGTTTCTCGGTGTCGTCGCTAACGCATTAAGCATTCCGCCTGGGGAGTACGGCCGCAAGGTTAAAACTCAAAGGAATTGACGGGGGCCCGCACAAGCGGTGGAGCATGTGGTTTAATTCGAAGCAACGCGCAGAACCTTACCAGCCCTTGACATGGGGAGTTTGGTCGCCGGAGACGGCGTCCTTCAGTTCGGCTGGCTCCCGCACAGGTGCTGCATGGCT
ASV159	0	0	0	0	0	0	0	0	0	0	0	0	0	0	152	0	0	0	0	0	0	0	0	0	0	Bacteria;Proteobacteria;Alphaproteobacteria;Thalassobaculales;Thalassobaculales;Thalassobaculales;uncultured	Bacteria	Proteobacteria	Alphaproteobacteria	Thalassobaculales	Thalassobaculales	Thalassobaculales	uncultured	uncultured Thalassobaculales bacterium	PX716121	GTCCACGCCGTAAACGATGTGTGCTAGCCGTCGGGCAGCTTGCTGTTCGGTGGCGCCGCTAACGCATTAAGCACACCGCCTGGGGAGTACGGCCGCAAGGTTAAAACTCAAAGGAATTGACGGGGGCCCGCACAAGCGGTGGAGCATGTGGTTTAATTCGAAGCAACGCGCAGAACCTTACCAGCCCTTGACATGGGATGTTTGGTCACCGGAGACGGTGTCCTTCAGTTCGGCTGGCATCCGCACAGGTGCTGCATGGCT
ASV160	0	0	0	0	0	0	0	0	0	0	0	0	0	0	42	0	0	0	0	0	0	0	0	0	0	Bacteria;Proteobacteria;Alphaproteobacteria;Thalassobaculales;Thalassobaculales;Thalassobaculales;uncultured	Bacteria	Proteobacteria	Alphaproteobacteria	Thalassobaculales	Thalassobaculales	Thalassobaculales	uncultured	uncultured Thalassobaculales bacterium	PX716122	GTCCACGCCGTAAACGATGTGTGCTAGCCGTCGGGCAGCTTGCTGTTCGGTGGCGCCGCTAACGCATTAAGCACACCGCCTGGGGAGTACGGCCGCAAGGTTAAAACTCAAAGGAATTGACGGGGGCCCGCACAAGCGGTGGAGCATGTGGTTTAATTCGAAGCAACGCGCAGAACCTTACCAGCCCTTGACATGGGATGTCTGGGCACCGGAGACGGTGTTCTTCAGTTCGGCTGGCATCCGCACAGGTGCTGCATGGCT
ASV161	0	0	0	0	0	0	0	0	0	0	0	0	0	0	52	8	0	0	0	0	0	0	0	0	0	Bacteria;Proteobacteria;Alphaproteobacteria;Thalassobaculales;Thalassobaculales;Thalassobaculales;uncultured	Bacteria	Proteobacteria	Alphaproteobacteria	Thalassobaculales	Thalassobaculales	Thalassobaculales	uncultured	uncultured Thalassobaculales bacterium	PX716123	GTCCACGCCGTAAACGATGTGTGCTAGCCGTCGGGCAGCTTGCTGTTCGGTGGCGCCGCTAACGCATTAAGCACACCGCCTGGGGAGTACGGCCGCAAGGTTAAAACTCAAAGGAATTGACGGGGGCCCGCACAAGCGGTGGAGCATGTGGTTTAATTCGAAGCAACGCGCAGAACCTTACCAGCCCTTGACATGGGATGTTCGGGCACCGGAGACGGTGTTCATCAGTTCGGCTGGCATCCGCACAGGTGCTGCATGGCT
ASV162	0	0	0	0	0	0	0	0	0	0	0	0	0	0	0	0	0	0	0	728	0	0	0	0	0	Bacteria;Proteobacteria;Alphaproteobacteria;Thalassobaculales;Thalassobaculales;Thalassobaculales;uncultured_Alphaproteobacteria	Bacteria	Proteobacteria	Alphaproteobacteria	Thalassobaculales	Thalassobaculales	Thalassobaculales	uncultured_Alphaproteobacteria	uncultured Thalassobaculales bacterium	PX716124	GTCCACGCCGTAAACGATGTGTGCTAGCCGTCGGGCAGCTTGCTGTTCGGTGGCGCCGCTAACGCATTAAGCACACCGCCTGGGGAGTACGGCCGCAAGGTTAAAACTCAAAGGAATTGACGGGGGCCCGCACAAGCGGTGGAGCATGTGGTTTAATTCGAAGCAACGCGCAGAACCTTACCAGCCCTTGACATGGGATGTTTGGGTACCGGAGACGGTATTCTTCAGTTCGGCTGGCATCCGCACAGGTGCTGCATGGCT
ASV163	0	0	0	0	0	0	0	0	0	0	19	0	0	100	415	142	36	9	48	49	0	0	0	0	0	Bacteria;Proteobacteria;Alphaproteobacteria;Thalassobaculales;Thalassobaculales;Thalassobaculales;uncultured	Bacteria	Proteobacteria	Alphaproteobacteria	Thalassobaculales	Thalassobaculales	Thalassobaculales	uncultured	uncultured Thalassobaculales bacterium	PX716125	GTCCACGCCGTAAACGATGTGTGCTAGCCGTCGGGCAGCTTGCTGTTCGGTGGCGCCGCTAACGCATTAAGCACACCGCCTGGGGAGTACGGCCGCAAGGTTAAAACTCAAAGGAATTGACGGGGGCCCGCACAAGCGGTGGAGCATGTGGTTTAATTCGAAGCAACGCGCAGAACCTTACCAGCCCTTGACATGGGATGTCTGGTCACCGGAGACGGTGTCCTTCAGTTCGGCTGGCATCCGCACAGGTGCTGCATGGCT
ASV164	0	0	0	0	0	0	0	0	0	0	0	0	0	0	52	9	8	0	0	24	0	0	0	0	0	Bacteria;Proteobacteria;Alphaproteobacteria;Kiloniellales;Kiloniellaceae;Kiloniellaceae;uncultured_Rhodospirillaceae	Bacteria	Proteobacteria	Alphaproteobacteria	Kiloniellales	Kiloniellaceae	Kiloniellaceae	uncultured_Rhodospirillaceae	uncultured Kiloniellaceae bacterium	PX716126	GTCCACGCCGTAAACGATGTGTGCTAGCCGTTGGGGCACTTAGTGTTTCAGTGGCGCAGCTAACGCGTTAAGCACACCGCCTGGGGAGTACGGCCGCAAGGTTAAAACTCAAAGGAATTGACGGGGGCCCGCACAAGCGGTGGAGCATGTGGTTTAATTCGAAGCAACGCGCAGAACCTTACCAGCCCTTGACATGGGGAGTATGGACAGCGGAGACGCTATCCTTCAGTTCGGCTGGCTCCCACACAGGTGCTGCATGGCT
ASV165	0	0	0	0	0	0	0	0	0	5	0	13	0	0	178	0	0	1	0	49	0	0	0	0	0	Bacteria;Proteobacteria;Alphaproteobacteria;Kiloniellales;Kiloniellaceae;Kiloniellaceae;Kiloniellaceae	Bacteria	Proteobacteria	Alphaproteobacteria	Kiloniellales	Kiloniellaceae	Kiloniellaceae	Kiloniellaceae	uncultured Kiloniellaceae bacterium	PX716127	GTCCACGCCGTAAACGATGTGTGCTAGCCGTTGGGGCACTTAGTGTTTCAGTGGCGCAGCTAACGCGTTAAGCACACCGCCTGGGGAGTACGGCCGCAAGGTTAAAACTCAAAGGAATTGACGGGGGCCCGCACAAGCGGTGGAGCATGTGGTTTAATTCGAAGCAACGCGCAGAACCTTACCAGCCCTTGACATGGGGAGTTTGGGTAGCGGAGACGTTACCCTTCAGTTCGGCTGGCTCCCGCACAGGTGCTGCATGGCT
ASV166	0	0	0	0	0	0	0	0	0	0	0	63	0	27	484	269	0	0	20	55	0	0	0	0	0	Bacteria;Proteobacteria;Alphaproteobacteria;Kiloniellales;Kiloniellaceae;Kiloniellaceae;uncultured	Bacteria	Proteobacteria	Alphaproteobacteria	Kiloniellales	Kiloniellaceae	Kiloniellaceae	uncultured	uncultured Kiloniellaceae bacterium	PX716128	GTCCACGCCGTAAACGATGTGTGCTAGCCGTTGGGGCACTTAGTGTTTCAGTGGCGCAGCTAACGCGTTAAGCACACCGCCTGGGGAGTACGGCCGCAAGGTTAAAACTCAAAGGAATTGACGGGGGCCCGCACAAGCGGTGGAGCATGTGGTTTAATTCGAAGCAACGCGCAGAACCTTACCAGCCCTTGACATGGGGAGTTTGGGTACCGGAGACGGTACCCTTCAGTTCGGCTGGCTCCCGCACAGGTGCTGCATGGCT
ASV167	0	0	0	0	0	0	0	0	0	0	0	0	0	0	127	0	0	0	0	92	0	0	0	0	0	Bacteria;Proteobacteria;Alphaproteobacteria;Thalassobaculales;Oceanibaculaceae;Oceanibaculum;uncultured_bacterium	Bacteria	Proteobacteria	Alphaproteobacteria	Thalassobaculales	Oceanibaculaceae	Oceanibaculum	uncultured_bacterium	uncultured Oceanibaculum sp.	PX716129	GTCCACGCCGTAAACGATGAGTGCTAGACGTTGGGTGGCTTGCCACTGAGTGTCGCAGCTAACGCATTAAGCACTCCGCCTGGGGAGTACGGCCGCAAGGTTAAAACTCAAAGGAATTGACGGGGGCCCGCACAAGCGGTGGAGCATGTGGTTTAATTCGAAGCAACGCGCAGAACCTTACCAGCCCTTGACATGGGAAGTTTGGGCCTGAGAGATCGGGTCCTTCAGTTCGGCTGGCTTCCACACAGGTGTTGCATGGCT
ASV168	0	0	0	0	0	0	0	0	0	35	0	0	0	0	0	11	0	0	0	11	0	0	0	0	0	Bacteria;Proteobacteria;Alphaproteobacteria;Rhodospirillales;Magnetospiraceae;Magnetospira;uncultured_Alphaproteobacteria	Bacteria	Proteobacteria	Alphaproteobacteria	Rhodospirillales	Magnetospiraceae	Magnetospira	uncultured_Alphaproteobacteria	uncultured Magnetospira sp.	PX716130	GTCCACGCCGTAAACGATGTGTGCTAGACGTCGGGGGTTCCGCCCTCGGTGTCGCAGCTAACGCACTAAGCACACCGCCTGGGGAGTACGGCCGCAAGGTTAAAACTCAAAGGAATTGACGGGGGCCCGCACAAGCGGTGGAGCATGTGGTTTAATTCGACGCAACGCGCAGAACCTTACCAGCCCTTGACATGGGGATCGCGAGAGGTGGAGACACCTTTTTTCAGTTCGGCTGGATCCCGCACAGGTGCTGCATGGCT
ASV169	0	0	0	0	0	0	26	0	0	5	0	0	0	0	0	0	0	0	0	0	0	0	0	0	0	Bacteria;Proteobacteria;Alphaproteobacteria;Rhodospirillales;Magnetospiraceae;Magnetospiraceae;uncultured	Bacteria	Proteobacteria	Alphaproteobacteria	Rhodospirillales	Magnetospiraceae	Magnetospiraceae	uncultured	uncultured Magnetospiraceae bacterium	PX716131	GTCCACGCCGTAAACGATGAGTGCTAGATGTTGGGGGACTTAGTCCTTCAGTGTCACAGCTAACGCGTTAAGCACTCCGCCTGGGGAGTACGGCCGCAAGGCTAAAACTCAAAGGAATTGACGGGGGCCCGCACAAGCGGTGGAGCATGTGGTTTAATTCGACGCAACGCGAAGAACCTTACCAGCCCTTGACATGGTGGTCGCGGATTTCAGAGATGATTTCCTTCAGCTCGGCTGGACCACACACAGGTGCTGCATGGCT
ASV170	5	0	0	0	0	0	19	0	0	0	0	0	0	0	0	0	15	0	0	0	0	0	0	0	0	Bacteria;Proteobacteria;Alphaproteobacteria;Rhodospirillales;Magnetospiraceae;Magnetospira;uncultured_Alphaproteobacteria	Bacteria	Proteobacteria	Alphaproteobacteria	Rhodospirillales	Magnetospiraceae	Magnetospira	uncultured_Alphaproteobacteria	uncultured Magnetospira sp.	PX716132	GTCCACGCCGTAAACGATGTGTGCTAGACGTCGGGGGTTCCGCCCTCGGTGTCGCAGCTAACGCATTAAGCACACCGCCTGGGGAGTACGGCCGCAAGGTTAAAACTCAAAGGAATTGACGGGGGCCCGCACAAGCGGTGGAGCATGTGGTTTAATTCGACGCAACGCGCAGAACCTTACCAGCCCTTGACATGGGGATCGCGGATAGCAGAGATGCTTTCTTTCAGTTCGGCTGGATCCCGCACAGGTGCTGCATGGCT
ASV171	0	32	0	0	0	0	0	0	0	0	0	0	0	0	0	0	0	0	0	0	0	0	0	0	0	Bacteria;Proteobacteria;Alphaproteobacteria;Rhodospirillales;Magnetospiraceae;Magnetospira;uncultured_bacterium	Bacteria	Proteobacteria	Alphaproteobacteria	Rhodospirillales	Magnetospiraceae	Magnetospira	uncultured_bacterium	uncultured Magnetospira sp.	PX716133	GTCCACGCTGTAAACGATGTGTGCTAGACGTCGGGGGTTTCGCCTTCGGTGTCGCAGCTAACGCATTAAGCACACCGCCTGGGGAGTACGGTCGCAAGATTAAAACTCAAAGGAATTGACGGGGGCCCGCACAAGCGGTGGAGCATGTGGTTTAATTCGACGCAACGCGCAGAACCTTACCAGCCCTTGACATGGAGGTCGCGGATTCCAGAGATGGATTCTTTCAGTTCGGCTGGACCTCACACAGGTGCTGCATGGCT
ASV172	0	8	0	0	0	0	0	0	0	0	0	0	0	0	0	0	0	0	0	8	0	7	9	15	11	Bacteria;Proteobacteria;Alphaproteobacteria;Rhodospirillales;Rhodospirillaceae;Rhodospirillaceae;uncultured_Alphaproteobacteria	Bacteria	Proteobacteria	Alphaproteobacteria	Rhodospirillales	Rhodospirillaceae	Rhodospirillaceae	uncultured_Alphaproteobacteria	uncultured Rhodospirillaceae bacterium	PX716134	GTCCACGCCGTAAACGATGAGTGCTAGTTGTTGGGATGTTTACATCTCGGTGACGTAGCTAACGCGTTAAGCACTCCGCCTGGGGAGTACGGTCGCAAGACTAAAACTCAAAGGAATTGACGGGGGCCCGCACAAGCGGTGGAGCATGTGGTTTAATTCGAAGCAACGCGAAGAACCTTACCGGCCCTTGACATGGGCGTCGCGGATTCCAGAGATGGTTTCCTTCAGTTCGGCTGGACGCCACACAGGTGCTGCATGGCT
ASV173	0	0	0	0	0	0	0	0	0	0	0	0	0	0	74	0	0	0	0	0	0	0	0	0	0	Bacteria;Proteobacteria;Alphaproteobacteria;Alphaproteobacteria;Alphaproteobacteria;Alphaproteobacteria;uncultured_Rhodobacteraceae	Bacteria	Proteobacteria	Alphaproteobacteria	Alphaproteobacteria	Alphaproteobacteria	Alphaproteobacteria	uncultured_Rhodobacteraceae	uncultured Alphaproteobacteria bacterium	PX716135	GTCCACGCCGTAAACGATGTGTGCTAGACGTTGGATGTTCAGCATTCGGTGTCGGAGCTAACGCATTAAGCACACCGCCTGGGGAGTACGGCCGCAAGGTTAAAACTCAAAGGAATTGACGGGGGCCCGCACAAGCGGTGGAGCATGTGGTTTAATTCGACGCAACGCGCAGAACCTTACCAGCCCTTGACATCCCGGTTTCGGGATCCGGAGACGGATCCTTTCAGTTCGGCTGGACCGGAGACAGGTGCTGCATGGCT
ASV174	0	0	0	0	0	12	0	0	0	0	0	0	0	0	39	0	0	0	0	0	0	0	0	0	0	Bacteria;Proteobacteria;Alphaproteobacteria;Alphaproteobacteria;Alphaproteobacteria;Alphaproteobacteria;uncultured_Rhodobacteraceae	Bacteria	Proteobacteria	Alphaproteobacteria	Alphaproteobacteria	Alphaproteobacteria	Alphaproteobacteria	uncultured_Rhodobacteraceae	uncultured Alphaproteobacteria bacterium	PX716136	GTCCACGCCGTAAACGATGTGTGCTAGACGTCGGGTGTTCAGCATTCGGTGTCGGAGCTAACGCATTAAGCACACCGCCTGGGGAGTACGGCCGCAAGGTTAAAACTCAAAGGAATTGACGGGGGCCCGCACAAGCGGTGGAGCATGTGGTTTAATTCGACGCAACGCGCAGAACCTTACCAGCCCTTGACATCCCGGTTTTGGGGAGTGGAGACACACCCTATCAGTTCGGCTGGACCGGTGACAGGTGCTGCATGGCT
ASV178	0	0	0	0	0	0	0	0	0	0	0	0	0	0	24	0	0	0	0	27	0	0	0	0	0	Bacteria;Proteobacteria;Alphaproteobacteria;Kiloniellales;Kiloniellaceae;Kiloniellaceae;Kiloniellaceae	Bacteria	Proteobacteria	Alphaproteobacteria	Kiloniellales	Kiloniellaceae	Kiloniellaceae	Kiloniellaceae	uncultured Kiloniellaceae bacterium	PX716137	GTCCACGCCGTAAACGATGTGTGCTAGCCGTTGGGGTCCTTAGGGCTTCGGTGGCGCAGCTAACGCGTTAAGCACACCGCCTGGGGAGTACGGCCGCAAGGTTAAAACTCAAAGGAATTGACGGGGGCCCGCACAAGCGGTGGAGCATGTGGTTTAATTCGAAGCAACGCGCAGAACCTTACCAGCCCTTGACATCCCGGTCGCGGGAACCAGAGATGGTTTCTTTCAGTTCGGCTGGACCGGAGACAGGTGCTGCATGGCT
ASV179	0	0	0	0	0	0	0	0	0	0	0	0	0	0	14	0	0	0	0	16	0	0	0	0	0	Bacteria;Proteobacteria;Alphaproteobacteria;Kiloniellales;Kiloniellaceae;Kiloniellaceae;uncultured	Bacteria	Proteobacteria	Alphaproteobacteria	Kiloniellales	Kiloniellaceae	Kiloniellaceae	uncultured	uncultured Kiloniellaceae bacterium	PX716138	GTCCACGCCGTAAACGATGTGTGCTAGCCGTTGGGGTCCTTAGGGCTTCGGTGGCGCAGCTAACGCGTTAAGCACACCGCCTGGGGAGTACGGCCGCAAGGTTAAAACTCAAAGGAATTGACGGGGGCCCGCACAAGCGGTGGAGCATGTGGTTTAATTCGAAGCAACGCGCAGAACCTTACCAGCCCTTGACATCCCGGTCGCGGTTACCAGAGATGGTTTCCTTCAGTTCGGCTGGACCGGAGACAGGTGCTGCATGGCT
ASV180	0	54	0	0	0	0	0	0	0	0	0	0	0	0	16	0	0	12	0	0	0	0	0	0	0	Bacteria;Proteobacteria;Alphaproteobacteria;Alphaproteobacteria;Alphaproteobacteria;Alphaproteobacteria;Alphaproteobacteria	Bacteria	Proteobacteria	Alphaproteobacteria	Alphaproteobacteria	Alphaproteobacteria	Alphaproteobacteria	Alphaproteobacteria	uncultured Alphaproteobacteria bacterium	PX716139	GTCCACGCCGTAAACGATGAGTGCTAGATGTTGGGCAGCTTGCTGCTCAGTGTCGCAGCTAACGCATTAAGCACTCCGCCTGGGGAGTACGGCCGCAAGGTTAAAACTCAAAGGAATTGACGGGGGCCCGCACAAGCGGTGGAGCATGTGGTTTAATTCGAAGCAACGCGCAGAACCTTACCAGCCCTTGACATTCCGGGTATGGATTACAGAGATGTTTTCCTTCAGTTCGGCTGGCCCGGTGACAGGTGCTGCATGGCT
ASV181	0	0	0	0	0	0	0	0	0	0	0	13	0	0	0	0	0	13	0	0	0	0	0	0	0	Bacteria;Proteobacteria;Alphaproteobacteria;Kiloniellales;Kiloniellaceae;Kiloniella;Kiloniella_antarctica	Bacteria	Proteobacteria	Alphaproteobacteria	Kiloniellales	Kiloniellaceae	Kiloniella	Kiloniella_antarctica	uncultured Kiloniella sp.	PX716140	GTCCACGCCGTAAACGATGTGAACTAGTCGTCAGGATGCTTGCATCTTGGTGACGGAGCTAACGTTTTAAGTTCACCGCCTGGGGAGTACGGTCGCAAGATTAAAACTCAAAGGAATTGACGGGGGCCCGCACAAGCGGTGGAGTATGTGGTTTAATTCGAAGCAACGCGCAGAACCTTACCAGCCCTTGACATACCAATCGCGGTTTCCAGAGATGGATTCCTTCAGTTCGGCTGGATTGGATACAGGTGCTGCATGGCT
ASV182	18	0	15	0	9	0	0	0	0	0	0	0	15	0	0	0	0	0	0	0	27	37	60	64	42	Bacteria;Proteobacteria;Alphaproteobacteria;Puniceispirillales;SAR116_clade;SAR116 cluster alpha proteobacterium;SAR116_clade	Bacteria	Proteobacteria	Alphaproteobacteria	Puniceispirillales	SAR116_clade	SAR116 cluster alpha proteobacterium	SAR116_clade	uncultured SAR116 cluster alpha proteobacterium	PX716141	GTCCACGCCGTAAACGATGTCTGCTAGATGTCGGGGGGTTGCCCCTCGGTGTCGCCGCTAACGCATTAAGCAGACCGCCTGGGAAGTACGGTCGCAAGATTAAAACTCAAAGGAATTGACGGGGGCCCGCACAAGCGGTGGAGCATGTGGTTTAATTCGAAGCAACGCGCAGAACCTTACCAGTCCTTGACATGGGGAGTTTGGTTTCCGGAGACGGATTCCTTCAGTTCGGCTGGCTCCCACACAGGTGCTGCATGGCT
ASV183	0	0	0	0	0	0	0	0	0	0	0	0	0	0	36	0	0	0	0	0	0	0	0	0	0	Bacteria;Proteobacteria;Alphaproteobacteria;Rhizobiales;Hyphomicrobiaceae;Hyphomicrobiaceae;Hyphomicrobiaceae	Bacteria	Proteobacteria	Alphaproteobacteria	Rhizobiales	Hyphomicrobiaceae	Hyphomicrobiaceae	Hyphomicrobiaceae	uncultured Hyphomicrobiaceae bacterium	PX716142	GTCCACGCCGTAAACGATGGATGCTAGCCGTCGGCAAGCTTGCTTGTCGGTGGCGCAGCTAACGCAATAAGCATCCCGCCTGGGGAGTACGGCCGCAAGGTTAAAACTCAAAGGAATTGACGGGGGCCCGCACAAGCGGTGGAGCATGTGGTTTAATTCGACGCAACGCGAAGAACCTTACCAGCTCTTGACATTCACTGACCGTTTCCAGAGATGGATTCATCCTAGCAATAGGCAGTGGGACAGGTGCTGCATGGCT
ASV184	0	0	0	0	0	0	0	0	0	0	0	0	0	0	0	0	0	0	0	33	0	0	0	0	0	Bacteria;Proteobacteria;Alphaproteobacteria;Rhizobiales;Hyphomicrobiaceae;Filomicrobium;uncultured_Alphaproteobacteria	Bacteria	Proteobacteria	Alphaproteobacteria	Rhizobiales	Hyphomicrobiaceae	Filomicrobium	uncultured_Alphaproteobacteria	uncultured Filomicrobium sp.	PX716143	GTCCACGCCGTAAACGATGAGTGCTAGCCGTCGGGTAGCTTGCTATTCGGTGGCGCAGCTAACGCATTAAGCACTCCGCCTGGGGAGTACGGCCGCAAGGTTAAAACTCAAAGGAATTGACGGGGGCCCGCACAAGCGGTGGAGCATGTGGTTTAATTCGACGCAACGCGAAGAACCTTACCAGCTCTTGACATTCACTGACCGTTTCCAGAGATGGATTCATCCCAGCAATGGGCAGTGGGACAGGTGCTGCATGGCT
ASV185	22	17	0	10	0	0	0	0	0	8	0	0	0	0	0	0	0	0	0	0	151	154	59	50	14	Bacteria;Proteobacteria;Alphaproteobacteria;Rhodospirillales;AEGEAN-169_marine_group;AEGEAN-169_marine_group;AEGEAN-169_marine_group	Bacteria	Proteobacteria	Alphaproteobacteria	Rhodospirillales	AEGEAN-169_marine_group	AEGEAN-169_marine_group	AEGEAN-169_marine_group	uncultured Rhodospirillales bacterium	PX716144	GTCCACGCAGTAAACGATGAGTGCTAGTCGCTGGGACAATAGTTTCAGTGTCGAAGCTAACGCATTAAGCACTCCGCCTGGGAAGTACGGTCGCAAGATTAAAACTCAAATAAATTGACGGGGGCCCGCACAAGCGGTGGAGCATGTGGTTTAATTCGAAGCAACGCGAAGAACCTTACCAGACCTTGACATGGTATGTTTGAATTACAGAATCGTAATTCTTCAGTTCGGCTGGCATACACACAGGTGCTGCATGGCT
ASV186	0	0	0	0	0	0	0	0	0	0	0	0	0	0	0	0	0	0	0	0	13	21	0	0	0	Bacteria;Proteobacteria;Alphaproteobacteria;Rhodospirillales;AEGEAN-169_marine_group;AEGEAN-169_marine_group;uncultured_Alphaproteobacteria	Bacteria	Proteobacteria	Alphaproteobacteria	Rhodospirillales	AEGEAN-169_marine_group	AEGEAN-169_marine_group	uncultured_Alphaproteobacteria	uncultured Rhodospirillales bacterium	PX716145	GTCCACGCAGTAAACGATGAGTGCTAGTCGCTGGGTCAATAGATTCGGTGTCGAAGCTAACGCATTAAGCACTCCGCCTGGGAAGTACGGTCGCAAGATTAAAACTCAAATAAATTGACGGGGGCCCGCACAAGCGGTGGAGCATGTGGTTTAATTCGAAGCAACGCGAAGAACCTTACCAGACCTTGACATGGTATGTTTGAATTACAGAATCGTAATTCTTCAGTTCGGCTGGCATACACACAGGTGCTGCATGGCT
ASV188	0	19	0	31	10	0	0	8	0	0	0	0	0	0	0	0	0	0	0	0	0	0	0	0	0	Bacteria;Proteobacteria;Alphaproteobacteria;Rickettsiales;Rickettsiales;Rickettsiales;Rickettsiales	Bacteria	Proteobacteria	Alphaproteobacteria	Rickettsiales	Rickettsiales	Rickettsiales	Rickettsiales	uncultured Rickettsiales bacterium	PX716146	GTCCACACCGTAAACGATGAGTGCTAGGCGTCGGGGTTTTATACTTCGGTGTTGCAGCTAACGCGTTAAGCACTCCGCCTGGGGAGTACGATCGCAAGATTAAAACTCAAAGGAATTGACGGGGACCCGCACAAGCGGTGGAGCATGCGGTTTAATTCGATGATACGCGAAGAACCTTACCAATCCTTGACATACTCATCGCGAATCTTGGAGACAAGATTCTTCAGTTCGGCTGGATGATGTACAGGTGTTGCATGGCT
ASV189	0	18	115	4	12	82	0	7	0	0	0	0	0	4	5	0	0	0	0	0	0	0	0	0	0	Bacteria;Proteobacteria;Alphaproteobacteria;Rickettsiales;Fokiniaceae;MD3-55;uncultured_bacterium	Bacteria	Proteobacteria	Alphaproteobacteria	Rickettsiales	Fokiniaceae	MD3-55	uncultured_bacterium	uncultured Rickettsiales bacterium	PX716147	GTCCACGCAGTAAACGATGAGTGCTAGATGTTAGAACTATGTTTTAGCGTCGAAGCTAACGCATTAAGCACTCCGCCTGGGAACTACGATCGCAAGGTTAAAACTCAAAGGAATTGACGGGGACCCGCACAAGCGGTGGAACATGTGGTTTAATTCGATGCTACGCGAAAAACCTTACCAAGTCTTGACATGTTAGTCGTATAGCTAAGAAACTAGCTAGTCAGTTCGGCTGGACTATCACAGGTGTTGCATGGCT
ASV190	0	0	0	0	0	0	0	0	0	0	0	0	0	34	0	0	0	0	0	0	0	0	0	0	0	Bacteria;Proteobacteria;Alphaproteobacteria;Rickettsiales;Rickettsiales;Rickettsiales;Rickettsiales	Bacteria	Proteobacteria	Alphaproteobacteria	Rickettsiales	Rickettsiales	Rickettsiales	Rickettsiales	uncultured Rickettsiales bacterium	PX716148	GTCCACGCCGTAAACGATGAGTGCTGGATGTTGGAGCTATGCTCCAGTGTCGAAGCTAACGCGTTAAGCACTCCGCCTGGGGATTACGATCGCAAGATTAAAACTCAAAGAAATTGACGGGGACCTGCACAAGCGGTGGAGCATGTTGTTTAATTCGATGCAACGCGAAAAACCTTACCACTTCTTGACATAGGAATTAAATCCTGCCGAGGGGCAGGAGTCAGTTCGGCTGGATTCCATACAGATGTTGCATGGCT
ASV191	0	0	3	0	0	17	5	8	0	0	0	0	3	0	0	0	0	0	0	4	0	0	0	0	0	Bacteria;Proteobacteria;Alphaproteobacteria;Rickettsiales;Rickettsiaceae;Rickettsiaceae;uncultured_bacterium	Bacteria	Proteobacteria	Alphaproteobacteria	Rickettsiales	Rickettsiaceae	Rickettsiaceae	uncultured_bacterium	uncultured Rickettsiaceae bacterium	PX716149	GTCCACACTGTAAACGATGGATGCTAAGTATTGGGTTAAGACTCAGTGCTGAAGCTAACGCGTTAAGCATCCCGCCTGGGGAGTACGGTCGCAAGACTAAAACTCAAAGGAATTGACGGGGACCCGCACAAGCGGTGGAACATGCTGTTTAATTCGATATTACGCGAAGAACCTTACCAGTTCTTGACATCCCGATCGCGAATTCAGAGGTGAATTCTTCAGTTAGGCTGGATCGGAGACAGGTATTGCATGGCT
ASV192	0	0	0	0	0	0	0	0	0	0	0	0	0	0	0	0	0	0	0	0	0	0	5	12	8	Bacteria;Proteobacteria;Alphaproteobacteria;SAR11_clade;Clade_II;SAR11_Clade_II;Clade_II	Bacteria	Proteobacteria	Alphaproteobacteria	SAR11_clade	Clade_II	SAR11_Clade_II	Clade_II	uncultured Alphaproteobacteria bacterium	PX716150	GTCCATGCCGTAAACGATGTGTGCTAGACGTTGGAAATATATTTTTCAGTGTCGCAGCGAAAGCATTAAGCACACCGCCTGGGGAGTACGACCGCAAGGTTAAAACTCAAATGAATTGACGGGGACCCGCACAAGCAGTGGAGCATGTGGTTTAATTCGAAGATACGCGCAGAACCTTACCAACACTTGACATGTTCGTCGCGAGCCTAAGAGATTAGGCTTTTCAGTTCGGCTGGACGAAACACAGGTGCTGCATGGCT
ASV193	0	0	0	0	0	0	0	0	0	0	0	0	0	0	0	0	0	0	0	0	34	45	20	32	0	Bacteria;Proteobacteria;Alphaproteobacteria;SAR11_clade;Clade_I;SAR11_Clade_I;Clade_I	Bacteria	Proteobacteria	Alphaproteobacteria	SAR11_clade	Clade_I	SAR11_Clade_I	Clade_I	uncultured Alphaproteobacteria bacterium	PX716151	GTCCATGCCGTAAACGATGTGTGTTAGACGTTGGAAATTTATTTTCAGTGTCGCAGCGAAAGCGATAAACACACCGCCTGGGGAGTACGACCGCAAGGTTAAAACTCAAATGAATTGACGGGGACCCGCACAAGTAGTGGAGCATGTGGTTTAATTCGAAGATACGCGCAGAACCTTACCAACACTTGACATGTTCGTCGCGACTCTAAGAGATTAGAGTTTTCGGTTCGGCCGGACGAAACACAGGTGCTGCATGGCT
ASV194	0	0	4	0	0	0	2	0	0	0	0	0	0	0	0	0	0	0	0	0	40	51	24	31	14	Bacteria;Proteobacteria;Alphaproteobacteria;SAR11_clade;Clade_I;SAR11_Clade_Ia;Clade_Ia	Bacteria	Proteobacteria	Alphaproteobacteria	SAR11_clade	Clade_I	SAR11_Clade_Ia	Clade_Ia	uncultured Alphaproteobacteria bacterium	PX716152	GTCCATGCCGTAAACGATGTGTGTTAGACGTTGGAAATTTATTTTCAGTGTCGCAGGGAAACCGATAAACACACCGCCTGGGGAGTACGACCGCAAGGTTAAAACTCAAATGAATTGACGGGGACCCGCACAAGTAGTGGAGCATGTGGTTTAATTCGAAGATACGCGCAGAACCTTACCAACACTTGACATGTTCGTCGCGACTCTAAGAGATTAGAGTTTTCGGTTCGGCCGGACGAAACACAGGTGCTGCATGGCT
ASV202	36	0	0	0	0	0	0	0	0	0	0	0	0	0	0	0	0	0	0	0	0	0	0	0	0	Bacteria;Proteobacteria;Alphaproteobacteria;Rhodospirillales;Magnetospiraceae;Magnetospiraceae;Magnetospiraceae	Bacteria	Proteobacteria	Alphaproteobacteria	Rhodospirillales	Magnetospiraceae	Magnetospiraceae	Magnetospiraceae	uncultured Magnetospiraceae bacterium	PX716153	GTCCACGCCGTAAACGATGAGTGCTAGTTGTCGGGGGTTCAGCCTTCGGTGACGTAGTTAACGCGTTAAGCACTCCGCCTGGGGAGTACGGCCGCAAGGTTAAAACTCAAAGGAATTGACGGGGGCCCGCACAAGCGGTGGAGCATGTGGTTTAATTCGAAGCAACGCGAAGAACCTTACCAGCTCTTGACATACCAATCGCGGAGACCAGAGATGGACTCTTTCAGTTCGGCTGGATTGGATACAGGTGCTGCATGGCT
ASV203	0	0	0	0	0	0	0	0	0	0	0	0	16	0	12	0	0	0	0	10	0	0	0	0	0	Bacteria;Proteobacteria;Alphaproteobacteria;Puniceispirillales;EF100-94H03;EF100-94H03;uncultured_bacterium	Bacteria	Proteobacteria	Alphaproteobacteria	Puniceispirillales	EF100-94H03	EF100-94H03	uncultured_bacterium	uncultured Alphaproteobacteria bacterium	PX716154	GTCCACTGCCGTAAACGATGGGTGCTAGACGTCGGAAAGCATGCTTTTCGGTGTCGCAGCTAACGCATTAAGCACCCCGCCTGGGAAGTACGGTCGCAAGATTAAAACTCAAAGGAATTGACGGGGGCCCGCACAAGCGGTGGAGCATGTGGTTTAATTCGACGCAACGCGAAGAACCTTACCAGCCCTTGACATCCCGGTCGCGGTTACCAGAGATGGTTTCCTTCAGTTCGGCTGGACCGGTGACAGGTGCTGCATGGCT
ASV204	0	0	28	0	0	0	0	0	0	0	0	0	0	0	0	0	0	0	0	0	0	0	0	0	0	Bacteria;Verrucomicrobiota;Chlamydiae;Chlamydiales;Simkaniaceae;Candidatus Fritschea;Candidatus_Syngnamydia	Bacteria	Verrucomicrobiota	Chlamydiae	Chlamydiales	Simkaniaceae	Candidatus Fritschea	Candidatus_Syngnamydia	uncultured Candidatus Fritschea sp.	PX716155	GTCCTTGCCGTAAACGATGCATACTTGGTGTAGTTGGACTCAACCCCGACTGTGCCGTAGCTAACGCGTTAAGTATGCCACCTGGGGAGTACGCCCGCAAGGGTGAAACTCAAAAGAATTGACGGGGGCCCGCACAAGCAGTGGAGCATGTGGTTTAATTCGATGCAACGCGAAGAACCTTACCCAGGCTTGACATATAGAGGACCGCTATAGAGATATAGCTTCCCGCAAGGGCCTTTATACAGGTGCTGCATGGCT
ASV205	0	0	33	0	0	0	0	0	0	0	0	0	0	0	14	0	0	0	0	0	0	0	0	0	0	Bacteria;Verrucomicrobiota;Chlamydiae;Chlamydiales;Simkaniaceae;Candidatus Fritschea;Candidatus_Syngnamydia	Bacteria	Verrucomicrobiota	Chlamydiae	Chlamydiales	Simkaniaceae	Candidatus Fritschea	Candidatus_Syngnamydia	uncultured Candidatus Fritschea sp.	PX716156	GTCCTTGCCGTAAACGATGCATACTTGGTGTAGTTGGACTCAACCCCGACTGTGCCGTAGCTAACGCGTTAAGTATGCCACCTGGGGAGTACGCCCGCAAGGGTGAAACTCAAAAGAATTGACGGGGGCCCGCACAAGCAGTGGAGCATGTGGTTTAATTCGATGCAACGCGAAGAACCTTACCCAGGCTTGACATATAGAGGACCGCTCTAGAGATAGAGTTTCCCGCAAGGGCCTTTATACAGGTGCTGCATGGCT
ASV206	0	0	0	0	0	0	0	0	0	0	0	0	0	32	0	0	0	0	0	0	0	0	0	0	0	Bacteria;Verrucomicrobiota;Chlamydiae;Chlamydiales;Chlamydiales;Chlamydiales;Chlamydiales	Bacteria	Verrucomicrobiota	Chlamydiae	Chlamydiales	Chlamydiales	Chlamydiales	Chlamydiales	uncultured Chlamydiales bacterium	PX716157	GTCCTAGCCGTAAACGATGTACACTTGATGTTATTGGTCTCAACCCCAATAGTGTCGAAGCTAACGCGATAAGTGTACCGCCTGGAAAGTACGCTCGCAAGAGTGAAACCCAAAAGAATTGACGGGGGCCCGCACAAGCAGTGGAGCATGTGGTTTAATTCGATGCAACGCGAAGAACCTTACCTAGGCTTAAACTTGAGTAGACCGCACTGGAGACAGTGTTTCCCGCAAGGGCTGCTTGAGAGGTGCTGCATGGCT
ASV207	189	0	0	0	0	0	0	0	0	0	0	0	0	0	0	0	0	0	0	0	0	0	0	0	0	Bacteria;Verrucomicrobiota;Chlamydiae;Chlamydiales;Chlamydiales;Chlamydiales;Chlamydiales	Bacteria	Verrucomicrobiota	Chlamydiae	Chlamydiales	Chlamydiales	Chlamydiales	Chlamydiales	uncultured Chlamydiales bacterium	PX716158	GTCCTTGCCGTAAACGATGCATACTTGGTGTAGTCGGTTTCAACCCCGACTTTGCCGGAGCTAACGCGTTAAGTATGCCGCCTGGGGAGTACGCCCGCAAGGGTGAAACTCAAAAGAATTGACGGGGACCCGCACAAGCAGTGGAGCATGTGGTTTAATTCGATGCAACGCGAAGAACCTTACCTGGACTTGACATGTAGTGGACCGGCACAGAAATGTGCTCTCTCTTCGGAGTCACTAGACAGGTGCTGCATGGCT
ASV210	28	0	0	0	0	0	0	0	0	0	0	0	0	0	0	0	0	0	0	0	0	0	0	0	0	Bacteria;Spirochaetota;Spirochaetia;Spirochaetales;Spirochaetaceae;Spirochaeta_2;uncultured_Spirochaetes	Bacteria	Spirochaetota	Spirochaetia	Spirochaetales	Spirochaetaceae	Spirochaeta_2	uncultured_Spirochaetes	uncultured Spirochaetaceae bacterium	PX716159	GTCTACGCCGTAAACGATGTGCACTTGGTGGCGGTCCCGTCCGGGATCGCTGCCGGAGCTAACGCATTAAGTGCACCGCCTGGGGAGTACGCCGGCAACGGTTAAACTCAAAGGAATTGACGGGGGCCCGCACAAGCGGTGGAGCATGTGGTTTAATTCGATGATACGCGAGAAACCTTACCAGGGCTTGACATATACTTGACGTTTGCAGAGATGCAGATTTCCTTTCGGGGACGGGTATACAGGTGTTGCATGGCT
ASV211	0	8	0	0	4	0	0	0	0	0	8	0	0	0	4	0	0	0	0	0	52	47	48	37	42	Bacteria;Proteobacteria;Alphaproteobacteria;Puniceispirillales;SAR116_clade;SAR116 cluster alpha proteobacterium;SAR116_clade	Bacteria	Proteobacteria	Alphaproteobacteria	Puniceispirillales	SAR116_clade	SAR116 cluster alpha proteobacterium	SAR116_clade	uncultured SAR116 cluster alpha proteobacterium	PX716160	GTCCACGCCGTAAACGATGTGTGCTAGATGTTGGAGGGATACCTTTCAGTGTCGCAGCTAACGCACTAAGCACACCGCCTGGGAAGTACGGTCGCAAGATTAAAACTCAAAGGAATTGACGGGGGCCCGCACAAGCGGTGGAGCATGTGGTTTAATTCGACGCAACGCGCAGAACCTTACCAGCCCTTGACATGTGGAGTTTGGTTATCAGAGATGATTTCCTTCAGTTCGGCTGGCTCCAACACAGGTGCTGCATGGCT
ASV212	0	0	0	0	0	0	0	0	0	0	55	0	0	14	31	0	0	0	0	0	0	0	0	0	0	Bacteria;Myxococcota;Polyangia;Polyangia;Polyangia;Polyangia;Polyangia	Bacteria	Myxococcota	Polyangia	Polyangia	Polyangia	Polyangia	Polyangia	uncultured Polyangia bacterium	PX716161	GTCCACGCCGTAAACGATGGGTACTAGATGTCGCGGGTATTGACCCCTGCGGTGTCGTAGCTAACGCGTTAAGTACCCCGCCTGGGAAGTACGGTCGCAAGACTAAAACTCAAAGGAATTGACGGGGGCCCGCACAAGCGGTGGAGCATGTGGTTTAATTCGACGCAACGCGCAGAACCTTACCTGGGCTGAAAAGTACTCAGAACTTGGCAGAGACGCCTTGGTGCCCGCAAGGGAACTGAGTGATAGGTGCTGCATGGCT
ASV214	0	0	0	0	0	0	0	0	0	0	0	0	0	0	137	0	0	0	0	0	0	0	0	0	0	Bacteria;Myxococcota;Polyangia;Blfdi19;Blfdi19;Blfdi19;uncultured_bacterium	Bacteria	Myxococcota	Polyangia	Blfdi19	Blfdi19	Blfdi19	uncultured_bacterium	uncultured Polyangia bacterium	PX716162	GTCCACGCTGTAAACGATGAGTGCTAGGTGTTGCGGCCATTGATCGCTGCAGTGCCGAAGCTAACGCATGAAGCACTCCGCCTGGGGAGTACGGTCGCAAGGCTAAAACTCAAAGGAATTGACGGGGGCCCGCACAAGCGGTGGAGCATGTGGTTTAATTCGATGCAACGCGCAGAACCTTACCTGGGTTTGAACTGCAGTGGATCGGTGCAGAAATGTACTTTCCCTTCGGGGCTACTGTGGAGGTGCTGCATGGCT
ASV215	15	5	0	0	0	0	0	6	0	8	0	0	0	0	0	6	0	0	0	0	4	5	4	0	0	Bacteria;Desulfobacterota;Desulfobacterota;Desulfobacterota;Desulfobacterota;Desulfobacterota;uncultured_delta	Bacteria	Desulfobacterota	Desulfobacterota	Desulfobacterota	Desulfobacterota	Desulfobacterota	uncultured_delta	uncultured Desulfobacterota bacterium	PX716163	GTCCACGCCTTAAACGATGGGCACTAGGTGTCGCGGGTATTGACCCCTGCGGTGCCGCAGCTAACGCATTAAGTGCCCCGCCTGGGGACTACGGCCGCAAGGTTAAAACTCAAAGGAATTGACGGGGGCCCGCACAAGCGGTGGAGCATGTGGTTTAATTCGACGCAACGCGCAGAACCTTACCTGGGCTAGACAACATCGGACCGGCCTGGAAACAGGTCTTTCCCTTCGGGGACTGGTGGTTCAGGTGCTGCATGGCT
ASV216	0	0	0	0	0	0	0	0	0	0	7	0	0	0	0	0	0	30	0	0	0	0	0	0	0	Bacteria;Myxococcota;Myxococcia;Myxococcales;Myxococcaceae;P3OB-42;P3OB-42	Bacteria	Myxococcota	Myxococcia	Myxococcales	Myxococcaceae	P3OB-42	P3OB-42	uncultured Myxococcaceae bacterium	PX716164	GTCCACGCCGTAAACGATGAGCACTAGGTGTTGCGGGTATTGACCCCTGCAGTGCCGTAGCCAACGCATTAAGTGCTCCGCCTGGGGACTACGGCCGCAAGGCTAAAACTCAAAGGAATTGACGGGGGCCCGCACAAGCGGTGGAGTATGTGGTTTAATTCGACGCAACGCGCAGAACCTTACCCGGGCTTGACATCGAGGGAAAGCCCTGAGAAATGAGGGCCCTCATCTTCGGATGACCCAAAGACAGGTGCTGCATGGCT
ASV217	0	0	0	0	0	34	0	0	0	0	0	0	0	0	0	0	0	0	0	0	0	0	0	0	0	Bacteria;Bdellovibrionota;Bdellovibrionia;Bdellovibrionales;Bdellovibrionaceae;OM27_clade;OM27_clade	Bacteria	Bdellovibrionota	Bdellovibrionia	Bdellovibrionales	Bdellovibrionaceae	OM27_clade	OM27_clade	uncultured Bdellovibrionaceae bacterium	PX716165	GTCCACGCCGTAAACGATGAGTGCTAGGTGTTGGGGGTGTTGACCCTTTCAGTGCCGAAGCTAACGCATTAAGCACTCCGCCTGGGGAGTACGGCCGCAAGGCTAAAACTCAAAGGAATTGACGGGGGCCCGCACAAGCGGTGGAGCATGTGGTTTAATTCGACGCAACGCGAAGAACCTTACCTAGTCTTGACATTGAGAGAATCCCTCCGAAAAGAGGGAGTGCCTTCGGGAGCTCGAAAACAGGTGCTGCATGGCT
ASV218	0	3	0	3	0	0	2	0	0	54	0	0	0	0	0	0	0	0	0	0	0	0	0	0	0	Bacteria;Verrucomicrobiota;Lentisphaeria;P.palmC41;P.palmC41;P.palmC41;P.palmC41	Bacteria	Verrucomicrobiota	Lentisphaeria	P.palmC41	P.palmC41	P.palmC41	P.palmC41	uncultured Lentisphaeria bacterium	PX716166	GTCCACGCCGTAAACGTTGTCAACTTGTTGTGGGGGGATTTAGCCCCTTCCGTGACGAAGCTAACGCATTAAGTTGACCGCCTGGGGACTACGGCCGCAAGGCTAAAACTCAAAGGAATTGACGGGGACCCGCACAAGCGGTGGAGCATGTGGCTTAATTCGAGGCAACGCGAAGAACCTTACCTGGGCTTGACATATTTCTGACCGCCATGGAAACATGGTTTCTCTTCGGAGCAGATTTACAGGTGCTGCATGGCT
ASV219	0	58	0	0	0	0	0	0	0	0	0	0	0	0	0	0	0	0	0	0	0	0	0	0	0	Bacteria;Acidobacteriota;Acidobacteriae;PAUC26f;PAUC26f;PAUC26f;uncultured_bacterium	Bacteria	Acidobacteriota	Acidobacteriae	PAUC26f	PAUC26f	PAUC26f	uncultured_bacterium	uncultured Acidobacteriota bacterium	PX716167	GTCCACGCCCTAAACGATGCGTACTTGGTGTAGGCTCTTCACTGGGTCTGTGCCGGAGTTAACACGTTAAGTACGCCGCCTGGGGAGTACGGTCGCAAGGCTGAAACTCAAAGGAATTGACGGGGGCCCGCACAAGCGGTGGAGCATGTGGTTTAATTCGACGCAACGCGAAGAACCTTACCTGGGTTTAAACTGTAGTGGACAGCTCTAGAGATAGAGTTTTTCCTTCGGGAACTGCTATAGAGGTGCTGCATGGCT
ASV220	0	0	0	0	0	0	0	0	0	0	0	0	0	0	0	55	0	0	0	0	0	0	0	0	0	Bacteria;Acidobacteriota;Thermoanaerobaculia;Thermoanaerobaculales;Thermoanaerobaculaceae;Subgroup_10;Subgroup_10	Bacteria	Acidobacteriota	Thermoanaerobaculia	Thermoanaerobaculales	Thermoanaerobaculaceae	Subgroup_10	Subgroup_10	uncultured Thermoanaerobaculia bacterium	PX716168	GTCCACGCCGTAAACGATGGGCACTAGGTGTCGCGGGTATTGACCCCTGCGGTGCCTTAGCTAACGCGATAAGTGCCCCGCCTGGGGAGTACGGTCGCAAGGCTGAAACTCAAAGGAATTGACGGGGGCCCGCACAAGCGGTGGAGCATGTGGTTTAATTCGATGCAACGCGCAGAACCTTACCTGGGCTTAAACTGTGGTGGACCGCGCTAGAAACAGCGTTTTTCCTTCGGGAACCGCCATAGAGGTGCTGCATGGCT
ASV221	0	0	0	0	0	30	0	0	0	0	0	0	0	0	0	0	0	0	0	0	0	0	0	0	0	Bacteria;Acidobacteriota;Thermoanaerobaculia;Thermoanaerobaculales;Thermoanaerobaculaceae;Subgroup_10;uncultured_bacterium	Bacteria	Acidobacteriota	Thermoanaerobaculia	Thermoanaerobaculales	Thermoanaerobaculaceae	Subgroup_10	uncultured_bacterium	uncultured Thermoanaerobaculia bacterium	PX716169	GTCCACACTGTAAACGATGAGCACTCGGTGCCGCGGGTGTCGACCCCTGCGGTGCCTTAGGTAACCCGTTAAGTGCTCCGCCTGGGGAGTACGGTCGCAAGGCTGAAACTCAAAGGAATTGACGGGGGCCCGCACAAGCGGTGGAGCATGTGGTTTAATTCGATGCAACGCGCAAAACCTTACCTGGGCTTGAACTGTGGCGGACAACCCTAGAAACAGGGTCTTCTCTTCGGAGACTGCCATAGAGGTGCTGCATGGCT
ASV222	0	0	0	0	0	0	0	0	0	0	0	0	0	0	0	0	69	0	0	0	0	0	0	0	0	Bacteria;Acidobacteriota;Thermoanaerobaculia;Thermoanaerobaculales;Thermoanaerobaculaceae;Subgroup_10;Subgroup_10	Bacteria	Acidobacteriota	Thermoanaerobaculia	Thermoanaerobaculales	Thermoanaerobaculaceae	Subgroup_10	Subgroup_10	uncultured Thermoanaerobaculia bacterium	PX716170	GTCCACACTGTAAACGATGAGCACTCGGTGCCGCGGGTGTCGACCCCTGCGGTGCCTTAGGAAACCCGTTAAGTGCTCCGCCTGGGGAGTACGGTCGCAAGGCTGAAACTCAAAGGAATTGACGGGGGCCCGCACAAGCGGTGGAGCATGTGGTTTAATTCGATGCAACGCGCAGAACCTTACCTGGGCTTGAACTGTAGCGGACAGCTCTAGAAATAGAGTTTTCTCTTCGGAGACTGCTATAGAGGTGCTGCATGGCT
ASV223	0	0	0	0	0	0	0	0	0	0	0	0	0	0	519	0	0	0	0	0	0	0	0	0	0	Bacteria;Acidobacteriota;Thermoanaerobaculia;Thermoanaerobaculales;Thermoanaerobaculaceae;Subgroup_10;Subgroup_10	Bacteria	Acidobacteriota	Thermoanaerobaculia	Thermoanaerobaculales	Thermoanaerobaculaceae	Subgroup_10	Subgroup_10	uncultured Thermoanaerobaculia bacterium	PX716171	GTCCACACTGTAAACGATGAGCACTCGGTGCTGCGGGTGTCGACCCCTGCAGTGCCTTAGGAAACCCGTTAAGTGCTCCGCCTGGGGAGTACGGTCGCAAGGCTGAAACTCAAAGGAATTGACGGGGGCCCGCACAAGCGGTGGAGCATGTGGTTTAATTCGATGCAACGCGCAGAACCTTACCTGGGTTTAAACTGTAGCGGACCGCTCTAGAAATAGAGTTTTCCCTTCGGGGACTGCTATAGAGGTGCTGCATGGCT
ASV225	0	0	0	0	0	0	0	0	0	0	0	0	0	0	38	0	0	0	0	35	0	0	0	0	0	Bacteria;Acidobacteriota;Thermoanaerobaculia;Thermoanaerobaculales;Thermoanaerobaculaceae;Subgroup_10;Subgroup_10	Bacteria	Acidobacteriota	Thermoanaerobaculia	Thermoanaerobaculales	Thermoanaerobaculaceae	Subgroup_10	Subgroup_10	uncultured Thermoanaerobaculia bacterium	PX716172	GTCCACGCTGTAAACGATGGGCACTCGGTGCCGCGGGTATTGACCCCTGCGGTGCCTTAGTTAACGCGTTAAGTGCCCCGCCTGGGGAGTACGGTCGCAAGGCTGAAACTCAAAGGAATTGACGGGGGCCCGCACAAGCGGTGGAGCATGTGGTTTAATTCGATGCAACGCGAAGAACCTTACCTGGGCTTGAACTGCAGGGGACCGCTCTAGAGATAGAGCTTCTACTTCGGTAGTCCCTGTAGAGGTGCTGCATGGCT
ASV226	0	0	0	0	0	37	0	0	0	0	0	0	0	0	0	0	0	0	0	0	0	0	0	0	0	Bacteria;Planctomycetota;Phycisphaerae;CCM11a;CCM11a;CCM11a;CCM11a	Bacteria	Planctomycetota	Phycisphaerae	CCM11a	CCM11a	CCM11a	CCM11a	uncultured Phycisphaerae bacterium	PX716173	GTCCACGCCGTAAACGATGCGCACTAGGTATGAGAGGCTCTGACGCCGATCGTGCCGCAGGGAAACTGATAAGTGCGCCGCCTGGGGAGTACGGCCGCAAGGCTAAAACTCAAAGGAATTGACGGGGGCTCACACAAGCGGTGGAGCATGTGGATTAATTCGAAGCAACGCGAAGAACCCTACCTGGGTTTGACATGTTTGGATGCCCTTCTAGAAATAGAAGTAAGCTGCCTTCGGGTGAAACTTACACAGGTGCTGCATGGCT
ASV227	0	0	0	0	0	0	0	0	0	56	0	0	0	0	0	0	0	0	0	0	0	0	0	0	0	Bacteria;Planctomycetota;Phycisphaerae;Phycisphaerales;Phycisphaeraceae;SM1A02;SM1A02	Bacteria	Planctomycetota	Phycisphaerae	Phycisphaerales	Phycisphaeraceae	SM1A02	SM1A02	uncultured Phycisphaeraceae bacterium	PX716174	GTCCACGCCCTAAACGATGTGCACTAGGCCCCGGGACTTTCAACGGTTTCGGGGTCGAAGAGAAATCGATAAGTGCACCGCCTGGGGAGTACGGTCGCAAGGCTAAAACTCAAAGGAATTGACGGGGGCTCACACAAGCGGTGGAGCATGTTGCTTAATTCGAAGCAACGCGAAGAACCTTACCTGGGTTTGACATGCACGGATTAACTCTATGAAAGTAGAGCCACGCCCTCGGGTGGAACGTGCACAGGTGCTGCATGGCT
ASV228	0	0	0	0	0	0	0	0	0	0	0	0	0	0	0	0	287	0	0	0	0	0	0	0	0	Bacteria;Planctomycetota;Phycisphaerae;Phycisphaerales;Phycisphaeraceae;SM1A02;SM1A02	Bacteria	Planctomycetota	Phycisphaerae	Phycisphaerales	Phycisphaeraceae	SM1A02	SM1A02	uncultured Phycisphaeraceae bacterium	PX716175	GTCCACGCCGTAAACGATGCACACTAGGTCGGTGTCCCTTCGACGGGTTGCCGGCCGCAGAGAAATTATTAAGTGTGCCGCCTGGGGAGTACGGTCGCAAGGCTAAAACTCAAAGGAATTGACGGGGGCTCACACAAGCGGTGGAGCATGTTGCTTAATTCGAAGCAACGCGAAGAACCTTACCTGGGCTTGACATGTACGGATTAGCTCTTGGAAACTTGAGTAACGCCTTCGGGTGGAACGTACACAGGTGCTGCATGGCT
ASV229	0	5	0	0	0	0	0	0	0	34	0	0	0	0	0	0	0	0	0	0	0	0	0	0	0	Bacteria;Planctomycetota;Phycisphaerae;Phycisphaerales;Phycisphaeraceae;SM1A02;uncultured_bacterium	Bacteria	Planctomycetota	Phycisphaerae	Phycisphaerales	Phycisphaeraceae	SM1A02	uncultured_bacterium	uncultured Phycisphaeraceae bacterium	PX716176	GTCCACGCCGTAAACGATGTGCACTAGTTCGATGGCGGTCTGACCCGTTGTCGGACGTAGAGAAATTATTAAGTGCACCGCCTGGGGAGTACGGTCGCAAGGCTAAAACTCAAAGGAATTGACGGGGGCTCACACAAGCGGTGGAGCATGTTGCTTAATTCGAAGCAACGCGAAGAACCTTACCAGGGTTTGACATGCACGGATTAACCTTACGAAAGTAGGGCTACGCTCGCAAGAGTGGAACGTGCACAGGTGCTGCATGGCT
ASV230	0	0	0	0	0	0	0	0	0	0	0	0	0	0	0	0	65	0	0	0	0	0	0	0	0	Bacteria;Planctomycetota;Phycisphaerae;Phycisphaerales;Phycisphaeraceae;SM1A02;uncultured_bacterium	Bacteria	Planctomycetota	Phycisphaerae	Phycisphaerales	Phycisphaeraceae	SM1A02	uncultured_bacterium	uncultured Phycisphaeraceae bacterium	PX716177	GTCCACGCCGTAAACGATGTGCACTAGGTCGTGGCAACTCTGACGTTGTCACGGCCGAAGGAAAACTATTAAGTGCACCGCCTGGGGAGTACGGTCGCAAGGCTAAAACTCAAAGGAATTGACGGGGGCTCACACAAGCGGTGGAGCATGTTGCTTAATTCGAGGCAACGCGAAGAACCTTATCCTAGGCTTGAAATGTATGGATTAGCTGTTGGAAACTTCAGTAACGCCCTTGGGTGGAACATACACAGGTGCTGCATGGCC
ASV231	0	38	0	0	0	0	0	0	0	0	0	0	0	0	0	0	0	0	0	0	0	0	0	0	0	Bacteria;Planctomycetota;Phycisphaerae;Phycisphaerales;Phycisphaeraceae;Phycisphaeraceae;uncultured	Bacteria	Planctomycetota	Phycisphaerae	Phycisphaerales	Phycisphaeraceae	Phycisphaeraceae	uncultured	uncultured Phycisphaeraceae bacterium	PX716178	GTCCACGCCGTAAACGATGTACACTAGGTTCGGGGAGCTCTGACGCTTTCCGGGCCGCAGAGAAATCATTAAGTGTACCGCCTGGGGAGTACGGTCGCAAGATTAAAACTCAAAGGAATTGACGGGGGCTCACACAAGCGGTGGAGCATGTGGCTTAATTCGAGGCAACGCGAAGAACCTTATCCTGGGTTTGACATGTATGGATTAGCTTTTGGAAACATAAGTGACGCGGTTTACCGTGGAACATACACAGGTGCTGCATGGCT
ASV233	0	55	0	0	0	0	0	0	0	0	0	0	0	2	0	0	0	0	0	16	0	0	0	0	0	Bacteria;Planctomycetota;OM190;OM190;OM190;OM190;uncultured_deep-sea	Bacteria	Planctomycetota	OM190	OM190	OM190	OM190	uncultured_deep-sea	uncultured Planctomycetota bacterium	PX716179	GTCCACGCCGTAAACGATGAGCACTAGGTAGCCGGAGGATCCGACCTCTGGCTGCTGTAGATAATTCACTAAGTGCTCCGCCTGGGGAGTATGGTCGCAAGGCTGAAACTCAAAGGAATTGACGGGGGCTCACACAAGCGGTGGAGGATGTTGCTTAATTCGAAGCAACGCGAAGAACCTTACCAGGGTTTGACATGCAGGGATTAACCCCATGAAAGTGGGGGGATTGCCTTCGGGTGTAACCTGCACAGGTGTTGCATGGCT
ASV234	0	0	0	0	0	37	0	0	0	0	0	0	0	0	0	0	0	0	0	0	0	0	0	0	0	Bacteria;Planctomycetota;OM190;OM190;OM190;OM190;uncultured_Planctomyces	Bacteria	Planctomycetota	OM190	OM190	OM190	OM190	uncultured_Planctomyces	uncultured Planctomycetota bacterium	PX716180	GTCCTAGCTGTAAACGATGGGTACTGGGCAATGGCCGTCCGATGCGGTCATTGTCGAAGCTAATGTGCTAAGTACCCCGCCTGGGGAGTACGGCCGCAAGGCTGAAACTCAAAGGAATTGACGGGGGCTCACACAAGCGGTGGAGTATGTGGTTTAATTCGAAGCAACGCGCAGAACCTTACCAGGGTTTGAAATGCACGGATTAGCCTCCTGAAAGGGAGGTGACGCCTTATGGTGGAACGTGCACAGGTGTTGCATGGCT
ASV236	23	13	3	31	13	32	17	5	6	0	0	0	0	0	0	0	8	14	0	17	3	6	0	2	0	Bacteria;Planctomycetota;Planctomycetes;Pirellulales;Pirellulaceae;Pirellulaceae;marine_metagenome	Bacteria	Planctomycetota	Planctomycetes	Pirellulales	Pirellulaceae	Pirellulaceae	marine_metagenome	uncultured Pirellulaceae bacterium	PX716181	GTCTTAGCTGTAAACGATGAGCACTTGATTGGAGGGTCCTCCATAGCCTTCCAGTCGTAGCGAAAGTGTTAAGTGCTCCGCCTGGGGAGTATGGTCGCAAGGCTGAAACTCAAAGAAATTGACGGGGGCTCACACAAGCGGTGGAGGATGTGGCTTAATTCGAGGCTACGCGAAGAACCTTATCCTAGTCTTGACATGTATGGATTAACCCTGTGAAAGCAGGGCCACGCCTTCGGGTGGAACATACACAGGTGCTGCATGGCT
ASV237	0	0	0	0	0	0	0	0	0	0	0	0	0	0	0	0	164	0	0	0	0	0	0	0	0	Bacteria;Planctomycetota;Planctomycetes;Pirellulales;Pirellulaceae;Pir4_lineage;uncultured_bacterium	Bacteria	Planctomycetota	Planctomycetes	Pirellulales	Pirellulaceae	Pir4_lineage	uncultured_bacterium	uncultured Planctomycetota bacterium	PX716182	GTCCTAGCTGTAAACGATGAGCACTAGATTGAGGAGACTCCCATATCTTCTCGGTCGTAGCGAAAGTGTTAAGTGCTCCGCCTGGGGAGTATGGTCGCAAGGCTGAAACTCAAAGGAATTGACGGGGGCTCACACAAGCGGTGGAGGATGTGGCTTAATTCGAGGCTACGCGAAGAACCTTATCCTGGATTTGACATGCTTGGATGGCTCGCCTGAAAGGGATGAGTCTGCCTTCGGGTGAAACTTGCACAGGTGCTGCATGGCT
ASV238	0	0	0	0	0	0	0	0	0	0	0	0	0	0	26	0	0	0	0	0	0	0	0	0	0	Bacteria;Planctomycetota;Planctomycetes;Pirellulales;Pirellulaceae;Pir4_lineage;Pir4_lineage	Bacteria	Planctomycetota	Planctomycetes	Pirellulales	Pirellulaceae	Pir4_lineage	Pir4_lineage	uncultured Planctomycetota bacterium	PX716183	GTCCTAGCTGTAAACGATGAGCACTAGGTCGAGGAGACTTCCACATCTTCTCGGCCGTAGCGAAAGTGTTAAGTGCTCCGCCTGGGGAGTATGGTCGCAAGGCTGAAACTCAAAGGAATTGACGGGGGCTCACACAAGCGGTGGAGGATGTGGCTTAATTCGAGGCTACGCGAAGAACCTTATCCTAGATTTGACATGCTTGGATGGCTCGCCTGAAAGGGATGAGTCTGCCTTCGGGTGAAACTAGCACAGGTGCTGCATGGCT
ASV239	17	8	17	7	0	0	0	3	0	4	0	0	0	0	0	0	0	0	0	0	0	0	0	0	0	Bacteria;Planctomycetota;Planctomycetes;Pirellulales;Pirellulaceae;Blastopirellula;Blastopirellula	Bacteria	Planctomycetota	Planctomycetes	Pirellulales	Pirellulaceae	Blastopirellula	Blastopirellula	uncultured Blastopirellula sp.	PX716184	GTCCTAGCTGTAAACGATCTGTACTAGTCCGTGGGGACCCCCACATCTTCTCGGACGTAGCGAAAGTGTTAAGTACAGCGCCTGGGGAGTATGGTCGCAAGGCTGAAACTCAAAGGAATTGACGGGGGCTCACACAAGCGGTGGAGGATGTGGCTTAATTCGAGGCTACGCGAAGAACCTTACCTAGACTTAACATGTTTGAGAATCTCTGTGAAAGCAGAGAGTGCCTTTCGGGGAACTCTTACGTAGGTGCTGCATGGCT
ASV240	0	6	0	0	9	0	0	0	0	23	0	13	0	0	5	0	0	0	0	10	17	22	41	28	9	Bacteria;Planctomycetota;Planctomycetes;Planctomycetales;Gimesiaceae;Gimesiaceae;uncultured_planctomycete	Bacteria	Planctomycetota	Planctomycetes	Planctomycetales	Gimesiaceae	Gimesiaceae	uncultured_planctomycete	uncultured Planctomycetota bacterium	PX716185	GTCCTAGCTGTAAACGATGAATACTGGGTTGGGGGAGCATGTCTCTCCCAGCCGTAGCGAAAGCGTTAAGTATTCCGCCTGGGGAGTATGGTCGCAAGGCTGAAACTCAAAGGAATTGACGGGGGCTCACACAAGCGGTGGAGGATGTGGCTTAATTCGAGGCAACGCGAAGAACCTTATCCCGGACTTGACATCTATGGATTAGCTCTGTGAAAGCAGAGTGACGCCTTCGGGTGGAACATAGACAGGTGCTGCATGGCT
ASV241	0	0	0	0	0	0	0	0	0	0	0	0	0	0	28	0	0	0	0	0	0	0	0	0	0	Bacteria;Desulfobacterota;Desulfuromonadia;PB19;PB19;PB19;uncultured_bacterium	Bacteria	Desulfobacterota	Desulfuromonadia	PB19	PB19	PB19	uncultured_bacterium	uncultured Desulfuromonadia bacterium	PX716186	GTCCACGCCGTAAACGATGAGTACTAGCTATACTGGGTGTTGACCCCCGGTGTGGCGTAGTTAACGCGTTAAGTACTCCGCCTGGGGACTACGGCCGCAAGGTTAAAACTCAAAGGAATTGACGGGGGCCCGCACAAGCGGTGGAGCATGTGGTTTAATTCGACGCAACGCGAAGAACCTTACCCAGCCTTGACATCCTTCGAATCCCCCCGAAAAGGGGGAGTGCCCTTCGGGGAGCGGAGTGACAGGTGCTGCATGGCT
ASV242	0	55	0	0	0	0	0	0	0	0	0	0	0	0	0	0	0	0	0	0	0	0	0	0	0	Bacteria;Verrucomicrobiota;Verrucomicrobiae;Pedosphaerales;Pedosphaeraceae;SCGC_AAA164-E04;uncultured_bacterium	Bacteria	Verrucomicrobiota	Verrucomicrobiae	Pedosphaerales	Pedosphaeraceae	SCGC_AAA164-E04	uncultured_bacterium	uncultured Pedosphaeraceae bacterium	PX716187	GTCCTAGCCGTAAACGGTGCACGCTTGCTGTGAGCGGATTCGACCCCGTTCGTGGCGAAGCTAACGCGTTAAGCGTGCCGCCTGGGGAGTACGGTCGCAAGATTAAAACTCAAAGAAATTGACGGGGGCCTGCACAAGCGGTGGAGTATGTGGCTTAATTCGATGCAACGCGAAGAACCTTACCTGGCCTTGACATGCATCTCTAAGTTGGTGAAAGCCAGCGAGGTAGCAATACCAATTTGCACAGGTGCTGCATGGCT
ASV243	0	0	0	0	0	0	0	0	0	0	0	0	0	0	0	0	0	0	0	0	20	35	20	34	22	Bacteria;Verrucomicrobiota;Verrucomicrobiae;Pedosphaerales;Pedosphaeraceae;SCGC_AAA164-E04;SCGC_AAA164-E04	Bacteria	Verrucomicrobiota	Verrucomicrobiae	Pedosphaerales	Pedosphaeraceae	SCGC_AAA164-E04	SCGC_AAA164-E04	uncultured Pedosphaeraceae bacterium	PX716188	GTCCTAGCCGTAAACGGTGCACACTTGCTGTAGGAGGATTCGACCCCTTCTGTGGCGGAGCAAACGCGTTAAGTGTGCCGCCTGGGGAGTACGGTCGCAAGATTAAAACTCAAAGAAATTGACGGGGGCCTGCACAAGCGGTGGAGTATGTGGCTTAATTCGATGCAACGCGAAGAACCTTACCTGGCCTTGACATGCATCTCTAAGCGTGTGAAAGCACGTGACCCTTCGGGGAATTTGCACAGGTGCTGCATGGCT
ASV244	0	0	0	0	0	40	0	0	0	0	0	0	0	0	0	0	0	0	0	0	0	0	0	0	0	Bacteria;Verrucomicrobiota;Lentisphaeria;SS1-B-02-17;SS1-B-02-17;SS1-B-02-17;uncultured_Lentisphaerae	Bacteria	Verrucomicrobiota	Lentisphaeria	SS1-B-02-17	SS1-B-02-17	SS1-B-02-17	uncultured_Lentisphaerae	uncultured Lentisphaeria bacterium	PX716189	GTCCCGGCCGTAAACGTTGTGTACTCGGTGTGGGGAGGTTTGGTCCTCTCTGTGCCTAAGCTAACGCGTTAAGTACACCGCCTGGGGAGTACGGCGGCAACGCTAAAACTCAAAGGAATTGACGGGGGCCCGCACAAGCGGTGGAGCATGTGGCTTAATTCGAGGCAACGCGAAGAACCTTACCTGGGCTTGACATATACAGGTCCGCCTGTGAAAGCAGGCTTCTCTTCGGAGTCGGTATACAGGTGCTGCATGGCT
ASV245	0	0	0	0	0	15	0	0	0	0	0	0	0	0	10	0	0	0	0	0	0	0	0	0	0	Bacteria;Bacteria;Bacteria;Bacteria;Bacteria;Bacteria;Bacteria	Bacteria	Bacteria	Bacteria	Bacteria	Bacteria	Bacteria	Bacteria	uncultured bacteria	PX716190	GTCCACGCCGTAAACGATGTGTACTAGTCGTTGTGGGGATTGACACCTGCAGTGACGAAGCTAACGCGATAAGTACACCGCCTGGGGAGTACGGTCGCAAGACTAAAACTCAAAGGAATTGACGGGGGCCCGCACAAGCGGTGGATTATGTGGTTTAATTCGAAGATACGCGCAAAACCTCACCTGGGCTTGACATCCTTCGACCGCTATAGAGATATAGTTTTCCCTTCGGGGACGGAGTGACAGGTGCTGCATGGCT
ASV246	0	33	0	0	0	0	0	0	0	0	0	0	0	0	0	0	0	0	0	0	0	0	0	0	0	Bacteria;Gemmatimonadota;BD2-11_terrestrial_group;BD2-11_terrestrial_group;BD2-11_terrestrial_group;BD2-11_terrestrial_group;uncultured_bacterium	Bacteria	Gemmatimonadota	BD2-11_terrestrial_group	BD2-11_terrestrial_group	BD2-11_terrestrial_group	BD2-11_terrestrial_group	uncultured_bacterium	uncultured Gemmatimonadota bacterium	PX716191	GTCCACGCCGTAAACGATGGGCACTAGATGCCGGGTCTATAGACGGATTCGGTGTCGAAGCTAACGCATTAAGTGCCCCGCCTGGGGAGTACGGCCGCAAGGCTGAAACTCAAAGGAATTGACGGGGGCCCGCACAAGCGGTGGAGCATGTGGTTTAATTCGAAGCAACGCGAAGAACCTTACCTGGGCTTGACATCCTAGTGAAACCTTCTCGAAAGAGTTGGCCTCCTTCGGGACTCTAGGACAGGTGCTGCATGGCT
ASV247	0	13	0	0	0	0	0	0	0	0	0	0	0	0	17	0	0	0	0	8	0	0	0	0	0	Bacteria;Gemmatimonadota;BD2-11_terrestrial_group;BD2-11_terrestrial_group;BD2-11_terrestrial_group;BD2-11_terrestrial_group;uncultured_Gemmatimonadetes	Bacteria	Gemmatimonadota	BD2-11_terrestrial_group	BD2-11_terrestrial_group	BD2-11_terrestrial_group	BD2-11_terrestrial_group	uncultured_Gemmatimonadetes	uncultured Gemmatimonadota bacterium	PX716192	GTCCACGCCGTAAACGATGGGCACTAGGTGCCGGGCCTCTAGACGGGTTCGGTGCCGCAGTTAACGCATTAAGTGCCCCGCCTGGGGAGTACGGTCGCAAGGCTGAAACTCAAAGGAATTGACGGGGGCCCGCACAAGCGGTGGAGCATGTGGTTTAATTCGAAGCAACGCGAAGAACCTTACCCAGACTTGACATCCTGTGGAAACCTCCTGGAAACAGGAGGCCTCCTTCGGGACTGCAGGACAGGTGCTGCATGGCT
ASV248	0	0	0	0	0	0	0	0	0	0	0	0	17	6	7	0	0	0	0	0	4	0	0	0	0	Bacteria;Gemmatimonadota;BD2-11_terrestrial_group;BD2-11_terrestrial_group;BD2-11_terrestrial_group;BD2-11_terrestrial_group;uncultured_marine	Bacteria	Gemmatimonadota	BD2-11_terrestrial_group	BD2-11_terrestrial_group	BD2-11_terrestrial_group	BD2-11_terrestrial_group	uncultured_marine	uncultured Gemmatimonadota bacterium	PX716193	GTCCACGCCGTAAACGATGGGCACTAGGTGCCGGGCCTCTAGACGGGTTCGGTGCCGCAGTTAACGCATTAAGTGCCCCGCCTGGGGAGTACGGTCGCAAGGCTGAAACTCAAAGGAATTGACGGGGGCCCGCACAAGCGGTGGAGCATGTGGTTTAATTCGAAGCAACGCGAAGAACCTTACCCAGACTTGACATCCTATTGAAACCTCCTGGAAACAGGAGGCCTCCTTCGGGACTTTAGGACAGGTGCTGCATGGCT
ASV249	0	0	0	0	0	28	0	0	0	0	0	0	0	0	10	0	0	0	0	0	0	0	0	0	0	Bacteria;Gemmatimonadota;BD2-11_terrestrial_group;BD2-11_terrestrial_group;BD2-11_terrestrial_group;BD2-11_terrestrial_group;BD2-11_terrestrial_group	Bacteria	Gemmatimonadota	BD2-11_terrestrial_group	BD2-11_terrestrial_group	BD2-11_terrestrial_group	BD2-11_terrestrial_group	BD2-11_terrestrial_group	uncultured Gemmatimonadota bacterium	PX716194	GTCCACGCCGTAAACGATGGGCACTAGGTGCCGGGTCTATAGACGGATTCGGTGCCGACGCTAACGCATTAAGTGCCCCGCCTGGGGAGTACGGCCGCAAGGTTGAAACTCAAAGGAATTGACGGGGGCCCGCACAAGCGGTGGAGCATGTGGTTTAATTCGAAGCAACGCGAAGAACCTTACCTAGGCTTGACATCATAGTGCAATCCTCTGGAAACAGAGGGCCTCCTTCGGGACGCTATGACAGGTGCTGCATGGCT
ASV250	0	0	0	0	0	0	0	0	0	0	0	0	0	0	12	0	0	0	0	22	0	0	0	0	0	Bacteria;Entotheonellaeota;Entotheonellia;Entotheonellales;Entotheonellaceae;Candidatus Entotheonella;uncultured_bacterium	Bacteria	Entotheonellaeota	Entotheonellia	Entotheonellales	Entotheonellaceae	Candidatus Entotheonella	uncultured_bacterium	uncultured Candidatus Entotheonella sp.	PX716195	GTCCACGCCGTAAACGATGGGCACTAGGTGTCGGCGGTATAATCCCGTCGGTGCCGGCGCTAACGCAGTAAGTGCCCCGCCTGGGGAGTACGGTCGCAAGGCTGAAACTCAAACGAATTGACGGGGGCCCGCACAAGCGGTGGAGCATGTGGTTTAATTCGACGCAACGCGAAGAACCTTACCTAGGTTTGACATGGATGAGACCGGCGGTGAAAGCCGTCTTCCCTTCGGGGCTCATACACAGGTGCTGCATGGCT
ASV251	0	0	0	0	0	0	0	0	0	0	0	0	0	0	9	7	0	0	0	26	0	0	0	0	0	Bacteria;Nitrospirota;Nitrospiria;Nitrospirales;Nitrospiraceae;Nitrospira;Nitrospira	Bacteria	Nitrospirota	Nitrospiria	Nitrospirales	Nitrospiraceae	Nitrospira	Nitrospira	uncultured Nitrospira sp.	PX716196	GTCCACGCCCTAAACGATGTGCACTAAGTGTCGGCGGTTTACCGCCGGTGCCGCAGCTAACGCAGTAAGTGCACCGCCTGGGGAGTACGGCCGCAAGGTTGAAACTCAAAGGAATTGACGGGGGCCCGCACAAGCGGTGGAGCATGTGGTTTAATTCGACGCAACGCGAAGAACCTTACCCAGGTTGGACATGCTCGTGGTACGAACCCGAAAGGGTGAGGACTCTGAAAGGAGAGCGAGCTCAGGTGCTGCATGGCT
ASV252	0	0	0	0	0	0	0	0	0	0	0	0	0	0	0	56	0	0	0	21	0	0	0	0	0	Bacteria;Nitrospirota;Nitrospiria;Nitrospirales;Nitrospiraceae;Nitrospira;uncultured_Nitrospirae	Bacteria	Nitrospirota	Nitrospiria	Nitrospirales	Nitrospiraceae	Nitrospira	uncultured_Nitrospirae	uncultured Nitrospira sp.	PX716197	GTCCACGCCCTAAACGATGTGCACTAAGTGTCGGCAGTTTACTGCCGGTGCCGCAGCTAACGCAGTAAGTGCACCGCCTGGGGAGTACGGCCGCAAGGTTGAAACTCAAAGGAATTGACGGGGGCCCGCACAAGCGGTGGAGCATGTGGTTTAATTCGACGCAACGCGAAGAACCTTACCCAGGTTGGACATGCTCGTGGTACGAACCCGAAAGGGTGAGGACTCTGAAAGGAGAGCGAGCTCAGGTGCTGCATGGCT
ASV253	0	7	0	0	10	0	0	0	0	0	0	12	0	0	29	0	0	0	0	17	0	0	0	0	0	Bacteria;Nitrospirota;Nitrospiria;Nitrospirales;Nitrospiraceae;Nitrospira;uncultured_Nitrospirae	Bacteria	Nitrospirota	Nitrospiria	Nitrospirales	Nitrospiraceae	Nitrospira	uncultured_Nitrospirae	uncultured Nitrospira sp.	PX716198	GTCCACGCCCTAAACGATGTGCACTAAGTGTCGGCGGTTTACCGCCGGTGCCGCAGCTAACGCAGTAAGTGCACCGCCTGGGGAGTACGGCCGCAAGGTTGAAACTCAAAGGAATTGACGGGGGCCCGCACAAGCGGTGGAGCATGTGGTTTAATTCGACGCAACGCGAAGAACCTTACCCAGGTTGGACATGCTCGTGGTACGAACCTGAAAGGGTTAGGACTCTGAAAGGAGAGCGAGCTCAGGTGCTGCATGGCT
ASV254	0	0	0	0	0	0	0	0	0	0	0	0	0	0	42	0	0	0	0	0	0	0	0	0	0	Bacteria;Nitrospirota;Nitrospiria;Nitrospirales;Nitrospiraceae;Nitrospira;uncultured_Nitrospirae	Bacteria	Nitrospirota	Nitrospiria	Nitrospirales	Nitrospiraceae	Nitrospira	uncultured_Nitrospirae	uncultured Nitrospira sp.	PX716199	GTCCACGCCCTAAACGATGTGCACTAAGTGTCGGCGGTTTACCGCCGGTGCCGCAGCTAACGCAGTAAGTGCACCGCCTGGGGAGTACGGCCGCAAGGTTGAAACTCAAAGGAATTGACGGGGGCCCGCACAAGCGGTGGAGCATGTGGTTTAATTCGACGCAACGCGAAGAACCTTACCCAGGTTGGACATGCTCGTGGTACGAACCTGAAAAGGTGAGGACTCTGAAAGGAGAGCGAGCTCAGGTGCTGCATGGCT
ASV255	0	0	0	0	0	0	0	0	9	0	0	0	0	0	30	0	0	0	0	7	0	0	0	0	0	Bacteria;Nitrospirota;Nitrospiria;Nitrospirales;Nitrospiraceae;Nitrospira;Nitrospira	Bacteria	Nitrospirota	Nitrospiria	Nitrospirales	Nitrospiraceae	Nitrospira	Nitrospira	uncultured Nitrospira sp.	PX716200	GTCCACGCCCTAAACGATGTGCACTAAGTGTCGGCGGTTTACCGCCGGTGCCGCAGCTAACGCAGTAAGTGCACCGCCTGGGGAGTACGGCCGCAAGGTTGAAACTCAAAGGAATTGACGGGGGCCCGCACAAGCGGTGGAGCATGTGGTTTAATTCGACGCAACGCGAAGAACCTTACCCAGGTTGGACATGCTCGTGGTACGAACCTGAAAGGGCGAGGACCCTGAAAGGGGAGCGAGCTCAGGTGCTGCATGGCT
ASV256	0	0	0	0	0	0	0	0	0	0	0	16	0	0	25	15	0	0	0	0	0	0	0	0	0	Bacteria;Nitrospirota;Nitrospiria;Nitrospirales;Nitrospiraceae;Nitrospira;uncultured_Nitrospirae	Bacteria	Nitrospirota	Nitrospiria	Nitrospirales	Nitrospiraceae	Nitrospira	uncultured_Nitrospirae	uncultured Nitrospira sp.	PX716201	GTCCACGCCCTAAACGATGTGCACTAAGTGTCGGCGGTTTACCGCCGGTGCCGCAGCTAACGCAGTAAGTGCACCGCCTGGGGAGTACGGCCGCAAGGTTGAAACTCAAAGGAATTGACGGGGGCCCGCACAAGCGGTGGAGCATGTGGTTTAATTCGACGCAACGCGAAGAACCTTACCCAGGTTGGACATGCTCGTGGTACGAACCTGAAAAGGTGAGGACCCTGAAAGGGGAGCGAGCTCAGGTGCTGCATGGCT
ASV257	0	0	0	0	0	30	0	0	0	0	0	0	0	0	0	0	0	0	0	0	0	0	0	0	0	Bacteria;Bacteroidota;Ignavibacteria;Ignavibacteriales;Melioribacteraceae;IheB3-7;IheB3-7	Bacteria	Bacteroidota	Ignavibacteria	Ignavibacteriales	Melioribacteraceae	IheB3-7	IheB3-7	uncultured Melioribacteraceae bacterium	PX716202	GTCCACGCCGTAAACGATGAATACTAGGTGTCGGGGGTTTAACCTTCGGTGCCGCAGCAAACGCATTAAGTATTCCACCTGGGGAGTACGATCGCAAGGTTGAAACTCAAAGGAATTGACGGGGGCCCGCACAAGCAGTGGAGCATGTGGTTTAATTCGATGCAACGCGAAGAACCTTACCTGGGCTTGAAACGCAGTGGACCGGGTGTGAAAGCACTCTTCTCTTCGGAGTCGCTGTACAGGTGCTGCATGGCT
ASV258	0	0	0	0	0	0	0	0	0	0	0	0	0	53	19	0	0	0	0	0	0	0	0	0	0	Bacteria;Bacteria;Bacteria;Bacteria;Bacteria;Bacteria;Bacteria	Bacteria	Bacteria	Bacteria	Bacteria	Bacteria	Bacteria	Bacteria	uncultured bacteria	PX716203	GTCCACGCAGTAAACGATGGATACTAGTTGTCGGGAGGGTTACCTTTCGGTGACGCAGCAAACGCATTAAGTATCCCGCCTGGGGAGTACGATCGCAAGGTTGAAACTCAAAGGAATTGACGGGGGCCCGCACAAGCGGTGGAGCATGTGGTTTAATTCGATGCAACGCGAAGAACCTTACCTGGGCTTGAACTGCATGGGAAATAATCAGAGATGGCTATGTCCTTCGGGACTCATGTAGAGGTGCTGCATGGCT
ASV259	0	0	0	0	0	135	0	0	0	0	0	0	0	0	0	0	0	0	0	0	0	0	0	0	0	Bacteria;Bacteria;Bacteria;Bacteria;Bacteria;Bacteria;Bacteria	Bacteria	Bacteria	Bacteria	Bacteria	Bacteria	Bacteria	Bacteria	uncultured bacteria	PX716204	GTCCACGCCGTAAACGATGGATACTAGCTGTTGGGAAGCAATTCTCGGTGGCGCAGCAAACGCATTAAGTATCCCGCCTGGGGAGTACGATCGCAAGGTTGAAACTCAAAGGAATTGACGGGGGCCCGCACAAGCGGTGGAGCATGTGGTTTAATTCGATGCAACGCGAAGAACCTTACCTGGGCTTGAACTGTTGATGATCGTGCCAGAGATGGCGCTTTCCTTCGGGACATCATCAGAGGTGCTGCATGGCT
ASV260	0	0	0	0	0	28	0	0	0	0	0	0	0	0	0	0	0	0	0	0	0	0	0	0	0	Bacteria;Bacteria;Bacteria;Bacteria;Bacteria;Bacteria;Bacteria	Bacteria	Bacteria	Bacteria	Bacteria	Bacteria	Bacteria	Bacteria	uncultured bacteria	PX716205	GTCCACGCCGTAAACGATGGATACTAGTTGTCGGGAACTTGTTCTCGGTGGCGCAGCTAACGCATTAAGTATCCCGCCTGGGGAGTACGATCGCAAGGTTGAAACTCAAAGGAATTGACGGGGGCCCGCACAAGCGGTGGAGCATGTGGTTTAATTCGATGCAACGCGAAGAACCTTACCTGGGCTTGAACTGTTAATGATCGTGCCAGAGATGGCATTTTCCTTCGGGACATTATCAGAGGTGCTGCATGGCT
ASV261	41	0	0	0	0	0	0	0	0	0	0	0	0	0	0	0	0	0	0	0	0	0	0	0	0	Bacteria;Desulfobacterota;Desulfuromonadia;Desulfuromonadia;Syntrophotaleaceae;Syntrophotalea;uncultured_bacterium	Bacteria	Desulfobacterota	Desulfuromonadia	Desulfuromonadia	Syntrophotaleaceae	Syntrophotalea	uncultured_bacterium	uncultured Syntrophotalea sp.	PX716206	GTCCACGCCGTAAACGATGGGTACTAGGTGTCGCGGGTATTGACCCCTGCGGTGCCGAAGCTAACGCATTAAGTACCCCGCCTGGGGAGTACGGCCGCAAGGCTAAAACTCAAAGGAATTGACGGGGGCCCGCACAAGCGGTGGAGCATGTGGTTTAATTCGACGCAACGCGTAGAACCTTACCTGGGTTTGACATCCCGATCGCACTTTCTGGAAACAGATAGGTCAGTTAGGCTGGATCGGTGACAGGTGCTGCATGGCT
ASV262	574	0	0	0	0	0	0	0	0	0	0	0	0	0	0	0	0	0	0	0	0	0	0	0	0	Bacteria;Desulfobacterota;Desulfuromonadia;Desulfuromonadia;Syntrophotaleaceae;Syntrophotalea;uncultured_bacterium	Bacteria	Desulfobacterota	Desulfuromonadia	Desulfuromonadia	Syntrophotaleaceae	Syntrophotalea	uncultured_bacterium	uncultured Syntrophotalea sp.	PX716207	GTCCACGCCGTAAACGATGGGTACTAGGTGTCGCGGGTATTGACCCCTGCGGTGCCGAAGCTAACGCATTAAGTACCCCGCCTGGGGAGTACGGCCGCAAGGCTAAAACTCAAAGGAATTGACGGGGGCCCGCACAAGCGGTGGAGCATGTGGTTTAATTCGACGCAACGCGTAGAACCTTACCTGGGTTTGACATCCCGATCGTACTTTCTGGAAACAGATAGGTCAGTTCGGCTGGATCGGTGACAGGTGCTGCATGGCT
ASV263	0	0	0	37	0	0	0	0	0	0	0	0	0	0	0	0	0	0	0	0	0	0	0	0	0	Bacteria;Actinobacteriota;Actinobacteria;Micrococcales;Microbacteriaceae;Microbacterium;Microbacterium	Bacteria	Actinobacteriota	Actinobacteria	Micrococcales	Microbacteriaceae	Microbacterium	Microbacterium	uncultured Microbacterium sp.	PX716208	GTCCACCCCGTAAACGTTGGGAACTAGTTGTGGGGACCTTTCCACGGTTTCCGTGACGCAGCTAACGCATTAAGTTCCCCGCCTGGGGAGTACGGCCGCAAGGCTAAAACTCAAAGGAATTGACGGGGACCCGCACAAGCGGCGGAGCATGCGGATTAATTCGATGCAACGCGAAGAACCTTACCAAGGCTTGACATATACGAGAACGGGCCAGAAATGGTCAACTCTTTGGACACTCGTATACAGGTGGTGCATGGTT
ASV264	0	0	16	0	0	0	12	0	0	0	0	0	0	0	0	0	0	0	0	0	0	0	0	0	0	Bacteria;Actinobacteriota;Actinobacteria;Micrococcales;Dermacoccaceae;Barrientosiimonas;Barrientosiimonas	Bacteria	Actinobacteriota	Actinobacteria	Micrococcales	Dermacoccaceae	Barrientosiimonas	Barrientosiimonas	uncultured Barrientosiimonas sp.	PX716209	GTCCATGCCGTAAACGTTGGGCGCTAGGTGTGGGATCCATTCCACGGGTTCCGTGCCGCAGCTAACGCATTAAGCGCCCCGCCTGGGGAGTACGGCCGCAAGGCTAAAACTCAAAGGAATTGACGGGGGCCCGCACAAGCGGCGGAGCATGCGGATTAATTCGATGCAACGCGAAGAACCTTACCAAGGCTTGACATGCACCGGACGACTGCAGAGATGTGGTTTCCCTTTGTGGCTGGTGCACAGGTGGTGCATGGTT
ASV265	0	0	0	0	0	58	0	0	0	0	0	0	0	0	0	0	0	0	0	0	0	0	0	0	0	Bacteria;Actinobacteriota;Actinobacteria;Micrococcales;Micrococcaceae;Micrococcus;Micrococcus	Bacteria	Actinobacteriota	Actinobacteria	Micrococcales	Micrococcaceae	Micrococcus	Micrococcus	uncultured Micrococcus sp.	PX716210	GTCCATGCCGTAAACGTTGGGCACTAGGTGTGGGGACCATTCCACGGTTTCCGCGCCGCAGCTAACGCATTAAGTGCCCCGCCTGGGGAGTACGGCCGCAAGGCTAAAACTCAAAGGAATTGACGGGGGCCCGCACAAGCGGCGGAGCATGCGGATTAATTCGATGCAACGCGAAGAACCTTACCAAGGCTTGACATGTTCTCGATCGCCGTAGAGATACGGTTTCCCCTTTGGGGCGGGATCACAGGTGGTGCATGGTT
ASV266	0	0	0	0	0	0	0	0	0	0	0	34	0	0	0	0	0	0	0	0	0	0	0	0	0	Bacteria;Actinobacteriota;Actinobacteria;Actinomycetales;Actinomycetaceae;Actinomyces;Actinomyces	Bacteria	Actinobacteriota	Actinobacteria	Actinomycetales	Actinomycetaceae	Actinomyces	Actinomyces	uncultured Actinomyces sp.	PX716211	GTCCACGCCGTAAACGTTGGGCACTAGGTGTGGGGGACCTTTTCCGGGTCTTCCGCGCCGTAGCTAACGCATTAAGTGCCCCGCCTGGGGAGTACGGCCGCAAGGCTAAAACTCAAAGGAATTGACGGGGGCCCGCACAAGCGGCGGAGCATGCGGATTAATTCGATGCAACGCGAAGAACCTTACCAAGGCTTGACATGTGCCGGTCGGCTCCGGAGACGGGGCTTCCTCCTTGTGGGGCCGGTTCACAGGTGGTGCATGGTT
ASV267	0	0	0	45	0	0	0	0	0	0	0	0	0	0	0	0	0	0	0	0	0	0	0	0	0	Bacteria;Actinobacteriota;Actinobacteria;Actinomycetales;Actinomycetaceae;Actinomyces;Actinomyces	Bacteria	Actinobacteriota	Actinobacteria	Actinomycetales	Actinomycetaceae	Actinomyces	Actinomyces	uncultured Actinomyces sp.	PX716212	GTCCACGCTGTAAACGTTGGGCACTAGGTGTGGGGGGTCTTTCCGGGTCTTCCGCGCCGTAGCTAACGCATTAAGTGCCCCGCCTGGGGAGTACGGCCGCAAGGCTAAAACTCAAAGGAATTGACGGGGGCCCGCACAAGCGGCGGAGCATGCGGATTAATTCGATGCAACGCGAAGAACCTTACCAAGGCTTGACATGTGCCGGTTGTCCTTCGGAGACGGGGGGTCCTCCCTATTTGTGGGGGTCGGTTCACAGGTGGTGCATGGTT
ASV268	0	0	0	0	0	9	0	0	0	0	0	0	0	0	0	0	0	0	0	0	0	0	0	12	9	Bacteria;Actinobacteriota;Actinobacteria;Micrococcales;Microbacteriaceae;Candidatus Aquiluna;Candidatus Aquiluna	Bacteria	Actinobacteriota	Actinobacteria	Micrococcales	Microbacteriaceae	Candidatus Aquiluna	Candidatus Aquiluna	uncultured Candidatus Aquiluna sp.	PX716213	GTCCATGCCGTAAACGGTGGGTGCTAGCTGTGGGCCACATTCCACGTGGTCCGTGACGAAGTTAACACATTAAGCACCCCGCCTGGGGAGTACGGCCGCAAGGCTAAAACTCAAAGGAATTGACGGGGGCCCGCACAAGCGGCGGAGCATGCGGATTAATTCGATGCAACGCGAAGAACCTTACCAAGGCTTGACATATACAGGAAAAGCGTAGAAATACGCTCCCCGCAAGGTCTGTATACAGGTGGTGCATGGTT
ASV269	0	0	0	0	0	0	0	0	0	0	0	52	0	0	0	0	0	0	0	5	0	0	0	0	0	Bacteria;Actinobacteriota;Actinobacteria;Corynebacteriales;Corynebacteriaceae;Corynebacterium;Corynebacterium accolens	Bacteria	Actinobacteriota	Actinobacteria	Corynebacteriales	Corynebacteriaceae	Corynebacterium	Corynebacterium accolens	Corynebacterium accolens	PX716214	GTCCATGCCGTAAACGGTGGGCGCTAGGTGTGAGGGTCTTTCTACGACTTTCGTGCCGTAGCTAACGCATTAAGCGCCCCGCCTGGGGAGTACGGCCGCAAGGCTAAAACTCAAAGGAATTGACGGGGGCCCGCACAAGCGGCGGAGCATGTGGATTAATTCGATGCAACGCGAAGAACCTTACCTGGGCTTGACATACATCAGATCGCTGCAGAGATGTAGTTTCCCTTTGTGGTTGGTGTACAGGTGGTGCATGGTT
ASV270	0	0	0	0	0	0	0	0	0	0	0	0	0	0	53	0	0	0	0	0	0	0	0	0	0	Bacteria;Actinobacteriota;Acidimicrobiia;Actinomarinales;Actinomarinales;Actinomarinales;uncultured_actinobacterium	Bacteria	Actinobacteriota	Acidimicrobiia	Actinomarinales	Actinomarinales	Actinomarinales	uncultured_actinobacterium	uncultured Actinomarinales bacterium	PX716215	GTCCACGCCGTAAACGTTGAACACTAGGTGTGGTGGACAGATCCATGTCTGCCGTGCCGAAGCTAACGCATTAAGTGTTCCGCCTGGGGAGTACGGCCGCAAGGCTAAAACTCAAAGGAATTGACGGGGCCCCGCACAAGCGGCGGAGCATGCGGCTTAATTCGATGCAACCCGAAGAACCTTACCTGGACTTGACATCATGGGTCTATCTGTAGAAATACAGAGTGCTTTTGCGCCCATGACAGGTGGTGCATGGCT
ASV271	0	28	32	0	19	44	0	3	0	0	0	0	41	0	0	8	0	0	5	13	664	541	527	367	191	Bacteria;Actinobacteriota;Acidimicrobiia;Actinomarinales;Actinomarinaceae;Candidatus Actinomarina;uncultured_marine	Bacteria	Actinobacteriota	Acidimicrobiia	Actinomarinales	Actinomarinaceae	Candidatus Actinomarina	uncultured_marine	uncultured Candidatus Actinomarina sp.	PX716216	GTCCTAGCTGTAAACGATGGATACTAGATGTAGGAACTGGATTGACGGTTTCTGTATCGTAGCTAACGCGTTAAGTATCCCGCCTGGGGAGTACGGTCGCAAGACTAAAACTCAAAGGAATTGACGGGACCCCGCACAAGCGGCGGAGCATGCGGCTTAATTCGATGATACCCGTAGAACCTTACCTGGACTTGACATATAGGGAAAAACTGGAGAAATCCAGTGTGCGTAAGCGCCCTATACAGGTGGTGCATGGCT
ASV272	0	0	0	0	0	0	0	0	0	0	0	0	0	0	0	0	0	0	0	26	0	0	0	0	0	Bacteria;Actinobacteriota;Acidimicrobiia;Actinomarinales;Actinomarinales;Actinomarinales;uncultured	Bacteria	Actinobacteriota	Acidimicrobiia	Actinomarinales	Actinomarinales	Actinomarinales	uncultured	uncultured Actinomarinales bacterium	PX716217	GTCCTAGCCGTAAACGTTGGGCACTAGGTGTGGCGGACTCATTGACGTCTGCCGTGCCGTAGCTAACGCATTAAGTGCCCCGCCTGGGGAGTACGGTCGCAAGGCTAAAACTCAAAGGAATTGACGGGAGCCCGCACAAGCGGCGGAGCATGCGGCTTAATTCGATGGTACCCGAAGAACCTTACCTGGACTTGACATAATGGGAAAAACCCTAGAGATAGGGTGTGCGTAAGCGTCCATTACAGGTGGTGCATGGCT
ASV273	0	0	0	0	0	0	0	0	0	0	0	0	0	0	0	0	0	0	0	0	4	7	13	5	0	Bacteria;Actinobacteriota;Acidimicrobiia;Microtrichales;Microtrichaceae;Sva0996_marine_group;Sva0996_marine_group	Bacteria	Actinobacteriota	Acidimicrobiia	Microtrichales	Microtrichaceae	Sva0996_marine_group	Sva0996_marine_group	uncultured Acidimicrobiia bacterium	PX716218	GTCCACGCCGTAAACGTTGGGCACTAGGTGTGGGTTCCATCCAACGGAATCCGTGCCGCAGCTAACGCATTAAGTGCCCCGCCTGGGGAGTACGGCCGCAAGGCTAAAACTCAAAGGAATTGACGGGGGCCCGCACAAGCGGCGGAGCATGTTGCTTAATTCGAGGCAACGCGAAGAACCTTACCTGGGTTTGACATGTATTGAAAAGCCATAGAGATATGGTGTCCTTCGGGGCTTTACACAGGTGGTGCATGGCT
ASV274	0	15	20	0	5	56	0	0	9	0	9	0	0	22	30	0	0	0	0	0	5	7	10	8	13	Bacteria;Actinobacteriota;Acidimicrobiia;Microtrichales;Ilumatobacteraceae;Ilumatobacter;Ilumatobacter	Bacteria	Actinobacteriota	Acidimicrobiia	Microtrichales	Ilumatobacteraceae	Ilumatobacter	Ilumatobacter	uncultured Ilumatobacter sp.	PX716219	GTCCATGCCGTAAACGTTGGGCACTAGGTGTGGGTCTCAACCAACGAGATCCGCGCCGTCGCTAACGCATTAAGTGCCCCGCCTGGGGAGTACGGTCGCAAGACTAAAACTCAAAGGAATTGACGGGGGCCCGCACAAGCAGCGGAGCGTGTTGCTTAATTCGATGCAACGCGAAGAACCTTACCTGGGTTTGACATGTAGGGAAAAGCTCTAGAGATAGGGTGTCCTTCGGGGCCTTACACAGGTGGTGCATGGCT
ASV275	0	0	0	0	0	0	0	0	0	0	0	0	13	0	0	0	0	0	0	18	0	0	0	0	0	Bacteria;Actinobacteriota;Acidimicrobiia;Microtrichales;Ilumatobacteraceae;Ilumatobacter;Ilumatobacter	Bacteria	Actinobacteriota	Acidimicrobiia	Microtrichales	Ilumatobacteraceae	Ilumatobacter	Ilumatobacter	uncultured Ilumatobacter sp.	PX716220	GTCCATGCCGTAAACGTTGGGCACTAGGTGTGGGTCTCAACCAACGAGATCCGCGCCGTCGCTAACGCATTAAGTGCCCCGCCTGGGGAGTACGGTCGCAAGACTAAAACTCAAAGGAATTGACGGGGGCCCGCACAAGCAGCGGAGCGTGTTGCTTAATTCGATGCAACGCGAAGAACCTTACCTGGGTTTGACATGTAGAGAAAAGCTCTAGAGATAGGGTGTCCTTCGGGGCTCTACACAGGTGGTGCATGGCT
ASV276	0	0	0	0	0	0	0	0	0	0	0	0	0	0	32	0	0	0	0	0	0	0	0	0	0	Bacteria;Actinobacteriota;Acidimicrobiia;Microtrichales;Microtrichaceae;Microtrichaceae;uncultured	Bacteria	Actinobacteriota	Acidimicrobiia	Microtrichales	Microtrichaceae	Microtrichaceae	uncultured	uncultured Acidimicrobiia bacterium	PX716221	GTCCATGCCGTAAACGGTGGGCACTAGGTGTGGGGACTTTCAACGGTTTCCGTGCCGAAGCTAACGCATTAAGTGCCCCGCCTGGGGAGTACGGCCGCAAGGCTAAAACTCAAAGGAATTGACGGGGGCCCGCACAAGCGGCGGAGCATGTTGCTTAATTCGAGGCAACGCGAAGAACCTTACCTGGGTTTGACATGTACCGAAAAGCCATAGAGATATGGTGTCCTTCGGGGCGGTACACAGGTGGTGCATGGCT
ASV277	0	0	0	0	0	0	0	0	0	0	0	0	0	0	0	0	0	0	0	0	9	16	0	0	0	Bacteria;Actinobacteriota;Acidimicrobiia;Microtrichales;Microtrichaceae;Sva0996_marine_group;Sva0996_marine_group	Bacteria	Actinobacteriota	Acidimicrobiia	Microtrichales	Microtrichaceae	Sva0996_marine_group	Sva0996_marine_group	uncultured Acidimicrobiia bacterium	PX716222	GTCCATGCCGTAAACGTTGGGCACTAGGTATGGGACCATATTAACGGGTTCCGTGCCGTAGCTAACGCATTAAGTGCCCCGCCTGGGGAGTACGGCCGCAAGGCTAAAACTCAAAGGAATTGACGGGGGCCCGCACAAGCGGCGGAGCATGTTGCTTAATTCGAGGCAACGCGAAGAACCTTACCTGGGTTTGACATGTAGGGAAAAGCCATAGAGATATGGTGTCCTTCGGGGCCCTACACAGGTGGTGCATGGCT
ASV278	0	0	0	0	0	0	0	0	0	0	0	0	0	0	13	0	0	0	0	0	9	15	17	9	0	Bacteria;Actinobacteriota;Acidimicrobiia;Microtrichales;Microtrichaceae;Sva0996_marine_group;Sva0996_marine_group	Bacteria	Actinobacteriota	Acidimicrobiia	Microtrichales	Microtrichaceae	Sva0996_marine_group	Sva0996_marine_group	uncultured Acidimicrobiia bacterium	PX716223	GTCCATGCCGTAAACGTTGGGCACTAGGTGTGGGACCTTCTAACGGGTTCCGTGCCGTAGCTAACGCATTAAGTGCCCCGCCTGGGGAGTACGGCCGCAAGGCTAAAACTCAAAGGAATTGACGGGGGCCCGCACAAGCGGCGGAGCATGTTGCTTAATTCGAGGCAACGCGAAGAACCTTACCTGGGTTTGACATGTACCGAAAAGCCATAGAGATATGGTGTCCTTCGGGGCGGTACACAGGTGGTGCATGGCT
ASV281	0	0	0	0	0	0	0	0	0	0	0	0	0	0	41	0	0	0	0	0	0	0	0	0	0	Bacteria;Bacteroidota;Bacteroidia;Cytophagales;Amoebophilaceae;Candidatus Amoebophilus;uncultured_bacterium	Bacteria	Bacteroidota	Bacteroidia	Cytophagales	Amoebophilaceae	Candidatus Amoebophilus	uncultured_bacterium	uncultured Candidatus Amoebophilus sp.	PX716224	GTCCATGCCGTAAACGATGATCACTCGATATACATACTAGATGTGTGTGTCCAAGCGAAAGCGTTAAGTGATCCACCTGGGGAGTACGCTCGCAAGAGTGAAACTCAAAGGAATTGACGGGGGTCCGCACAAGCGGTGGAGTATGTGGTTTAATTCGATGATACGCGAGGAACCTTACCTGGGCTAGAATGTTTCTGCAACCTCGAGAAATCGAGGGTTCCTTCGGGACAGAGTACAAGGTGCTGCATGGCT
ASV282	0	27	0	8	0	0	0	0	23	0	0	0	0	0	0	0	0	0	0	0	0	0	0	0	0	Bacteria;Bacteroidota;Bacteroidia;Cytophagales;Amoebophilaceae;Candidatus Amoebophilus;Candidatus_Amoebophilus	Bacteria	Bacteroidota	Bacteroidia	Cytophagales	Amoebophilaceae	Candidatus Amoebophilus	Candidatus_Amoebophilus	uncultured Candidatus Amoebophilus sp.	PX716225	GTCCACGCCGTAAACGATGATTACTCGATATACACGCTCGTCGTGTGTGTCCAAGCGAAAGCGTTAAGTAATCCACCTGGGGAGTACGCGCGCAAGCGTGAAACTCAAAGGAATTGACGGGGGTCCGCACAAGCGGTGGAGCATGTGGTTTAATTCGATGATACGCGAGGAACCTTACCTGGGCTCGAATGCCTCTGCTATCCTGAGAAATCAGGAGTTCCTTCGGGACAGAGTGCAAGGTGCTGCATGGCC
ASV283	0	0	35	0	3	40	0	4	0	0	0	0	0	0	0	0	0	0	0	0	0	0	0	0	0	Bacteria;Bacteroidota;Bacteroidia;Cytophagales;Amoebophilaceae;Candidatus Amoebophilus;Candidatus_Amoebophilus	Bacteria	Bacteroidota	Bacteroidia	Cytophagales	Amoebophilaceae	Candidatus Amoebophilus	Candidatus_Amoebophilus	uncultured Candidatus Amoebophilus sp.	PX716226	GTCCACGCCGTAAACGATGATTACTCGATATACACGCTCGTCGTGTGTGTCCAAGCGAAAGCGTTAAGTAATCCACCTGGGGAGTACGCGCGCAAGCGTGAAACTCAAAGGAATTGACGGGGGTCCGCACAAGCGGTGGAGCATGTGGTTTAATTCGATGATACGCGAGGAACCTTACCTGGGCTCGAATGCCTCTGCTATCCTGAGAAATCGGGAGTTCCTTCGGGACAGAGTGCAAGGTGCTGCATGGCC
ASV284	0	32	0	0	0	0	0	0	0	0	0	0	0	0	0	0	0	0	0	0	0	0	0	0	0	Bacteria;Bacteroidota;Bacteroidia;Cytophagales;Amoebophilaceae;Candidatus Amoebophilus;Candidatus_Amoebophilus	Bacteria	Bacteroidota	Bacteroidia	Cytophagales	Amoebophilaceae	Candidatus Amoebophilus	Candidatus_Amoebophilus	uncultured Candidatus Amoebophilus sp.	PX716227	GTCCACGCTGTAAACGATGATCACTCGATATACACGCTAGTCGTGTGTGTCTAAGCGAAAGCATTAAGTGATCCACCTGGGAAGTACGCTCGCAAGAGTGAAACTCAAAGGAATTGACGGGGGTCCGCACAAGCGGTGGAGCATGTGGTTTAATTCGATGATACGCGAGGAACCTTACCTGGGCTAGAATGTTTCTGCAACCTCGAGAAATCGAGGGTTCCTTCGGGACAGAATACAAGGTGTTGCATGGCT
ASV286	0	81	0	0	6	744	0	0	0	152	706	0	911	514	0	319	103	41	0	111	0	0	0	0	0	Bacteria;Bacteroidota;Bacteroidia;Cytophagales;Amoebophilaceae;Candidatus Amoebophilus;uncultured_bacterium	Bacteria	Bacteroidota	Bacteroidia	Cytophagales	Amoebophilaceae	Candidatus Amoebophilus	uncultured_bacterium	uncultured Candidatus Amoebophilus sp.	PX716228	GTCCACGCTGTAAACGATGATCACTCGATATACACGCTAGCCGTGTGTGTCTGAGCGAAAGCATTAAGTGATCCACCTGGGGAGTACGCTCGCAAGAGTGAAACTCAAAGGAATTGACGGGGGTCCGCACAAGCGGTGGAGCATGTGGTTTAATTCGATAATACGCGAGGAACCTTACCTGGGCTAGAATGTTTCTGCAACCTCGAGAAATCGAGGGTTCCTTCGGGACAGAATACAAGGTGTTGCATGGCT
ASV288	0	0	0	0	0	0	40	0	0	0	0	0	0	0	0	0	0	0	0	0	0	0	0	0	0	Bacteria;Bacteroidota;Bacteroidia;Cytophagales;Amoebophilaceae;Candidatus Amoebophilus;Candidatus_Amoebophilus	Bacteria	Bacteroidota	Bacteroidia	Cytophagales	Amoebophilaceae	Candidatus Amoebophilus	Candidatus_Amoebophilus	uncultured Candidatus Amoebophilus sp.	PX716229	GTCCACGCCGTAAACGATGATCACTCGATGTACACGCTAGTCGTGTGTGTCTAAGCAAAAGCATTAAGTGATCCACCTGGGGAGTACGCTCGCAAGAGTGAAACTCAAAGGAATTGACGGGAGTCAGCACAAGCGGTGGAGCATGTGGTTTAATTCGATAATACGCGAGGAACCTTACCTGGGCTCGAATGTCTCTGCTACCTCGAGAAATCGAGGGTTCCTTCGGGACAGAGTACAAGGTGCTGCATGGCT
ASV289	0	0	0	0	0	0	0	0	0	0	0	0	0	0	41	0	0	0	0	0	0	0	0	0	0	Bacteria;Bacteroidota;Bacteroidia;Cytophagales;Amoebophilaceae;Amoebophilaceae;Amoebophilaceae	Bacteria	Bacteroidota	Bacteroidia	Cytophagales	Amoebophilaceae	Amoebophilaceae	Amoebophilaceae	uncultured Bacteroidia bacterium	PX716230	GTCCACGCTGTAAACGATGATCACTCGATATACACATTATTTGTGTGTGTCCAAGCGAAAGCATTAAGTGATCCACCTGGGGAGTATGCTCGCAAGAGTGAAACTCAAAGGAATTGACGGGGGTCCGCACAAGCGGTGGAGTATGTGGTTTAATTCGATACAACGCGAGGAACCTTACCTGGGCTAGAATGTTTCTGCAACCTCGAGAAATCGAGGGTTCCTTCGGGACAGAGTACAAGGTGCTGCATGGCT
ASV290	0	0	0	0	0	0	0	0	0	0	0	0	0	0	35	0	0	0	0	0	0	0	0	0	0	Bacteria;Bacteroidota;Bacteroidia;Cytophagales;Cyclobacteriaceae;Cyclobacteriaceae;uncultured_bacterium	Bacteria	Bacteroidota	Bacteroidia	Cytophagales	Cyclobacteriaceae	Cyclobacteriaceae	uncultured_bacterium	uncultured Cyclobacteriaceae bacterium	PX716231	GTCCACGCCGTAAACGATGATTACTGGATGTGTGCGATAGACTGTACGCGTCTGAGCGAAAGCGTTAAGTAATCCACCTGGGGAGTACGATCGCAAGATTGAAACTCAAAGGAATTGACGGGGGTCCGCACAAGCGGTGGAGCATGTGGTTTAATTCGATGATACGCGAGGAACCTTACCTGGGCTAGAATGCGATTGACCTCTCCAGAGATGGAGATTTCTTCGGACATGAAGCAAGGTGCTGCATGGCT
ASV291	0	0	0	0	0	0	0	0	0	0	0	0	0	36	27	0	0	0	0	47	0	0	0	0	0	Bacteria;Bacteroidota;Bacteroidia;Cytophagales;Cyclobacteriaceae;Cyclobacteriaceae;uncultured_bacterium	Bacteria	Bacteroidota	Bacteroidia	Cytophagales	Cyclobacteriaceae	Cyclobacteriaceae	uncultured_bacterium	uncultured Cyclobacteriaceae bacterium	PX716232	GTCCACGCCGTAAACGATGATTACTGGATGTGTGCGATACACAGTACGCGTCTGAGCGAAAGCGTTAAGTAATCCACCTGGGGAGTACGATCGCAAGATTGAAACTCAAAGGAATTGACGGGGGTCCGCACAAGCGGTGGAGCATGTGGTTTAATTCGATGATACGCGAGGAACCTTACCTGGGCTAGAATGCGATTGACCTCTTCAGAGATGAAGATTTCTTCGGACATGAAGCAAGGTGCTGCATGGCT
ASV292	0	4	0	0	0	0	0	0	2	0	0	0	0	0	0	0	0	0	0	0	2	0	9	8	4	Bacteria;Bacteroidota;Bacteroidia;Chitinophagales;Saprospiraceae;Saprospiraceae;uncultured	Bacteria	Bacteroidota	Bacteroidia	Chitinophagales	Saprospiraceae	Saprospiraceae	uncultured	uncultured Saprospiraceae bacterium	PX716233	GTCCACGCCGTAAACGATGTTTACTCGTTATTTATGCGATATAGTATAAGTGACCAAGCGAAAGCGTTAAGTAAACCACCTGGGAAGTACGGTCGCAAGGCTGAAACTCAAAGGAATTGGCGGGGGTCCGCACAAGCGGTGGAGTATGTGGTTTAATTCGATGATAAGCGAGGAACCTTACCTGGATTCAATTCAAGTTGACAGTCTTAGAGATAGGATTTTCTTCGGACAACTTGAAAGGTGCTGCATGGTT
ASV293	0	0	0	0	0	0	0	0	0	0	0	0	0	0	56	0	0	0	0	0	0	0	0	0	0	Bacteria;Bacteroidota;Bacteroidia;Chitinophagales;Saprospiraceae;Portibacter;Portibacter	Bacteria	Bacteroidota	Bacteroidia	Chitinophagales	Saprospiraceae	Portibacter	Portibacter	uncultured Portibacter sp.	PX716234	GTCCACGCCCTAAACGATGCTTACTCGATGTTTGGTTCGTAGAATTGAGCATCCAAGCGAAAGCGTTAAGTAAGCCACCTGGGGAGTACGTTCGCAAGAATGAAACTCAAAGGAATTGACGGGGGTCCGCACAAGCGGTGGAGCATGTGGTTTAATTCGATGATACGCGAGGAACCTTACCTGGGCTCTAATGCCTTTGACCGCCCTTGAAAGAGGGTTTTCCTTCGGGACAAAGTGCAAGGTGCTGCATGGTT
ASV294	0	0	0	0	0	0	0	0	0	0	0	0	0	0	0	0	0	0	0	0	140	139	2	0	0	Bacteria;Bacteroidota;Bacteroidia;Chitinophagales;Saprospiraceae;Saprospiraceae;Saprospiraceae	Bacteria	Bacteroidota	Bacteroidia	Chitinophagales	Saprospiraceae	Saprospiraceae	Saprospiraceae	uncultured Saprospiraceae bacterium	PX716235	GTCCACGCCCTAAACGATGCTTACTGGACATGTGGACTTGATTTGCGTGTCTGAGGGAAACCATTAAGTAAGCCACCTGGGGAGTACGTTCGCAAGAATGAAACTCAAAGGAATTGACGGGGGTCCGCACAAGCGGTGGAGCATGTGGTTTAATTCGATGATACGCGAGGAACCTTACCTAGGCTAGAATGCCTTTGACCGGTCTCGAAAGGGATCTTTTCTTCGGAACAAAGTGCAAGGTGCTGCATGGTT
ASV295	0	0	0	0	0	0	0	2	0	0	0	0	0	0	229	0	0	0	0	0	0	0	0	0	0	Bacteria;Bacteroidota;Bacteroidia;Chitinophagales;Saprospiraceae;Saprospiraceae;Saprospiraceae	Bacteria	Bacteroidota	Bacteroidia	Chitinophagales	Saprospiraceae	Saprospiraceae	Saprospiraceae	uncultured Saprospiraceae bacterium	PX716236	GTCCACGCCCTAAACGATGCTTACTCGATGTTTGGACTTCGGTTCGAGCATCCAAGGGAAACCGTTAAGTAAGCCACCTGGGGAGTACGTTCGCAAGAATGAAACTCAAAGGAATTGACGGGGGTCCGCACAAGCGGTGGAGCATGTGGTTTAATTCGATGATACGCGAGGAACCTTACCTGGGCTCTAATGTGAGCGATCGCAGCTGAAAGGCTGTTTTCCTTCGGGACGCGAAACAAGGTGCTGCATGGTT
ASV296	0	102	0	0	30	0	0	0	0	0	0	0	0	0	0	0	0	0	0	0	0	0	0	0	0	Bacteria;Bacteroidota;Bacteroidia;Chitinophagales;Saprospiraceae;Saprospiraceae;uncultured	Bacteria	Bacteroidota	Bacteroidia	Chitinophagales	Saprospiraceae	Saprospiraceae	uncultured	uncultured Saprospiraceae bacterium	PX716237	GTCCACGCCCTAAACGATGCTTACTCGATGTTTGGATCTAGAATCTGAGCATCCAAGGGAAACCATTAAGTAAGCCACCTGGGGAGTACGTTCGCAAGAATGAAACTCAAAGGAATTGACGGGGGTCCGCACAAGCGGTGGAGCATGTGGTTTAATTCGATGATACGCGAGGAACCTTACCTAGGCTATAATGTGAGTGCCCGTTCCTGAAAGGGAATTTTCTTTCGAGACACGAAACAAGGTGCTGCATGGTT
ASV297	0	0	0	0	0	0	0	0	0	0	0	0	0	0	0	0	0	0	0	0	32	28	0	5	0	Bacteria;Bacteroidota;Bacteroidia;Chitinophagales;Saprospiraceae;Aureispira;uncultured_Bacteroidetes	Bacteria	Bacteroidota	Bacteroidia	Chitinophagales	Saprospiraceae	Aureispira	uncultured_Bacteroidetes	uncultured Aureispira sp.	PX716238	GTCCACGCCCTAAACGATGCTAACTGGTTATTTGTCGATTATAGGCAAGTAACTGAGGGAAACCATTAAGTTAGCCACCTGGGGAGTACGTTCGCAAGAATGAAACTCAAAGGAATTGACGGGGGTCCGCACAAGCGGTGGAGCATGTGGTTTAATTCGATGATACGCGAGGAACCTTACCTGGGCTCGAACGCTACTTGATCGGTCTTGAAAGGGATCTTTCCTTCGGGACAAGTAGTGAGGTGCTGCATGGTT
ASV298	0	0	0	0	0	0	0	0	0	0	0	0	0	0	336	0	0	0	0	0	0	0	0	0	0	Bacteria;Bacteroidota;Bacteroidia;Chitinophagales;Saprospiraceae;Saprospiraceae;uncultured	Bacteria	Bacteroidota	Bacteroidia	Chitinophagales	Saprospiraceae	Saprospiraceae	uncultured	uncultured Saprospiraceae bacterium	PX716239	GTCCACGCCCTAAACGATGCTTACTCGATGTTTGTATTTATATGAGCATCCAAGGGAAACCGTTAAGTAAGCCACCTGGGGAGTACGTTCGCAAGAATGAAACTCAAAGGAATTGACGGGGGTCCGCACAAGCGGTGGAGCATGTGGTTTAATTCGATGATACGCGAGGAACCTTACCTGGGCTCTAATGTGACTGCTATCTGGTGAAAGCCGGAGTTCCTTCGGGACAGGAAACAAGGTGCTGCATGGTT
ASV299	0	0	0	0	0	0	0	0	0	0	0	0	0	0	40	0	0	0	0	8	0	0	0	0	0	Bacteria;Bacteroidota;Bacteroidia;Chitinophagales;Saprospiraceae;Saprospiraceae;uncultured	Bacteria	Bacteroidota	Bacteroidia	Chitinophagales	Saprospiraceae	Saprospiraceae	uncultured	uncultured Saprospiraceae bacterium	PX716240	GTCCACGCCCTAAACGATGCTAACTCGATGTTTGGACGTAAGTTTGAGCATCCAAGCGAAAGCGTTAAGTTAGCCACCTGGGGAGTACGACCGCAAGGTTGAAACTCAAAGGAATTGACGGGGGTCCGCACAAGCGGTGGAGCATGTGGTTTAATTCGATGATACGCGAGGAACCTTACCTAGGCTAGAATGTGAGCGCTATTCCGAGAAATCGGAAGTTCCTACGGGACGTGAAACAAGGTGCTGCATGGTT
ASV300	0	0	0	0	0	24	0	0	0	0	0	0	0	7	79	0	0	0	0	18	0	0	0	0	0	Bacteria;Bacteroidota;Bacteroidia;Chitinophagales;Saprospiraceae;Saprospiraceae;uncultured	Bacteria	Bacteroidota	Bacteroidia	Chitinophagales	Saprospiraceae	Saprospiraceae	uncultured	uncultured Saprospiraceae bacterium	PX716241	GTCCACGCCCTAAACGATGCTAACTCGATGTGTGGGCAGTAAGTTTGCGCATCCAAGGGAAACCGTTAAGTTAGCCACCTGGGGAGTACGTTCGCAAGAATGAAACTCAAAGGAATTGACGGGGGTCCGCACAAGCGGTGGAGCATGTGGTTTAATTCGATGATACGCGAGGAACCTTACCTGGGCTCTAATGCGCGCGCAATCTGGAGAAATCCGGAGTTCCTTCGGGACGCAAAGCAAGGTGCTGCATGGTT
ASV301	0	0	0	0	0	0	0	0	0	0	0	0	0	0	28	0	0	0	0	0	0	0	0	0	0	Bacteria;Bacteroidota;Bacteroidia;Chitinophagales;Saprospiraceae;Saprospiraceae;Saprospiraceae	Bacteria	Bacteroidota	Bacteroidia	Chitinophagales	Saprospiraceae	Saprospiraceae	Saprospiraceae	uncultured Saprospiraceae bacterium	PX716242	GTCCACGCCCTAAACGATGCTTACTCGACGTATGATTTTCGGATTGTGCGTCCAAGGGAAACCGTTAAGTAAGCCACCTGGGGAGTACGTTCGCAAGAATGAAACTCAAAGGAATTGACGGGGGTCCGCACAAGCGGTGGAGCATGTGGTTTAATTCGATGATACGCGAGGAACCTTACCTGGGCTCGAATGGTACCGGACTATTGCTGAAAGGTGATTTTTCTTCGGAACCGGTATCAAGGTGCTGCATGGTT
ASV302	0	0	0	0	0	0	0	0	0	0	0	0	0	0	39	0	0	0	0	0	0	0	0	0	0	Bacteria;Bacteroidota;Bacteroidia;Chitinophagales;Saprospiraceae;Lewinella;Lewinella	Bacteria	Bacteroidota	Bacteroidia	Chitinophagales	Saprospiraceae	Lewinella	Lewinella	uncultured Lewinella sp.	PX716243	GTCCACGCCCTAAACGATGCTTACTCGACGTGCGGCCCTGGTGTTGCGCGTCCAAGGGAAACCGTTAAGTAAGCCACCTGGGGAGTACGATCGCAAGATTGAAACTCAAAGGAATTGACGGGGGTCCGCACAAGCGGTGGAGCATGTGGTTTAATTCGATGATACGCGAGGAACCTTACCTGGGCTCGAATGGCTTTAGCTAGTCTATGAAAGTAGATTTTCCTTCGGGACTGAAGTCAAGGTGCTGCATGGTT
ASV303	0	0	16	32	0	32	0	0	0	0	0	0	0	0	0	0	0	0	0	0	22	23	12	5	3	Bacteria;Bacteroidota;Bacteroidia;Chitinophagales;Saprospiraceae;Saprospiraceae;uncultured	Bacteria	Bacteroidota	Bacteroidia	Chitinophagales	Saprospiraceae	Saprospiraceae	uncultured	uncultured Saprospiraceae bacterium	PX716244	GTCCACGCCCTAAACGATGCTTACTCGATGTGTGAAATTTTGCGCATCCAAGGGAAACCGTTAAGTAAGCCACCTGGGGAGTACGTTCGCAAGAATGAAACTCAAAGGAATTGACGGGGGTCCGCACAAGCGGTGGAGCATGTGGTTTAATTCGATGATACGCGAGGAACCTTACCTGGGCTCGAATGGATTTGGACAATTTCTGAAAGGAAATCTCTCTTCGGAGCTGAATTCAAGGTGCTGCATGGTT
ASV304	0	0	0	0	0	0	0	0	0	0	0	0	0	0	0	0	0	0	0	0	11	5	15	10	24	Bacteria;Bacteroidota;Bacteroidia;Chitinophagales;Saprospiraceae;Lewinella;uncultured_marine	Bacteria	Bacteroidota	Bacteroidia	Chitinophagales	Saprospiraceae	Lewinella	uncultured_marine	uncultured Lewinella sp.	PX716245	GTCCACGCCCTAAACGATGCTTACTCGGTGTTTGGGTCTTGAACTTGAGCACCTAAGGGAAACCAATAAGTAAGCCACCTGGGGAGTACGTTCGCAAGAATGAAACTCAAAGGAATTGACGGGGGTCCGCACAAGCGGTGGAGCATGTGGTTTAATTCGATGATACGCGAGGAACCTTACCTAGGCTCGAACGCTATTTGACAGCTGGTGAAAGCCAGTTTTTCTTCGGAACGGATAGTGAGGTGCTGCATGGTT
ASV305	0	0	0	0	0	0	0	0	0	0	0	0	0	0	90	0	0	0	0	0	0	0	0	0	0	Bacteria;Bacteroidota;Bacteroidia;Chitinophagales;Saprospiraceae;Saprospiraceae;Saccharina_japonica	Bacteria	Bacteroidota	Bacteroidia	Chitinophagales	Saprospiraceae	Saprospiraceae	Saccharina_japonica	uncultured Saprospiraceae bacterium	PX716246	GTCCACGCCCTAAACGATGCTTACTCGACGTATGGATTTAATCTGTGCGTCCTAGGGAAACCGTTAAGTAAGCCACCTGGGGAGTACGTTCGCAAGAATGAAACTCAAAGGAATTGACGGGGGTCCGCACAAGCGGTGGAGCATGTGGTTTAATTCGATGATACGCGAGGAACCTTACCTGGGCTCGAACGCTATCGGCCGTACTATGAAAGTAGTATTTCCTTCGGGACTGATAGTGAGGTGCTGCATGGTT
ASV306	0	0	27	0	0	0	0	0	0	3	9	0	0	0	0	0	0	9	0	0	0	0	11	5	21	Bacteria;Bacteroidota;Bacteroidia;Chitinophagales;Chitinophagales;Chitinophagales;uncultured_Bacteroidetes/Chlorobi	Bacteria	Bacteroidota	Bacteroidia	Chitinophagales	Chitinophagales	Chitinophagales	uncultured_Bacteroidetes/Chlorobi	uncultured Chitinophagales bacterium	PX716247	GTCCACGCCCTAAACGATGTTTACTCGATCTTTGTGATATACTATAAGGGTCCAAGCGAAAGCGTTAAGTAAACCACCTGGGGAGTACGTTCGCAAGAATGAAACTCAAAGGAATTGACGGGGGTCCGCACAAGCGGTGGAGCATGTGGTTTAATTCGATGATACGCGAAGAACCTTACCTAGGCTCTAATGCTATCCGCTATTTGCAGAAATGCTTAGTTCCTTCGGGACGGATAGCAAGGTGCTGCATGGTT
ASV307	0	0	0	0	0	0	0	0	0	0	0	0	0	0	5	0	0	0	0	0	0	0	5	8	11	Bacteria;Bacteroidota;Bacteroidia;Flavobacteriales;NS7_marine_group;NS7_marine_group;NS7_marine_group	Bacteria	Bacteroidota	Bacteroidia	Flavobacteriales	NS7_marine_group	NS7_marine_group	NS7_marine_group	uncultured Flavobacteriales bacterium	PX716248	GTCCACGCCGTAAACGATGATTACTCGCTATTGGCGATACACTGTCAGTGGCTAAGCGAAAGTGATAAGTAATCCACCTGGGGAGTACGATCGCAAGGTTGAAACTCAAAGGAATTGACGGGGGCCCGCACAAGCGGTGGAGCATGTGGTTTAATTCGATGATACGCGAGGAACCTTACCAGGTCTTAAATGCATAACGAACGATTGGGAAACCAATCTTTCTTCGGACGGAATGCAAGGTGCTGCATGGTT
ASV308	13	0	0	0	0	0	0	0	0	0	0	0	0	0	0	0	0	0	0	0	11	12	5	0	0	Bacteria;Bacteroidota;Bacteroidia;Flavobacteriales;NS9_marine_group;NS9_marine_group;hydrothermal_vent	Bacteria	Bacteroidota	Bacteroidia	Flavobacteriales	NS9_marine_group	NS9_marine_group	hydrothermal_vent	uncultured Flavobacteriales bacterium	PX716249	GTCCACACCGTAAACGATGATTACTCGGTATTGGCTTTATTGTCAGTGCCCAAGCGAAAGTGATAAGTAATCCACCTGGGGAGTACGGCCGCAAGGTTGAAACTCAAAGGAATTGACGGGGGCCCGCACAAGCGGTGGAGCATGTGGTTTAATTCGATGATACGCGAGGAACCTTACCAGGGCTTAAATGTAGAACGACCGGGGTGGAAACACCCCCTTTTTCGAACGGTCTACAAGGTGCTGCATGGTT
ASV309	0	8	0	25	0	0	0	0	0	0	0	0	0	0	0	0	0	0	0	0	0	0	0	0	0	Bacteria;Bacteroidota;Bacteroidia;Flavobacteriales;NS9_marine_group;NS9_marine_group;NS9_marine_group	Bacteria	Bacteroidota	Bacteroidia	Flavobacteriales	NS9_marine_group	NS9_marine_group	NS9_marine_group	uncultured Flavobacteriales bacterium	PX716250	GTCCATGCCGTAAACGATGATTACTCGGTATTAGTCTGACTAGTGCCTAAGCGAAAGTGATAAGTAATCCACCTGGGGAGTACGCTCGCAAGAGTGAAACTCAAAGGAATTGACGGGGGCCCGCACAAGCGGTGGAGCATGTGGTTTAATTCGATGATACGCGAGGAACCTTACCTGGGCTTAAATGTGACCGGACAGACTGTGAAAGCAGTCCTTCTTCGGACTGGTCTCAAGGTGCTGCATGGTT
ASV310	0	0	0	0	0	0	0	0	0	0	0	0	0	0	59	0	0	0	0	0	0	0	0	0	0	Bacteria;Bacteroidota;Bacteroidia;Flavobacteriales;Flavobacteriaceae;Ascidiimonas;uncultured_bacterium	Bacteria	Bacteroidota	Bacteroidia	Flavobacteriales	Flavobacteriaceae	Ascidiimonas	uncultured_bacterium	uncultured Ascidiimonas sp.	PX716251	GTCCACGCCGTAAACGATGGATACTAGCTGTTCGTTGCGCATTGGCGTAATGAGTGGCCAAGCGAAAGTGATAAGTATCCCACCTGGGGAGTACGTTCGCAAGAATGAAACTCAAAGGAATTGACGGGGGCCCGCACAAGCGGTGGAGCATGTGGTTTAATTCGATGATACGCGAGGAACCTTACCAAGGCTTAAATGCAGATTGACAGGTTTGGAGACAGACCCTTCTTCGGACAATTTGCAAGGTGCTGCATGGTT
ASV311	0	0	0	0	0	38	0	0	0	0	0	0	0	0	22	0	0	0	0	0	0	0	0	0	0	Bacteria;Bacteroidota;Bacteroidia;Flavobacteriales;Flavobacteriaceae;Ascidiimonas;uncultured_bacterium	Bacteria	Bacteroidota	Bacteroidia	Flavobacteriales	Flavobacteriaceae	Ascidiimonas	uncultured_bacterium	uncultured Ascidiimonas sp.	PX716252	GTCCACGCCGTAAACGATGGATACTAGCTGTTCGTTATGCATTGGCATAATGAGTGGCCAAGCGAAAGTGATAAGTATCCCACCTGGGGAGTACGTTCGCAAGAATGAAACTCAAAGGAATTGACGGGGGCCCGCACAAGCGGTGGAGCATGTGGTTTAATTCGATGATACGCGAGGAACCTTACCAAGGCTTAAATGCAGATTGACAGGACTGGAAACAATCCCTTCTTCGGACAATTTGCAAGGTGCTGCATGGTT
ASV312	0	0	0	0	0	46	0	0	0	0	0	0	0	0	24	0	0	0	0	28	0	0	0	0	0	Bacteria;Bacteroidota;Bacteroidia;Flavobacteriales;Flavobacteriaceae;Ulvibacter;uncultured_bacterium	Bacteria	Bacteroidota	Bacteroidia	Flavobacteriales	Flavobacteriaceae	Ulvibacter	uncultured_bacterium	uncultured Ulvibacter sp.	PX716253	GTCCACGCCGTAAACGATGGATACTAGCTGTTCGGTCTTCGGATTGAGTGGCTAAGCGAAAGTGATAAGTATCCCACCTGGGGAGTACGTTCGCAAGAATGAAACTCAAAGGAATTGACGGGGGCCCGCACAAGCGGTGGAGCATGTGGTTTAATTCGATGATACGCGAGGAACCTTACCAGGGCTTAAATGTAGTCTGACAGGATTGGAAACAGTCTTTTCTTCGGACAGATTACAAGGTGCTGCATGGTT
ASV313	14	26	1	1	32	106	2	38	0	7	0	0	40	0	0	0	0	0	0	0	9	0	50	19	86	Bacteria;Bacteroidota;Bacteroidia;Flavobacteriales;Flavobacteriaceae;Ulvibacter;Ulvibacter	Bacteria	Bacteroidota	Bacteroidia	Flavobacteriales	Flavobacteriaceae	Ulvibacter	Ulvibacter	uncultured Ulvibacter sp.	PX716254	GTCCACGCCGTAAACGATGGATACTAGCTGTTCGATCTTCGGATTGAGTGGCTAAGCGAAAGTGATAAGTATCCCACCTGGGGAGTACGTTCGCAAGAATGAAACTCAAAGGAATTGACGGGGGCCCGCACAAGCGGTGGAGCATGTGGTTTAATTCGATGATACGCGAGGAACCTTACCAGGGCTTAAATGTAGTCTGACAGGCGTGGAAACATGCTTTTCTTCGGACAGATTACAAGGTGCTGCATGGTT
ASV314	228	263	584	253	141	171	163	47	133	64	0	48	69	0	19	28	14	0	13	7	0	0	92	51	200	Bacteria;Bacteroidota;Bacteroidia;Flavobacteriales;Flavobacteriaceae;Flavobacteriaceae;uncultured_marine	Bacteria	Bacteroidota	Bacteroidia	Flavobacteriales	Flavobacteriaceae	Flavobacteriaceae	uncultured_marine	uncultured Flavobacteriaceae bacterium	PX716255	GTCCACGCCGTAAACGATGGATACTAGCTGTTCGGTCTTCGGATTGAGTGGCTAAGCGAAAGTGATAAGTATCCCACCTGGGGAGTACGTTCGCAAGAATGAAACTCAAAGGAATTGACGGGGGCCCGCACAAGCGGTGGAGCATGTGGTTTAATTCGATGATACGCGAGGAACCTTACCAGGGCTTAAATGTAGCTGGACAGATTTAGAAATAGATCCTCCTTCGGGCTAGTTACAAGGTGCTGCATGGTT
ASV315	0	1	2	0	0	0	0	0	0	0	0	1	0	0	0	0	0	0	0	0	7	4	15	9	15	Bacteria;Bacteroidota;Bacteroidia;Flavobacteriales;Flavobacteriaceae;Flavobacteriaceae;uncultured	Bacteria	Bacteroidota	Bacteroidia	Flavobacteriales	Flavobacteriaceae	Flavobacteriaceae	uncultured	uncultured Flavobacteriaceae bacterium	PX716256	GTCCACGCCGTAAACGATGGATACTAGCTGTTCGATCTTCGGATTGAGTGGCTAAGCGAAAGTGATAAGTATCCCACCTGGGGAGTACGTTCGCAAGAATGAAACTCAAAGGAATTGACGGGGGCCCGCACAAGCGGTGGAGCATGTGGTTTAATTCGATGATACGCGAGGAACCTTACCAGGGCTTAAATGTAGCTGGACAGATTTAGAAATAGATCCTCCTTCGGGCTAGTTACAAGGTGCTGCATGGTT
ASV316	0	0	0	0	0	0	0	0	0	0	0	0	0	0	0	14	0	0	0	0	0	0	9	3	2	Bacteria;Bacteroidota;Bacteroidia;Flavobacteriales;Flavobacteriaceae;Flavobacteriaceae;uncultured_marine	Bacteria	Bacteroidota	Bacteroidia	Flavobacteriales	Flavobacteriaceae	Flavobacteriaceae	uncultured_marine	uncultured Flavobacteriaceae bacterium	PX716257	GTCCACGCCGTAAACGATGGATACTAGCTGTTCGGTCTTCGGATTGAGTGGCTAAGCGAAAGTGATAAGTATCCCACCTGGGGAGTACGTTCGCAAGAATGAAACTCAAAGGAATTGACGGGGGCCCGCACAAGCGGTGGAGCATGTGGTTTAATTCGATGATACGCGAGGAACCTTACCAGGGCTTAAATGTAGCTGGACAGGTCTAGAAATAGACCCTCCTTCGGGCTAGTTACAAGGTGCTGCATGGTT
ASV317	0	21	0	0	0	22	0	0	0	0	16	54	78	0	10	0	0	22	0	0	0	0	291	129	150	Bacteria;Bacteroidota;Bacteroidia;Flavobacteriales;Flavobacteriaceae;Flavobacteriaceae;uncultured_marine	Bacteria	Bacteroidota	Bacteroidia	Flavobacteriales	Flavobacteriaceae	Flavobacteriaceae	uncultured_marine	uncultured Flavobacteriaceae bacterium	PX716258	GTCCACGCCGTAAACGATGGATACTAGCTGTTCGATCTTCGGATTGAGTGGCTAAGCGAAAGTGATAAGTATCCCACCTGGGGAGTACGTTCGCAAGAATGAAACTCAAAGGAATTGACGGGGGCCCGCACAAGCGGTGGAGCATGTGGTTTAATTCGATGATACGCGAGGAACCTTACCAGGGCTTAAATGTAGCTGGACAGGTCTAGAAATAGACCCTCCTTCGGGCTAGTTACAAGGTGCTGCATGGTT
ASV318	0	13	0	0	0	38	0	0	0	0	0	0	0	0	0	0	0	0	0	0	0	0	0	0	0	Bacteria;Bacteroidota;Bacteroidia;Flavobacteriales;Flavobacteriaceae;NS4_marine_group;NS4_marine_group	Bacteria	Bacteroidota	Bacteroidia	Flavobacteriales	Flavobacteriaceae	NS4_marine_group	NS4_marine_group	uncultured Flavobacteriaceae bacterium	PX716259	GTCCACGCCGTAAACGATGGATACTAACTGTTCGACCTTCGGGTTGAGTGGTCAAGCGAAAGTGATAAGTATCCCACCTGGGGAGTACGCTCGCAAGAGTGAAACTCAAAGGAATTGACGGGGGCCCGCACAAGCGGTGGAGCATGTGGTTTAATTCGATGATACGCGAGGAACCTTACCAGGGCTTAAATGTAGTGGGACAGGTCTAGAGATAGACCCTTCTTCGGACTCATTACAAGGTGCTGCATGGTT
ASV319	66	0	0	12	0	18	0	25	0	0	0	0	0	0	0	23	34	0	0	0	0	0	0	0	0	Bacteria;Bacteroidota;Bacteroidia;Flavobacteriales;Flavobacteriaceae;Flavobacteriaceae;Flavobacteriaceae	Bacteria	Bacteroidota	Bacteroidia	Flavobacteriales	Flavobacteriaceae	Flavobacteriaceae	Flavobacteriaceae	uncultured Flavobacteriaceae bacterium	PX716260	GTCCACGCCGTAAACGATGGTCACTAGCTGTTCGAACTTCGGTTTGAGTGGCTAAGCGAAAGTGATAAGTGACCCACCTGGGGAGTACGTTCGCAAGAATGAAACTCAAAGGAATTGACGGGGGCCCGCACAAGCGGTGGAGCATGTGGTTTAATTCGATGATACGCGAGGAACCTTACCAAGGCTTAAATGTAGATTGACAGGACCAGAGATGGTTTTTCCTTCGGGCAATTTACAAGGTGCTGCATGGTT
ASV320	0	6	0	0	0	0	0	0	0	0	0	0	0	0	26	0	0	0	0	0	0	0	2	2	0	Bacteria;Bacteroidota;Bacteroidia;Flavobacteriales;Flavobacteriaceae;Flavobacteriaceae;Flavobacteriaceae	Bacteria	Bacteroidota	Bacteroidia	Flavobacteriales	Flavobacteriaceae	Flavobacteriaceae	Flavobacteriaceae	uncultured Flavobacteriaceae bacterium	PX716261	GTCCACGCCGTAAACGATGGTCACTAGCTGTTCGAACTTCGGTTTGAGTGGCTAAGCGAAAGTGATAAGTGACCCACCTGGGGAGTACGTTCGCAAGAATGAAACTCAAAGGAATTGACGGGGGCCCGCACAAGCGGTGGAGCATGTGGTTTAATTCGATGATACGCGAGGAACCTTACCAGGGCTTAAATGTAGATTGACAGGACTAGAGATAGTTTTTCCTTCGGGCAATTTACAAGGTGCTGCATGGTT
ASV321	0	0	0	0	0	128	0	0	0	0	0	0	0	0	0	0	0	0	0	0	0	0	0	0	0	Bacteria;Bacteroidota;Bacteroidia;Flavobacteriales;Flavobacteriaceae;Aquimarina;Aquimarina muelleri	Bacteria	Bacteroidota	Bacteroidia	Flavobacteriales	Flavobacteriaceae	Aquimarina	Aquimarina muelleri	Aquimarina muelleri	PX716262	GTCCACGCCGTAAACGATGGTTACTAGCTGTTTGGACTTCGGTCTAAGTGGCTAAGCGAAAGTGATAAGTAACCCACCTGGGGAGTACGTTCGCAAGAATGAAACTCAAAGGAATTGACGGGGGCCCGCACAAGCGGTGGAGCATGTGGTTTAATTCGATGATACGCGAGGAACCTTACCAGGGCTTAAATGTAGATTGACAGGTTTAGAGATAGACTTTCCTTCGGGCAATTTACAAGGTGCTGCATGGTT
ASV322	14	38	87	62	56	31	31	0	10	35	0	0	11	7	0	0	0	0	7	0	32	27	116	71	227	Bacteria;Bacteroidota;Bacteroidia;Flavobacteriales;Flavobacteriaceae;Polaribacter;Polaribacter	Bacteria	Bacteroidota	Bacteroidia	Flavobacteriales	Flavobacteriaceae	Polaribacter	Polaribacter	uncultured Polaribacter sp.	PX716263	GTCCACGCCGTAAACGATGGATACTAGTTGTTGGGCATTAGCTCAGTGACTAAGCGAAAGTGATAAGTATCCCACCTGGGGAGTACGGTCGCAAGACTGAAACTCAAAGGAATTGACGGGGGCCCGCACAAGCGGTGGAGCATGTGGTTTAATTCGATGATACGCGAGGAACCTTACCAGGGCTTAAATGTAGTCTGACAGCTTTAGAGATAGAGTTTTCTTCGGACAGATTACAAGGTGCTGCATGGTT
ASV323	0	4	0	15	0	0	0	0	0	0	0	0	0	0	0	0	0	0	0	0	5	4	10	9	31	Bacteria;Bacteroidota;Bacteroidia;Flavobacteriales;Flavobacteriaceae;Flavobacteriaceae;Flavobacteriaceae	Bacteria	Bacteroidota	Bacteroidia	Flavobacteriales	Flavobacteriaceae	Flavobacteriaceae	Flavobacteriaceae	uncultured Flavobacteriaceae bacterium	PX716264	GTCCACGCCGTAAACGATGGATACTAGTTGTTGGGCATTAGCTCAGTGACTAAGCGAAAGTGATAAGTATCCCACCTGGGGAGTACGGTCGCAAGACTGAAACTCAAAGGAATTGACGGGGGCCCGCACAAGCGGTGGAGCATGTGGTTTAATTCGATGATACGCGAGGAACCTTACCAGGGCTTAAATGTAGTATGACAGGTTTAGAGATAGACTTTTCTTCGGACATATTACAAGGTGCTGCATGGTT
ASV324	16	0	22	0	16	25	17	0	0	0	0	0	0	0	0	10	0	0	0	0	20	18	56	44	126	Bacteria;Bacteroidota;Bacteroidia;Flavobacteriales;Flavobacteriaceae;Flavobacteriaceae;Flavobacteriaceae	Bacteria	Bacteroidota	Bacteroidia	Flavobacteriales	Flavobacteriaceae	Flavobacteriaceae	Flavobacteriaceae	uncultured Flavobacteriaceae bacterium	PX716265	GTCCACGCCGTAAACGATGGATACTAGTTGTTGGGCATTTGTTCAGTGACTAAGCGAAAGTGATAAGTATCCCACCTGGGGAGTACGGTCGCAAGACTGAAACTCAAAGGAATTGACGGGGGCCCGCACAAGCGGTGGAGCATGTGGTTTAATTCGATGATACGCGAGGAACCTTACCAGGGCTTAAATGTAGTATGACAGGTTTAGAGATAGACTTTTCTTCGGACATATTACAAGGTGCTGCATGGTT
ASV325	0	0	0	0	0	0	0	0	0	0	0	0	0	0	69	0	0	0	0	0	0	0	0	0	0	Bacteria;Bacteroidota;Bacteroidia;Flavobacteriales;Flavobacteriaceae;Psychroserpens;Psychroserpens	Bacteria	Bacteroidota	Bacteroidia	Flavobacteriales	Flavobacteriaceae	Psychroserpens	Psychroserpens	uncultured Psychroserpens sp.	PX716266	GTCCACGCCGTAAACGATGGTTACTAGCTGTTCGGACTTCGGTCTGAGTGGCTAAGCGAAAGTGATAAGTAACCCACCTGGGGAGTACGTTCGCAAGAATGAAACTCAAAGGAATTGACGGGGGCCCGCACAAGCGGTGGAGCATGTGGTTTAATTCGATGATACGCGAGGAACCTTACCAGGGCTTAAATGTAGTGTGACAGGACTAGAGATAGTTTTTTCTTCGGACACATTACAAGGTGCTGCATGGTT
ASV326	0	0	0	0	0	0	0	0	0	0	0	0	9	0	0	0	0	0	0	0	10	11	3	4	10	Bacteria;Bacteroidota;Bacteroidia;Flavobacteriales;Flavobacteriaceae;NS2b_marine_group;NS2b_marine_group	Bacteria	Bacteroidota	Bacteroidia	Flavobacteriales	Flavobacteriaceae	NS2b_marine_group	NS2b_marine_group	uncultured Flavobacteriaceae bacterium	PX716267	GTCCACGCCGTAAACGATGGTCACTAGCTGTTTGGACTTCGGTCTGAGTGGCTAAGCGAAAGTGATAAGTGACCCACCTGGGGAGTACGTTCGCAAGAATGAAACTCAAAGGAATTGACGGGGGCCCGCACAAGCGGTGGAGCATGTGGTTTAATTCGATGATACGCGAGGAACCTTACCAGGGCTTAAATGTAGAGTGACAGGTCTAGAGATAGATTTTTCTTCGGACACTTTACAAGGTGCTGCATGGTT
ASV327	0	0	18	18	31	0	0	0	0	0	0	29	0	0	1	0	0	0	11	0	0	0	124	86	292	Bacteria;Bacteroidota;Bacteroidia;Flavobacteriales;Flavobacteriaceae;NS2b_marine_group;NS2b_marine_group	Bacteria	Bacteroidota	Bacteroidia	Flavobacteriales	Flavobacteriaceae	NS2b_marine_group	NS2b_marine_group	uncultured Flavobacteriaceae bacterium	PX716268	GTCCACGCCGTAAACGATGGTCACTAGCTGTTCGGACTTCGGTCTGAGTGGCTAAGCGAAAGTGATAAGTGACCCACCTGGGGAGTACGTTCGCAAGAATGAAACTCAAAGGAATTGACGGGGGCCCGCACAAGCGGTGGAGCATGTGGTTTAATTCGATGATACGCGAGGAACCTTACCAGGGCTTAAATGTAGAGTGACAGGTCTAGAGATAGATTTTTCTTCGGACACTTTACAAGGTGCTGCATGGTT
ASV329	0	0	0	0	0	0	0	0	0	0	0	0	0	0	119	0	0	45	0	31	0	0	0	0	0	Bacteria;Bacteroidota;Bacteroidia;Flavobacteriales;Flavobacteriaceae;Dokdonia;Dokdonia	Bacteria	Bacteroidota	Bacteroidia	Flavobacteriales	Flavobacteriaceae	Dokdonia	Dokdonia	uncultured Dokdonia sp.	PX716269	GTCTACGCCGTAAACGATGGATACTAGTTGTTCGGACTTCGGTCTGAGTGACTAAGCGAAAGTGATAAGTATCCCACCTGGGGAGTACGTTCGCAAGAATGAAACTCAAAGGAATTGACGGGGGCCCGCACAAGCGGTGGAGCATGTGGTTTAATTCGATGATACGCGAGGAACCTTACCAGGGCTTAAATGTAGATTGACAGGTTTAGAGATAGACTTTTCTTCGGACAATTTACAAGGTGCTGCATGGTT
ASV330	0	0	0	0	0	0	0	0	0	0	0	68	0	0	0	124	0	0	0	0	0	0	0	0	0	Bacteria;Bacteroidota;Bacteroidia;Flavobacteriales;Flavobacteriaceae;Dokdonia;Dokdonia	Bacteria	Bacteroidota	Bacteroidia	Flavobacteriales	Flavobacteriaceae	Dokdonia	Dokdonia	uncultured Dokdonia sp.	PX716270	GTCTACGCCGTAAACGATGGATACTAGTTGTTTGGTTTTCGGACTGAGTGACTAAGCGAAAGTGATAAGTATCCCACCTGGGGAGTACGTTCGCAAGAATGAAACTCAAAGGAATTGACGGGGGCCCGCACAAGCGGTGGAGCATGTGGTTTAATTCGATGATACGCGAGGAACCTTACCAGGGCTTAAATGTAGATTGACAGGTTTAGAGATAGACTTTTCTTCGGACAATTTACAAGGTGCTGCATGGTT
ASV331	73	107	115	77	76	241	59	51	0	46	2	0	17	0	4	0	0	26	0	0	35	31	126	52	220	Bacteria;Bacteroidota;Bacteroidia;Flavobacteriales;Flavobacteriaceae;Flavobacteriaceae;Flavobacteriaceae	Bacteria	Bacteroidota	Bacteroidia	Flavobacteriales	Flavobacteriaceae	Flavobacteriaceae	Flavobacteriaceae	uncultured Flavobacteriaceae bacterium	PX716271	GTCCACGCCGTAAACGATGGATACTAGCTGTTCGATCTTCGGATTGAGTGGCTAAGCGAAAGTGATAAGTATCCCACCTGGGGAGTACGTTCGCAAGAATGAAACTCAAAGGAATTGACGGGGGCCCGCACAAGCGGTGGAGCATGTGGTTTAATTCGATGATACGCGAGGAACCTTACCAGGGCTTAAATGTAGTCTGACAGCTTTAGAGATAGAGTTTTCTTCGGACAGATTACAAGGTGCTGCATGGTT
ASV332	0	0	0	0	0	0	0	0	0	0	0	0	0	0	0	0	0	0	0	0	0	0	40	29	78	Bacteria;Bacteroidota;Bacteroidia;Flavobacteriales;Flavobacteriaceae;Joostella;Joostella marina	Bacteria	Bacteroidota	Bacteroidia	Flavobacteriales	Flavobacteriaceae	Joostella	Joostella marina	Joostella marina	PX716272	GTCCACGCCGTAAACGATGGATACTAGCTGTTCGGTCTTCGGACTGAGTGGCTAAGCGAAAGTGATAAGTATCCCACCTGGGGAGTACGTTCGCAAGAATGAAACTCAAAGGAATTGACGGGGGCCCGCACAAGCGGTGGAGCATGTGGTTTAATTCGATGATACGCGAGGAACCTTACCAGGGCTTAAATGTAGTCTGACAGCTTTAGAGATAGAGTTTTCTTCGGACAGATTACAAGGTGCTGCATGGTT
ASV333	0	41	29	42	17	23	32	0	0	0	0	0	5	0	0	0	0	7	0	0	11	0	127	91	203	Bacteria;Bacteroidota;Bacteroidia;Flavobacteriales;Flavobacteriaceae;NS3a_marine_group;NS3a_marine_group	Bacteria	Bacteroidota	Bacteroidia	Flavobacteriales	Flavobacteriaceae	NS3a_marine_group	NS3a_marine_group	uncultured Flavobacteriaceae bacterium	PX716273	GTCCACGCCGTAAACGATGGATACTAGCTGTTCGGGACCTTGAGTTCTGAGCGGCTAAGCGAAAGTGATAAGTATCCCACCTGGGGAGTACGTTCGCAAGAATGAAACTCAAAGGAATTGACGGGGGCCCGCACAAGCGGTGGAGCATGTGGTTTAATTCGATGATACGCGAGGAACCTTACCAGGGCTTAAATGTAGTCTGACAGCTTTAGAGATAGAGTTTTCTTCGGACAGATTACAAGGTGCTGCATGGTT
ASV334	12	58	84	23	0	40	2	0	9	6	13	9	13	9	0	0	0	0	0	0	204	144	362	188	295	Bacteria;Bacteroidota;Bacteroidia;Flavobacteriales;Flavobacteriaceae;NS4_marine_group;uncultured_Bacteroidetes	Bacteria	Bacteroidota	Bacteroidia	Flavobacteriales	Flavobacteriaceae	NS4_marine_group	uncultured_Bacteroidetes	uncultured Flavobacteriaceae bacterium	PX716274	GTCCACGCCGTAAACGATGGATACTAGCTGTTCGTCTAACATTGGTTAGATGAGTGGCTAAGCGAAAGTGATAAGTATCCCACCTGGGGAGTACGGTCGCAAGACTGAAACTCAAAGGAATTGACGGGGGCCCGCACAAGCGGTGGAGCATGTGGTTTAATTCGATGATACGCGAGGAACCTTACCAGGGCTTAAATGTAGTGGGACAGGTCTAGAGATAGACCCTTCTTCGGACTCATTACAAGGTGCTGCATGGTT
ASV335	0	0	9	0	11	0	36	0	20	0	0	0	0	0	0	0	0	0	0	0	0	0	16	18	0	Bacteria;Bacteroidota;Bacteroidia;Flavobacteriales;Flavobacteriaceae;Tenacibaculum;Tenacibaculum_sp.	Bacteria	Bacteroidota	Bacteroidia	Flavobacteriales	Flavobacteriaceae	Tenacibaculum	Tenacibaculum_sp.	uncultured Tenacibaculum sp.	PX716275	GTCCACGCCGTAAACGATGGATACTAGTTGTTGGGATTTATCTCAGTGACTAAGCGAAAGTGATAAGTATCCCACCTGGGGAGTACGGTCGCAAGACTGAAACTCAAAGGAATTGACGGGGGCCCGCACAAGCGGTGGAGCATGTGGTTTAATTCGATGATACGCGAGGAACCTTACCAGGGCTTAAATGTAGAGTGACAGGGCTAGAGATAGCTTTTTCTTCGGACACTTTACAAGGTGCTGCATGGTT
ASV336	0	0	0	0	0	0	0	0	0	0	0	0	0	0	0	0	0	0	0	0	1	1	16	10	47	Bacteria;Bacteroidota;Bacteroidia;Flavobacteriales;Flavobacteriaceae;Polaribacter;Polaribacter	Bacteria	Bacteroidota	Bacteroidia	Flavobacteriales	Flavobacteriaceae	Polaribacter	Polaribacter	uncultured Polaribacter sp.	PX716276	GTCCACGCCGTAAACGATGGACACTAGTTGTTGGAATTATTCAGTGACTAAGCGAAAGTGATAAGTGTCCCACCTGGGGAGTACGATCGCAAGATTGAAACTCAAAGGAATTGACGGGGGCCCGCACAAGCGGTGGAGCATGTGGTTTAATTCGATGATACGCGAGGAACCTTACCAGGGCTTAAATGTAGTATGACAGGTTTAGAGATAGACTTTTCTTCGGACATATTACAAGGTGCTGCATGGTT
ASV337	0	0	0	1	9	0	21	0	0	0	0	0	0	0	0	0	0	0	0	0	0	0	32	18	61	Bacteria;Bacteroidota;Bacteroidia;Flavobacteriales;Flavobacteriaceae;Tenacibaculum;Tenacibaculum	Bacteria	Bacteroidota	Bacteroidia	Flavobacteriales	Flavobacteriaceae	Tenacibaculum	Tenacibaculum	uncultured Tenacibaculum sp.	PX716277	GTCCACGCCGTAAACGATGGACACTAGTTGTTGGAATTATTCAGTGACTAAGCGAAAGTGATAAGTGTCCCACCTGGGGAGTACGATCGCAAGATTGAAACTCAAAGGAATTGACGGGGGCCCGCACAAGCGGTGGAGCATGTGGTTTAATTCGATGATACGCGAGGAACCTTACCAGGGCTTAAATGTAGAGTGACAGGTCTAGAGATAGATTTTTCTTCGGACACTTTACAAGGTGCTGCATGGTT
ASV339	0	0	0	0	0	0	0	0	0	0	0	0	0	0	36	0	0	0	0	0	0	0	0	0	0	Bacteria;Bacteroidota;Bacteroidia;Flavobacteriales;Flavobacteriaceae;Flavobacteriaceae;Flavobacteriaceae	Bacteria	Bacteroidota	Bacteroidia	Flavobacteriales	Flavobacteriaceae	Flavobacteriaceae	Flavobacteriaceae	uncultured Flavobacteriaceae bacterium	PX716278	GTCCACGCCGTAAACGATGGACACTAGTTGTTGGATTTATATTCAGTGACTAAGCGAAAGTGATAAGTGTCCCACCTGGGGAGTACGATCGCAAGATTGAAACTCAAAGGAATTGACGGGGGCCCGCACAAGCGGTGGAGCATGTGGTTTAATTCGATGATACGCGAGGAACCTTACCAGGGCTTAAATGTAAACTGACCGGGGTGGAGACACCCCTTTCTTCGGACATTTTACAAGGTGCTGCATGGTT
ASV340	0	0	0	0	0	0	0	0	15	0	0	0	0	0	0	0	0	0	0	0	0	0	6	4	0	Bacteria;Bacteroidota;Bacteroidia;Flavobacteriales;Flavobacteriaceae;Tenacibaculum;Tenacibaculum	Bacteria	Bacteroidota	Bacteroidia	Flavobacteriales	Flavobacteriaceae	Tenacibaculum	Tenacibaculum	uncultured Tenacibaculum sp.	PX716279	GTCCACGCCGTAAACGATGGACACTAGTTGTTGGAATTATTCAGTGACTAAGCGAAAGTGATAAGTGTCCCACCTGGGGAGTACGATCGCAAGATTGAAACTCAAAGGAATTGACGGGGGCCCGCACAAGCGGTGGAGCATGTGGTTTAATTCGATGATACGCGAGGAACCTTACCAGGGCTTAAATGTAGAGTGACAGGGCTAGAGATAGCTTTTTCTTCGGACACTTTACAAGGTGCTGCATGGTT
ASV341	12	22	0	0	36	0	28	0	0	0	0	25	0	11	0	0	0	0	0	0	0	0	23	10	46	Bacteria;Bacteroidota;Bacteroidia;Flavobacteriales;Flavobacteriaceae;Flavobacteriaceae;Flavobacteriaceae	Bacteria	Bacteroidota	Bacteroidia	Flavobacteriales	Flavobacteriaceae	Flavobacteriaceae	Flavobacteriaceae	uncultured Flavobacteriaceae bacterium	PX716280	GTCCACGCCGTAAACGATGGTCACTAGCTGTTCGAACTTCGGTTTGAGTGGCTAAGCGAAAGTGATAAGTGACCCACCTGGGGAGTACGTTCGCAAGAATGAAACTCAAAGGAATTGACGGGGGCCCGCACAAGCGGTGGAGCATGTGGTTTAATTCGATGATACGCGAGGAACCTTACCAGGGCTTAAATGTAAATTGACAGGTTTAGAGATAGACTTTTCTTCGGACAATTTACAAGGTGCTGCATGGTT
ASV342	0	0	0	0	0	0	0	0	0	0	0	0	0	0	0	0	0	40	0	0	0	0	0	0	0	Bacteria;Bacteroidota;Bacteroidia;Flavobacteriales;Flavobacteriaceae;Subsaxibacter;uncultured_bacterium	Bacteria	Bacteroidota	Bacteroidia	Flavobacteriales	Flavobacteriaceae	Subsaxibacter	uncultured_bacterium	uncultured Subsaxibacter sp.	PX716281	GTCCACGCCGTAAACGATGGATACTAGCTGTTCGGCGCAAGCTGAGTGGCCAAGCGAAAGTGATAAGTATCCCACCTGGGGAGTACGCTCGCAAGAGTGAAACTCAAAGGAATTGACGGGGGCCCGCACAAGCGGTGGAGCATGTGGTTTAATTCGATGATACGCGAGGAACCTTACCAGGGCTTAAATGTGGTCTGACAGCTTTAGAGATAGAGTTTCCTTCGGGCAGATCACAAGGTGCTGCATGGTT
ASV343	22	0	0	0	0	0	0	0	0	0	0	0	0	0	0	0	0	0	0	12	0	0	0	0	0	Bacteria;Bacteroidota;Bacteroidia;Flavobacteriales;Flavobacteriaceae;Muricauda;Flagellimonas pacifica	Bacteria	Bacteroidota	Bacteroidia	Flavobacteriales	Flavobacteriaceae	Muricauda	Flagellimonas pacifica	Flagellimonas pacifica	PX716282	GTCCACGCCGTAAACGATGGATACTAGCTGTCGGGACCTCGGTCTCGGCGGCCAAGCGAAAGTGATAAGTATCCCACCTGGGGAGTACGTTCGCAAGAATGAAACTCAAAGGAATTGACGGGGGCCCGCACAAGCGGTGGAGCATGTGGTTTAATTCGATGATACGCGAGGAACCTTACCAGGGCTTAAATGTAGTATGACAGGTTTAGAGATAGACTTTTCTTCGGACATATTACAAGGTGCTGCATGGTT
ASV344	0	23	0	0	17	0	0	0	0	0	0	27	0	0	14	0	0	0	0	0	0	0	0	0	0	Bacteria;Bacteroidota;Bacteroidia;Flavobacteriales;Flavobacteriaceae;Flavobacteriaceae;Flavobacteriaceae	Bacteria	Bacteroidota	Bacteroidia	Flavobacteriales	Flavobacteriaceae	Flavobacteriaceae	Flavobacteriaceae	uncultured Flavobacteriaceae bacterium	PX716283	GTCCACGCCGTAAACGATGGACACTAGCTGTCCGTCCGCCTCAGGCGGATGGGCGGCCAAGCGAAAGTGATAAGTGTCCCACCTGGGGAGTACGTTCGCAAGAATGAAACTCAAAGGAATTGACGGGGGCCCGCACAAGCGGTGGAGCATGTGGTTTAATTCGATGATACGCGAGGAACCTTACCAGGGCTTAAATGTAGAGTGACAGGTCCAGAGATGGATTTTTCTTCGGACACTTTACAAGGTGCTGCATGGTT
ASV345	0	0	0	0	0	0	0	0	0	0	0	0	0	0	39	0	0	0	0	0	0	0	0	0	0	Bacteria;Bacteroidota;Bacteroidia;Flavobacteriales;Flavobacteriaceae;Eudoraea;uncultured_bacterium	Bacteria	Bacteroidota	Bacteroidia	Flavobacteriales	Flavobacteriaceae	Eudoraea	uncultured_bacterium	uncultured Eudoraea sp.	PX716284	GTCCACGCCGTAAACGATGGATACTAGCTGTCCGCTACCTTGAGTAGTGGGCGGCCCAGCGAAAGTGATAAGTATCCCACCTGGGGAGTACGTTCGCAAGAATGAAACTCAAAGGAATTGACGGGGGCCCGCACAAGCGGTGGAGCATGTGGTTTAATTCGATGATACGCGAGGAACCTTACCAGGGCTTAAATGCATAATGACAGGTCTAGAGATAGATTTTTCTTCGGACATTTTGCAAGGTGCTGCATGGTT
ASV346	0	0	0	0	0	0	0	0	0	0	0	0	0	0	126	0	0	0	0	0	0	0	0	0	0	Bacteria;Bacteroidota;Bacteroidia;Flavobacteriales;Flavobacteriaceae;Eudoraea;Eudoraea	Bacteria	Bacteroidota	Bacteroidia	Flavobacteriales	Flavobacteriaceae	Eudoraea	Eudoraea	uncultured Eudoraea sp.	PX716285	GTCCACGCCGTAAACGATGGATACTAGCTGTCCGCTGCCTTGAGCAGTGGGCGGCCAAGCGAAAGTGATAAGTATCCCACCTGGGGAGTACGTTCGCAAGAATGAAACTCAAAGGAATTGACGGGGGCCCGCACAAGCGGTGGAGCATGTGGTTTAATTCGATGATACGCGAGGAACCTTACCAGGGCTTAAATGCAGAATGACAGGTTTAGAGATAGACTTTTCTTCGGACATTTTGCAAGGTGCTGCATGGTT
ASV347	0	0	0	0	0	0	0	0	0	0	0	0	0	0	176	0	0	17	0	25	0	0	0	0	0	Bacteria;Bacteroidota;Bacteroidia;Flavobacteriales;Flavobacteriaceae;Flavobacteriaceae;Flavobacteriaceae	Bacteria	Bacteroidota	Bacteroidia	Flavobacteriales	Flavobacteriaceae	Flavobacteriaceae	Flavobacteriaceae	uncultured Flavobacteriaceae bacterium	PX716286	GTCCACGCCGTAAACGATGGATACTAGCTGTCCGGGTCCTTGAGGCCTGGGCGGCCAAGCGAAAGTGATAAGTATCCCACCTGGGGAGTACGTTCGCAAGAATGAAACTCAAAGGAATTGACGGGGGCCCGCACAAGCGGTGGAGCATGTGGTTTAATTCGATGATACGCGAGGAACCTTACCAGGGCTTAAATGCATATTGACAGGTCTAGAGATAGATTTTCCTTCGGGCAATTTGCAAGGTGCTGCATGGTT
ASV348	0	0	0	0	0	0	0	0	0	16	0	0	0	0	0	0	46	0	0	0	0	0	0	0	0	Bacteria;Bacteroidota;Bacteroidia;Flavobacteriales;Flavobacteriaceae;Maribacter;Maribacter	Bacteria	Bacteroidota	Bacteroidia	Flavobacteriales	Flavobacteriaceae	Maribacter	Maribacter	uncultured Maribacter sp.	PX716287	GTCCACGCCGTAAACGATGGATACTAGCTGTCCGGGTCCTTGAGACCTGGGCGGCCAAGCGAAAGTGATAAGTATCCCACCTGGGGAGTACGTTCGCAAGAATGAAACTCAAAGGAATTGACGGGGGCCCGCACAAGCGGTGGAGCATGTGGTTTAATTCGATGATACGCGAGGAACCTTACCAGGGCTTAAATGCATTTCGACAGGGCCAGAGATGGCTTTTCCTTCGGGCGATTTGCAAGGTGCTGCATGGTT
ASV349	0	0	0	0	0	68	0	0	0	0	0	0	0	0	0	0	0	0	0	0	0	0	3	0	0	Bacteria;Bacteroidota;Bacteroidia;Flavobacteriales;Flavobacteriaceae;Maribacter;Maribacter	Bacteria	Bacteroidota	Bacteroidia	Flavobacteriales	Flavobacteriaceae	Maribacter	Maribacter	uncultured Maribacter sp.	PX716288	GTCCACGCCGTAAACGATGGATACTAGCTGTCCGGGACTTTAAGTTCTGGGCGGCCAAGCGAAAGTGATAAGTATCCCACCTGGGGAGTACGTTCGCAAGAATGAAACTCAAAGGAATTGACGGGGGCCCGCACAAGCGGTGGAGCATGTGGTTTAATTCGATGATACGCGAGGAACCTTACCAGGGCTTAAATGCATATTGACAGGGGTAGAGATACCTTTTCCTTCGGGCAATTTGCAAGGTGCTGCATGGTT
ASV350	13	0	0	0	0	0	0	0	0	0	0	0	0	0	0	0	482	0	0	0	0	0	0	0	0	Bacteria;Bacteroidota;Bacteroidia;Flavobacteriales;Flavobacteriaceae;Flavobacteriaceae;Flavobacteriaceae	Bacteria	Bacteroidota	Bacteroidia	Flavobacteriales	Flavobacteriaceae	Flavobacteriaceae	Flavobacteriaceae	uncultured Flavobacteriaceae bacterium	PX716289	GTCCACGCCGTAAACGATGGATACTAGCTGTCCGGGACCTTGAGTCCTGGGCGGCCAAGCGAAAGTGATAAGTATCCCACCTGGGGAGTACGTTCGCAAGAATGAAACTCAAAGGAATTGACGGGGGCCCGCACAAGCGGTGGAGCATGTGGTTTAATTCGATGATACGCGAGGAACCTTACCAGGGCTTAAATGCATATTGACAGGGGTAGAGATACCTTTTCCTTCGGGCAATTTGCAAGGTGCTGCATGGTT
ASV351	15	0	12	0	0	0	0	0	0	0	0	0	0	0	0	7	0	0	0	0	10	0	3	5	0	Bacteria;Bacteroidota;Bacteroidia;Flavobacteriales;Crocinitomicaceae;Fluviicola;Fluviicola	Bacteria	Bacteroidota	Bacteroidia	Flavobacteriales	Crocinitomicaceae	Fluviicola	Fluviicola	uncultured Fluviicola sp.	PX716290	GTCCACGCTGTAAACGATGATTACTCGTTTTCGGCGATATACAGTCGGAGACTAAGCGAAAGTGATAAGTAATCCACCTGGGGAGTACGATCGCAAGGTTGAAACTCAAAGGAATTGACGGGGGCCCGCACAAGCGGTGGAGCATGTGGTTTAATTCGATGATACGCGAGGAACCTTACCAGGGCTTAAATGCAGAGCGAATAGTTTGGAAACAGACTAGCCTTCGGGCGATCTGCAAGGTGCTGCATGGCT
ASV352	0	0	0	0	0	0	0	0	0	0	0	0	0	0	0	0	0	0	0	0	0	0	11	0	22	Bacteria;Bacteroidota;Bacteroidia;Flavobacteriales;Flavobacteriaceae;Formosa;Formosa	Bacteria	Bacteroidota	Bacteroidia	Flavobacteriales	Flavobacteriaceae	Formosa	Formosa	uncultured Formosa sp.	PX716291	GTCCACGCCGTAAACGATGGTTACTAGCTGTTTGGACCTTGTGTCTGAGTGGCTAAGCGAAAGTGATAAGTAACCCACCTGGGGAGTACGTTCGCAAGAATGAAACTCAAAGGAATTGACGGGGGCCCGCACAAGCGGTGGAGCATGTGGTTTAATTCGATGATACGCGAGGAACCTTACCAGGGCTTAAATGTAAGTTGCATTAGTTAGAGATAGCTATTTCTTCGGACCACTTACAAGGTGCTGCATGGTT
ASV353	0	0	44	20	0	0	15	0	0	13	0	0	0	0	0	0	0	8	0	0	0	0	0	0	0	Bacteria;Bacteroidota;Bacteroidia;Flavobacteriales;Flavobacteriaceae;Formosa;Formosa	Bacteria	Bacteroidota	Bacteroidia	Flavobacteriales	Flavobacteriaceae	Formosa	Formosa	uncultured Formosa sp.	PX716292	GTCCACGCCGTAAACGATGGTTACTAGCTGTTTGGACCTTGTGTCTGAGTGGCTAAGCGAAAGTGATAAGTAACCCACCTGGGGAGTACGTTCGCAAGAATGAAACTCAAAGGAATTGACGGGGGCCCGCACAAGCGGTGGAGCATGTGGTTTAATTCGATGATACGCGAGGAACCTTACCAGGGCTTAAATGTAAGTTGCATTAGTTAGAGATAACTATTTCTTCGGACCACTTACAAGGTGCTGCATGGTT
ASV354	10	0	32	0	0	0	0	0	0	0	0	0	0	0	0	0	0	0	0	0	0	0	10	0	19	Bacteria;Bacteroidota;Bacteroidia;Flavobacteriales;Flavobacteriaceae;Formosa;uncultured_marine	Bacteria	Bacteroidota	Bacteroidia	Flavobacteriales	Flavobacteriaceae	Formosa	uncultured_marine	uncultured Formosa sp.	PX716293	GTCCACGCCGTAAACGATGGTTACTAGCTGTTTGGACTTCGGTCTGAGTGGCTAAGCGAAAGTGATAAGTAACCCACCTGGGGAGTACGTTCGCAAGAATGAAACTCAAAGGAATTGACGGGGGCCCGCACAAGCGGTGGAGCATGTGGTTTAATTCGATGATACGCGAGGAACCTTACCAGGGCTTAAATGTAAGTTGCATTAGATAGAGATATCTATTTCTTCGGACCACTTACAAGGTGCTGCATGGTT
ASV355	42	43	0	44	56	81	31	27	0	15	0	35	0	0	0	0	8	0	0	0	0	0	180	103	348	Bacteria;Bacteroidota;Bacteroidia;Flavobacteriales;Flavobacteriaceae;Formosa;Formosa	Bacteria	Bacteroidota	Bacteroidia	Flavobacteriales	Flavobacteriaceae	Formosa	Formosa	uncultured Formosa sp.	PX716294	GTCCACGCCGTAAACGATGGTTACTAGCTGTTTGGACTTCGGTCTGAGTGGCTAAGCGAAAGTGATAAGTAACCCACCTGGGGAGTACGTTCGCAAGAATGAAACTCAAAGGAATTGACGGGGGCCCGCACAAGCGGTGGAGCATGTGGTTTAATTCGATGATACGCGAGGAACCTTACCAGGGCTTAAATGTAAGTTGCATTAGCTAGAGATAGCTATTTCTTCGGACCACTTACAAGGTGCTGCATGGTT
ASV356	0	0	63	0	0	44	0	0	0	0	0	0	0	0	0	0	0	0	0	0	0	0	22	0	48	Bacteria;Bacteroidota;Bacteroidia;Flavobacteriales;Flavobacteriaceae;Formosa;Formosa	Bacteria	Bacteroidota	Bacteroidia	Flavobacteriales	Flavobacteriaceae	Formosa	Formosa	uncultured Formosa sp.	PX716295	GTCCACGCCGTAAACGATGGTTACTAGCTGTTTGGACTTCGGTCTGAGTGGCTAAGCGAAAGTGATAAGTAACCCACCTGGGGAGTACGTTCGCAAGAATGAAACTCAAAGGAATTGACGGGGGCCCGCACAAGCGGTGGAGCATGTGGTTTAATTCGATGATACGCGAGGAACCTTACCAGGGCTTAAATGTAAGTTGCATTAGTTAGAGATAGCTATTTCTTCGGACCACTTACAAGGTGCTGCATGGTT
ASV357	0	17	0	0	0	42	0	0	0	0	0	0	0	0	19	0	0	0	0	0	0	0	7	0	0	Bacteria;Bacteroidota;Bacteroidia;Flavobacteriales;Flavobacteriaceae;Flavobacteriaceae;Flavobacteriaceae	Bacteria	Bacteroidota	Bacteroidia	Flavobacteriales	Flavobacteriaceae	Flavobacteriaceae	Flavobacteriaceae	uncultured Flavobacteriaceae bacterium	PX716296	GTCCACGCCGTAAACGATGGTCACTAGCTGTTTGGACTTCGGTCTGAGTGGCTAAGCGAAAGTGATAAGTGACCCACCTGGGGAGTACGTTCGCAAGAATGAAACTCAAAGGAATTGACGGGGGCCCGCACAAGCGGTGGAGCATGTGGTTTAATTCGATGATACGCGAGGAACCTTACCAGGGCTTAAATGTAAGTTGCATTAGTTAGAGATAGCTATTTCTTCGGACTACTTACAAGGTGCTGCATGGTT
ASV358	0	0	0	0	0	0	0	0	0	0	0	0	0	0	55	0	0	0	0	0	0	0	0	0	0	Bacteria;Bacteroidota;Bacteroidia;Flavobacteriales;Flavobacteriaceae;Flavobacteriaceae;Flavobacteriaceae	Bacteria	Bacteroidota	Bacteroidia	Flavobacteriales	Flavobacteriaceae	Flavobacteriaceae	Flavobacteriaceae	uncultured Flavobacteriaceae bacterium	PX716297	GTCCACGCCGTAAACGATGGATACTAGCTGTTCGGACTTCGGTCTGAGTGGCTAAGCGAAAGTGATAAGTATCCCACCTGGGGAGTACGTTCGCAAGAATGAAACTCAAAGGAATTGACGGGGGCCCGCACAAGCGGTGGAGCATGTGGTTTAATTCGATGATACGCGAGGAACCTTACCAGGGCTTAAATGTAAGTTGCATGGGGTAGAGATACCCCTTTCTTCGGACTACTTACAAGGTGCTGCATGGTT
ASV359	0	0	0	0	0	0	0	0	0	0	0	49	0	0	0	0	0	0	0	0	0	0	0	0	0	Bacteria;Bacteroidota;Bacteroidia;Flavobacteriales;Flavobacteriaceae;Flavobacteriaceae;Flavobacteriaceae	Bacteria	Bacteroidota	Bacteroidia	Flavobacteriales	Flavobacteriaceae	Flavobacteriaceae	Flavobacteriaceae	uncultured Flavobacteriaceae bacterium	PX716298	GTCCACGCCGTAAACGATGGATACTAGCTGTTCGATCTTCGGATTGAGTGGCTAAGCGAAAGTGATAAGTATCCCACCTGGGGAGTACGTTCGCAAGAATGAAACTCAAAGGAATTGACGGGGGCCCGCACAAGCGGTGGAGCATGTGGTTTAATTCGATGATACGCGAGGAACCTTACCAGGGCTTAAATGTAAGTTGCATTAGCTAGAGATAGCTATTTCTTCGGACTACTTACAAGGTGCTGCATGGTT
ASV360	0	0	0	0	0	30	511	20	0	0	0	0	0	0	21	0	82	0	0	0	0	0	0	0	0	Bacteria;Bacteroidota;Bacteroidia;Flavobacteriales;Flavobacteriaceae;Flavobacteriaceae;Flavobacteriaceae	Bacteria	Bacteroidota	Bacteroidia	Flavobacteriales	Flavobacteriaceae	Flavobacteriaceae	Flavobacteriaceae	uncultured Flavobacteriaceae bacterium	PX716299	GTCCACGCCGTAAACGATGGATACTAGCTGTTCGGACTTCGGTCTGAGTGGCTAAGCGAAAGTGATAAGTATCCCACCTGGGGAGTACGTTCGCAAGAATGAAACTCAAAGGAATTGACGGGGGCCCGCACAAGCGGTGGAGCATGTGGTTTAATTCGATGATACGCGAGGAACCTTACCAGGGCTTAAATGTAAGTTGCATGATTTAGAGATAGATCTTTCTTCGGACTACTTACAAGGTGCTGCATGGTT
ASV361	0	0	34	0	0	0	10	0	0	0	0	0	0	0	0	0	0	0	0	0	0	0	0	0	0	Bacteria;Bacteroidota;Bacteroidia;Flavobacteriales;Flavobacteriaceae;Pseudofulvibacter;Pseudofulvibacter	Bacteria	Bacteroidota	Bacteroidia	Flavobacteriales	Flavobacteriaceae	Pseudofulvibacter	Pseudofulvibacter	uncultured Pseudofulvibacter sp.	PX716300	GTCCACGCCGTAAACGATGGATACTAGCTGTTCGGCCGTAAGGCTGAGTGGCTAAGCGAAAGTGATAAGTATCCCACCTGGGGAGTACGTTCGCAAGAATGAAACTCAAAGGAATTGACGGGGGCCCGCACAAGCGGTGGAGCATGTGGTTTAATTCGATGATACGCGAGGAACCTTACCAGGGCTTAAATGTAGATTGCATAGAGTAGAGATATTCTTTTCTTCGGACTATTTACAAGGTGCTGCATGGTT
ASV362	0	0	0	0	0	0	0	0	133	0	0	0	0	0	0	0	0	0	0	0	0	0	0	0	0	Bacteria;Bacteroidota;Bacteroidia;Flavobacteriales;Flavobacteriaceae;Pseudofulvibacter;Pseudofulvibacter	Bacteria	Bacteroidota	Bacteroidia	Flavobacteriales	Flavobacteriaceae	Pseudofulvibacter	Pseudofulvibacter	uncultured Pseudofulvibacter sp.	PX716301	GTCCACGCCGTAAACGATGGATACTAGCTGTTCGGCCGTAAGGCTGAGTGGCTAAGCGAAAGTGATAAGTATCCCACCTGGGGAGTACGTTCGCAAGAATGAAACTCAAAGGAATTGACGGGGGCCCGCACAAGCGGTGGAGCATGTGGTTTAATTCGATGATACGCGAGGAACCTTACCAGGGCTTAAATGTAGGATGCATAGAGTAGAGATATTCTTTTCTTCGGACTTCTTACAAGGTGCTGCATGGTT
ASV363	0	0	0	0	0	89	0	0	0	13	0	0	0	47	0	0	0	0	0	0	0	0	0	0	0	Bacteria;Bacteroidota;Bacteroidia;Flavobacteriales;Flavobacteriaceae;Aquibacter;Aquibacter	Bacteria	Bacteroidota	Bacteroidia	Flavobacteriales	Flavobacteriaceae	Aquibacter	Aquibacter	uncultured Aquibacter sp.	PX716302	GTCCACGCCGTAAACGATGGTCACTAGCTGTTTGGACTTCGGTCTGAGTGGCTAAGCGAAAGTGATAAGTGACCCACCTGGGGAGTACGTTCGCAAGAATGAAACTCAAAGGAATTGACGGGGGCCCGCACAAGCGGTGGAGCATGTGGTTTAATTCGATGATACGCGAGGAACCTTACCAGGGCTTAAATGTAAGTTGCATAGAGTAGAGATATTCTTTTCTTCGGACTACTTACAAGGTGCTGCATGGTT
ASV364	14	22	0	14	29	21	0	19	14	10	6	0	0	0	0	0	0	0	0	0	40	33	75	63	71	Bacteria;Bacteroidota;Bacteroidia;Flavobacteriales;Flavobacteriaceae;NS5_marine_group;NS5_marine_group	Bacteria	Bacteroidota	Bacteroidia	Flavobacteriales	Flavobacteriaceae	NS5_marine_group	NS5_marine_group	uncultured Flavobacteriaceae bacterium	PX716303	GTCCACGCCGTAAACGATGGATACTAGCTGTTCGACCAACATTGGTTGGTTGAGTGGCTAAGCGAAAGTGATAAGTATCCCACCTGGGGAGTACGCTCGCAAGAGTGAAACTCAAAGGAATTGACGGGGGCCCGCACAAGCGGTGGAGCATGTGGTTTAATTCGATGATACGCGAGGAACCTTACCAGGGCTTAAATGTAAGTTGCATAGATCAGAGATGGTCTTTTCTTCGGACTACTTACAAGGTGCTGCATGGTT
ASV365	0	0	0	0	0	0	0	0	0	0	0	0	0	0	0	0	0	0	0	0	20	0	28	20	0	Bacteria;Bacteroidota;Bacteroidia;Flavobacteriales;Flavobacteriaceae;NS5_marine_group;NS5_marine_group	Bacteria	Bacteroidota	Bacteroidia	Flavobacteriales	Flavobacteriaceae	NS5_marine_group	NS5_marine_group	uncultured Flavobacteriaceae bacterium	PX716304	GTCCACGCCGTAAACGATGGATACTAGCTGTTCGATCAACATTGGTTGGTTGAGTGGCTAAGCGAAAGTGATAAGTATCCCACCTGGGGAGTACGCTCGCAAGAGTGAAACTCAAAGGAATTGACGGGGGCCCGCACAAGCGGTGGAGCATGTGGTTTAATTCGATGATACGCGAGGAACCTTACCAGGGCTTAAATGTAAGTTGCATAGATCAGAGATGGTCTTTTCTTCGGACTACTTACAAGGTGCTGCATGGTT
ASV366	0	11	0	0	0	0	0	0	0	0	0	26	0	0	0	12	0	0	0	0	42	21	100	66	79	Bacteria;Bacteroidota;Bacteroidia;Flavobacteriales;Flavobacteriaceae;NS5_marine_group;NS5_marine_group	Bacteria	Bacteroidota	Bacteroidia	Flavobacteriales	Flavobacteriaceae	NS5_marine_group	NS5_marine_group	uncultured Flavobacteriaceae bacterium	PX716305	GTCCACGCCGTAAACGATGGATACTAGCTGTTCGACCAACATTGGTTGGTTGAGTGGCTAAGCGAAAGTGATAAGTATCCCACCTGGGGAGTACGGTCGCAAGACTGAAACTCAAAGGAATTGACGGGGGCCCGCACAAGCGGTGGAGCATGTGGTTTAATTCGATGATACGCGAGGAACCTTACCAGGGCTTAAATGTAAGTTGCATAGATCAGAGATGGTCTTTTCTTCGGACTACTTACAAGGTGCTGCATGGTT
ASV367	0	19	89	0	67	27	0	18	15	0	0	0	28	0	31	0	0	34	0	0	32	18	139	78	371	Bacteria;Bacteroidota;Bacteroidia;Flavobacteriales;Flavobacteriaceae;Aquibacter;Aquibacter	Bacteria	Bacteroidota	Bacteroidia	Flavobacteriales	Flavobacteriaceae	Aquibacter	Aquibacter	uncultured Aquibacter sp.	PX716306	GTCCACGCCGTAAACGATGGTCACTAGCTGTTTGGACTTCGGTCTGAGTGGCTAAGCGAAAGTGATAAGTGACCCACCTGGGGAGTACGTTCGCAAGAATGAAACTCAAAGGAATTGACGGGGGCCCGCACAAGCGGTGGAGCATGTGGTTTAATTCGATGATACGCGAGGAACCTTACCAGGGCTTAAATGTAAGTTGCATGATTTAGAGATAGATCTTTCTTCGGACTACTTACAAGGTGCTGCATGGTT
ASV368	16	17	0	0	32	37	0	0	0	0	0	0	0	0	0	19	0	0	0	0	305	202	240	172	126	Bacteria;Bacteroidota;Bacteroidia;Flavobacteriales;Flavobacteriaceae;NS5_marine_group;NS5_marine_group	Bacteria	Bacteroidota	Bacteroidia	Flavobacteriales	Flavobacteriaceae	NS5_marine_group	NS5_marine_group	uncultured Flavobacteriaceae bacterium	PX716307	GTCCACGCCGTAAACGATGGTCACTAGCTGTTCGATGTACATTGGTACATTGAGTGGCTAAGCGAAAGTGATAAGTGACCCACCTGGGGAGTACGCTCGCAAGAGTGAAACTCAAAGGAATTGACGGGGGCCCGCACAAGCGGTGGAGCATGTGGTTTAATTCGATGATACGCGAGGAACCTTACCAGGACTTAAATGTAAGTTGCATGATTCAGAAATGGATCTTTCTTCGGACTACTTACAAGGTGCTGCATGGTT
ASV369	0	0	0	0	24	29	0	0	8	9	0	0	0	0	0	0	0	0	0	0	10	0	25	17	26	Bacteria;Bacteroidota;Bacteroidia;Flavobacteriales;Flavobacteriaceae;NS5_marine_group;NS5_marine_group	Bacteria	Bacteroidota	Bacteroidia	Flavobacteriales	Flavobacteriaceae	NS5_marine_group	NS5_marine_group	uncultured Flavobacteriaceae bacterium	PX716308	GTCCACGCCGTAAACGATGGTCACTAGCTGTTTGACCAACATTGGTTGGTTGAGTGGCTAAGCGAAAGTGATAAGTGACCCACCTGGGGAGTACGCTCGCAAGAGTGAAACTCAAAGGAATTGACGGGGGCCCGCACAAGCGGTGGAGCATGTGGTTTAATTCGATGATACGCGAGGAACCTTACCAGGGCTTAAATGTAAGTTGCATGGACCAGAGATGGACCTTTCTTCGGACTACTTACAAGGTGCTGCATGGTT
ASV370	0	0	50	0	0	0	0	0	0	0	0	0	0	0	0	0	0	10	0	0	0	0	34	26	0	Bacteria;Bacteroidota;Bacteroidia;Flavobacteriales;Flavobacteriaceae;NS5_marine_group;NS5_marine_group	Bacteria	Bacteroidota	Bacteroidia	Flavobacteriales	Flavobacteriaceae	NS5_marine_group	NS5_marine_group	uncultured Flavobacteriaceae bacterium	PX716309	GTCCACGCCGTAAACGATGGTCACTAGCTGTTTGATGCACATTGGTGTGTTGAGTGGCTAAGCGAAAGTGATAAGTGACCCACCTGGGGAGTACGCTCGCAAGAGTGAAACTCAAAGGAATTGACGGGGGCCCGCACAAGCGGTGGAGCATGTGGTTTAATTCGATGATACGCGAGGAACCTTACCAGGGCTTAAATGTAAGTTGCATGGATCAGAGATGGTCCTTTCTTCGGACTACTTACAAGGTGCTGCATGGTT
ASV371	0	0	0	0	11	0	0	0	0	7	0	0	0	0	0	0	0	0	0	0	8	0	2	5	1	Bacteria;Bacteroidota;Bacteroidia;Flavobacteriales;Flavobacteriaceae;NS5_marine_group;NS5_marine_group	Bacteria	Bacteroidota	Bacteroidia	Flavobacteriales	Flavobacteriaceae	NS5_marine_group	NS5_marine_group	uncultured Flavobacteriaceae bacterium	PX716310	GTCCACGCCGTAAACGATGGTCACTAGCTGTTTGATGCACATTGGTGTGTTGAGTGGCTAAGCGAAAGTGATAAGTGACCCACCTGGGGAGTACGCTCGCAAGAGTGAAACTCAAAGGAATTGACGGGGGCCCGCACAAGCGGTGGAGCATGTGGTTTAATTCGATGATACGCGAGGAACCTTACCAGGGCTTAAATGTAAGTTGCATAGATCAGAGATGGTCTTTTCTTCGGACTACTTACAAGGTGCTGCATGGTT
ASV372	0	0	0	0	0	0	0	0	0	0	0	0	0	0	0	0	0	0	0	0	14	4	22	16	6	Bacteria;Bacteroidota;Bacteroidia;Flavobacteriales;Flavobacteriaceae;NS5_marine_group;NS5_marine_group	Bacteria	Bacteroidota	Bacteroidia	Flavobacteriales	Flavobacteriaceae	NS5_marine_group	NS5_marine_group	uncultured Flavobacteriaceae bacterium	PX716311	GTCCACGCCGTAAACGATGGTCACTAGCTGTTCGATGTACATTGGTACATTGAGTGGCTAAGCGAAAGTGATAAGTGACCCACCTGGGGAGTACGCTCGCAAGAGTGAAACTCAAAGGAATTGACGGGGGCCCGCACAAGCGGTGGAGCATGTGGTTTAATTCGATGATACGCGAGGAACCTTACCAGGGCTTAAATGTAAGTTGCATAGATCAGAGATGGTCTTTTCTTCGGACTACTTACAAGGTGCTGCATGGTT
ASV373	0	0	0	0	0	0	0	0	0	0	0	0	0	0	0	0	0	13	0	0	0	0	16	10	22	Bacteria;Bacteroidota;Bacteroidia;Flavobacteriales;Flavobacteriaceae;NS5_marine_group;NS5_marine_group	Bacteria	Bacteroidota	Bacteroidia	Flavobacteriales	Flavobacteriaceae	NS5_marine_group	NS5_marine_group	uncultured Flavobacteriaceae bacterium	PX716312	GTCCACGCCGTAAACGATGGTCACTAGCTGTTTGATGCACATTGGTGTGTTGAGTGGCTAAGCGAAAGTGATAAGTGACCCACCTGGGGAGTACGCTCGCAAGAGTGAAACTCAAAGGAATTGACGGGGGCCCGCACAAGCGGTGGAGCATGTGGTTTAATTCGATGATACGCGAGGAACCTTACCAGGGCTTAAATGTAAGTTGCATGGATCAGAGATGATCCTTTCTTCGGACTACTTACAAGGTGCTGCATGGTT
ASV374	0	0	0	0	0	0	0	0	0	0	0	0	0	0	37	0	0	0	0	0	0	0	0	0	0	Bacteria;Bacteroidota;Bacteroidia;Flavobacteriales;Flavobacteriaceae;Flavobacteriaceae;Flavobacteriaceae	Bacteria	Bacteroidota	Bacteroidia	Flavobacteriales	Flavobacteriaceae	Flavobacteriaceae	Flavobacteriaceae	uncultured Flavobacteriaceae bacterium	PX716313	GTCCACGCCGTAAACGATGGTCACTAGTTGTTGGACTTCTGTTCAGTGACTAAGCGAAAGTGATAAGTGACCCACCTGGGGAGTACGTTCGCAAGAATGAAACTCAAAGGAATTGACGGGGGCCCGCACAAGCGGTGGAGCATGTGGTTTAATTCGATGATACGCGAGGAACCTTACCAGGGCTTAAATGTAAGTTGCATGATCTAGAGATAGGTCTTTCTTCGGACTACTTACAAGGTGCTGCATGGTT
ASV375	94	81	117	74	98	138	70	77	77	43	27	0	33	0	0	0	0	0	0	0	0	0	743	460	1811	Bacteria;Bacteroidota;Bacteroidia;Flavobacteriales;Flavobacteriaceae;Aurantivirga;Aurantivirga	Bacteria	Bacteroidota	Bacteroidia	Flavobacteriales	Flavobacteriaceae	Aurantivirga	Aurantivirga	uncultured Aurantivirga sp.	PX716314	GTCCACGCCGTAAACGATGGACACTAGTTGTTGGAATTATTCAGTGACTAAGCGAAAGTGATAAGTGTCCCACCTGGGGAGTACGATCGCAAGATTGAAACTCAAAGGAATTGACGGGGGCCCGCACAAGCGGTGGAGCATGTGGTTTAATTCGATGATACGCGAGGAACCTTACCAGGGCTTAAATGTAGGATGCATTAGTTAGAGATAGCTATTTCTTCGGACTTCTTACAAGGTGCTGCATGGTT
ASV376	80	67	244	85	66	57	93	0	17	58	0	0	41	0	0	0	0	15	0	24	48	31	813	448	1837	Bacteria;Bacteroidota;Bacteroidia;Flavobacteriales;Flavobacteriaceae;Aurantivirga;Aurantivirga	Bacteria	Bacteroidota	Bacteroidia	Flavobacteriales	Flavobacteriaceae	Aurantivirga	Aurantivirga	uncultured Aurantivirga sp.	PX716315	GTCCACGCCGTAAACGATGGACACTAGTTGTTGGAATTATTCAGTGACTAAGCGAAAGTGATAAGTGTCCCACCTGGGGAGTACGATCGCAAGATTGAAACTCAAAGGAATTGACGGGGGCCCGCACAAGCGGTGGAGCATGTGGTTTAATTCGATGATACGCGAGGAACCTTACCAGGGCTTAAATGTAAGATGCATTAGTTAGAGATAGCTATTTCTTCGGACTTCTTACAAGGTGCTGCATGGTT
ASV377	0	31	55	0	0	0	0	0	0	0	0	0	0	0	0	0	0	0	0	0	0	0	0	0	0	Bacteria;Bacteroidota;Bacteroidia;Flavobacteriales;Flavobacteriaceae;Lutibacter;Lutibacter	Bacteria	Bacteroidota	Bacteroidia	Flavobacteriales	Flavobacteriaceae	Lutibacter	Lutibacter	uncultured Lutibacter sp.	PX716316	GTCCACGCCGTAAACGATGGACACTAGTTGTTGGATTTATTCAGTGACTAAGCGAAAGTGATAAGTGTCCCACCTGGGGAGTACGATCGCAAGATTGAAACTCAAAGGAATTGACGGGGGCCCGCACAAGCGGTGGAGCATGTGGTTTAATTCGATGATACGCGAGGAACCTTACCAGGGCTTAAATGTAGGTTGCATTAGCTAGAGATAGCTATTTCTTCGGACTACTTACAAGGTGCTGCATGGTT
ASV378	0	15	31	26	15	0	0	0	12	40	0	0	0	0	0	0	0	0	0	0	18	13	46	29	39	Bacteria;Bacteroidota;Bacteroidia;Flavobacteriales;Flavobacteriaceae;Lutibacter;Lutibacter	Bacteria	Bacteroidota	Bacteroidia	Flavobacteriales	Flavobacteriaceae	Lutibacter	Lutibacter	uncultured Lutibacter sp.	PX716317	GTCCACGCCGTAAACGATGGACACTAGTTGTTGGAATTATTCAGTGACTAAGCGAAAGTGATAAGTGTCCCACCTGGGGAGTACGATCGCAAGATTGAAACTCAAAGGAATTGACGGGGGCCCGCACAAGCGGTGGAGCATGTGGTTTAATTCGATGATACGCGAGGAACCTTACCAGGGCTTAAATGTAGGTTGCATTAGCTAGAGATAGCTATTTCTTCGGACTACTTACAAGGTGCTGCATGGTT
ASV379	0	0	0	0	0	0	0	0	0	0	0	0	0	0	80	0	0	0	0	0	0	0	0	0	0	Bacteria;Bacteroidota;Bacteroidia;Flavobacteriales;Flavobacteriaceae;Maritimimonas;uncultured_marine	Bacteria	Bacteroidota	Bacteroidia	Flavobacteriales	Flavobacteriaceae	Maritimimonas	uncultured_marine	uncultured Maritimimonas sp.	PX716318	GTCCACGCCGTAAACGATGGATACTAGTTGTTTGGATTTATCTGAGTGACTAAGCGAAAGTGATAAGTATCCCACCTGGGGAGTACGTTCGCAAGAATGAAACTCAAAGGAATTGACGGGGGCCCGCACAAGCGGTGGAGCATGTGGTTTAATTCGATGATACGCGAGGAACCTTACCAGGGCTTAAATGTAAGTTGCATTAGCTAGAGATAGTTATTTCTTCGGACTACTTACAAGGTGCTGCATGGTT
ASV380	0	0	0	0	0	0	0	0	0	0	0	0	0	0	44	0	0	0	0	7	0	0	0	0	0	Bacteria;Bacteroidota;Bacteroidia;Flavobacteriales;Flavobacteriaceae;Maritimimonas;Maritimimonas	Bacteria	Bacteroidota	Bacteroidia	Flavobacteriales	Flavobacteriaceae	Maritimimonas	Maritimimonas	uncultured Maritimimonas sp.	PX716319	GTCCACGCCGTAAACGATGGTTACTAGTTGTTGGGATTTATCTCAGTGACTAAGCGAAAGTGATAAGTAACCCACCTGGGGAGTACGTTCGCAAGAATGAAACTCAAAGGAATTGACGGGGGCCCGCACAAGCGGTGGAGCATGTGGTTTAATTCGATGATACGCGAGGAACCTTACCAGGGCTTAAATGTAAGTTGCATTAGACAGAGATGTTTATTTCTTCGGACTACTTACAAGGTGCTGCATGGTT
ASV381	0	0	0	0	0	0	0	0	0	0	0	0	0	0	33	0	0	0	0	0	0	0	0	0	0	Bacteria;Bacteroidota;Bacteroidia;Flavobacteriales;Flavobacteriaceae;Flavobacteriaceae;Flavobacteriaceae	Bacteria	Bacteroidota	Bacteroidia	Flavobacteriales	Flavobacteriaceae	Flavobacteriaceae	Flavobacteriaceae	uncultured Flavobacteriaceae bacterium	PX716320	GTCCACGCCGTAAACGATGGATACTAGTTGTTGGGGTTTACCTCAGTGACTAAGCGAAAGTGATAAGTATCCCACCTGGGGAGTACGTTCGCAAGAATGAAACTCAAAGGAATTGACGGGGGCCCGCACAAGCGGTGGAGCATGTGGTTTAATTCGATGATACGCGAGGAACCTTACCAGGGCTTAAATGTAAGTTGCATTGTTTAGAGATAGACATTTCTTCGGACTACTTACAAGGTGCTGCATGGTT
ASV383	0	0	0	0	0	0	33	0	0	0	0	0	0	0	0	0	0	0	0	0	0	0	0	0	0	Bacteria;Bacteroidota;Bacteroidia;Cytophagales;Cyclobacteriaceae;Cyclobacteriaceae;uncultured_Fulvivirga	Bacteria	Bacteroidota	Bacteroidia	Cytophagales	Cyclobacteriaceae	Cyclobacteriaceae	uncultured_Fulvivirga	uncultured Cyclobacteriaceae bacterium	PX716321	GTCCACGCTGTAAACGATGCTCACTCGATGTTGGCGATAGACAGTCAGCGTCTTAGCGAAAGCGTTAAGTGAGCCACCTGGGGAGTACGCTCGCAAGAGTGAAACTCAAAGGAATTGACGGGGGTCCGCACAAGCGGTGGAGCATGTGGTTTAATTCGATGATACGCGAGGAACCTTACCTGGGCTAGAATGTGATCGGCGGTCACAGAGATGTGACTTTCTTCGGACGAGAAACAAGGTGCTGCATGGCT
ASV384	0	0	0	0	20	18	0	0	0	0	0	0	0	0	0	0	0	0	0	0	14	8	27	34	21	Bacteria;Bacteroidota;Bacteroidia;Cytophagales;Cyclobacteriaceae;Marinoscillum;Marinoscillum	Bacteria	Bacteroidota	Bacteroidia	Cytophagales	Cyclobacteriaceae	Marinoscillum	Marinoscillum	uncultured Marinoscillum sp.	PX716322	GTCCACGCCGTAAACGATGCTCACTCGCTGTTGGCGATACACAGTCAGCGGCCAAGCGAAAGCGTTAAGTGAGCCACCTGGGGAGTACGCTCGCAAGAGTGAAACTCAAAGGAATTGACGGGGGTCCGCACAAGCGGTGGAGCATGTGGTTTAATTCGATGATACGCGAGGAACCTTACCTGGGCTAGAATGCGAGTGCTATCTGCAGAGATGCAGAGTTCTTCGGACACGAAGCAAGGTGCTGCATGGTT
ASV385	0	0	0	0	0	0	0	0	0	0	0	0	0	7	35	29	0	0	0	0	0	0	0	0	0	Bacteria;Bacteroidota;Bacteroidia;Cytophagales;Cyclobacteriaceae;Ekhidna;uncultured_bacterium	Bacteria	Bacteroidota	Bacteroidia	Cytophagales	Cyclobacteriaceae	Ekhidna	uncultured_bacterium	uncultured Ekhidna sp.	PX716323	GTCCACGCCGTAAACGATGATTACTCGCTGCTGGCGATACACAGTCAGTGGCCAAGCGAAAGCGTTAAGTAATCCACCTGGGGAGTACGCTCGCAAGAGTGAAACTCAAAGGAATTGACGGGGGTCCGCACAAGCGGTGGAGCATGTGGTTTAATTCGATGATACGCGAGGAACCTTACCTGGGCTAGAATGTGAGCGCAATTCCCAGAGATGGGAAGTTCTTCGGACGTGAAACAAGGTGCTGCATGGCT
ASV386	0	0	0	0	0	0	0	0	0	0	0	0	0	0	21	0	0	0	0	21	0	0	0	0	0	Bacteria;Bacteroidota;Bacteroidia;Cytophagales;Cyclobacteriaceae;Cyclobacteriaceae;uncultured_bacterium	Bacteria	Bacteroidota	Bacteroidia	Cytophagales	Cyclobacteriaceae	Cyclobacteriaceae	uncultured_bacterium	uncultured Cyclobacteriaceae bacterium	PX716324	GTCCACGCCGTAAACGATGCTCACTCGCTGTTGGCGATATGTTACAGTCAGCGGCCAAGCGAAAGCGTTAAGTGAGCCACCTGGGGAGTACGCTGGCAACAGTGAAACTCAAAGGAATTGACGGGGGTCCGCACAAGCGGTGGAGCATGTGGTTTAATTCGATGATACGCGAGGAACCTTACCTGGGCTCGAATGGTACAGGACGATATCAGAAATGGTATTTCCTTCGGGCTTGTATCAAGGTGCTGCATGGCT
ASV387	0	0	0	0	0	0	0	0	0	0	0	0	0	0	0	0	0	0	0	0	31	25	0	0	0	Bacteria;Bacteroidota;Bacteroidia;Cytophagales;Cyclobacteriaceae;Cyclobacteriaceae;Cyclobacteriaceae	Bacteria	Bacteroidota	Bacteroidia	Cytophagales	Cyclobacteriaceae	Cyclobacteriaceae	Cyclobacteriaceae	uncultured Cyclobacteriaceae bacterium	PX716325	GTCCATACCGTAAACGATGTTCACTGGATGTTCGAGATAAAGATCGAGCGTCTGAGCGAAAGTATTAAGTGAACCACCTGGGGAGTACGCTGGCAACAGTGAAACTCAAAGGAATTGACGGGGGTCCGCACAAGCGGTGGAGCATGTGGTTTAATTCGATGATACGCGAGGAACCTTACCTGGGCTCGAATGCCTGATTATTCTAGAGATAGATGTTTCCTTCGGGAGGTCGGAGCAAGGTGCTGCATGGCT
ASV388	0	0	0	0	0	0	0	0	0	0	0	0	0	0	38	0	0	0	0	0	0	0	0	0	0	Bacteria;Bacteroidota;Bacteroidia;Cytophagales;Cyclobacteriaceae;Cyclobacteriaceae;uncultured_Flexibacteraceae	Bacteria	Bacteroidota	Bacteroidia	Cytophagales	Cyclobacteriaceae	Cyclobacteriaceae	uncultured_Flexibacteraceae	uncultured Cyclobacteriaceae bacterium	PX716326	GTCCACGCCGTAAACGATGTTCACTCGATGTTGGCGATACACAGTCAGCGTCCAAGCGAAAGCGTTAAGTGAACCACCTGGGGAGTACGCTGGCAACAGTGAAACTCAAAGGAATTGACGGGGGTCCGCACAAGCGGTGGAGCATGTGGTTTAATTCGATGATACGCGAGGAACCTTACCTGGGCTAGAATGCCTTTGCACGTTACAGAGATGTAACATTCCTTCGGGACAGAGAGCAAGGTGCTGCATGGCT
ASV389	0	0	0	0	0	75	0	0	0	0	0	0	0	0	0	0	0	0	0	0	0	0	0	0	0	Bacteria;Bacteroidota;Bacteroidia;Cytophagales;Cyclobacteriaceae;Cyclobacteriaceae;uncultured_sediment	Bacteria	Bacteroidota	Bacteroidia	Cytophagales	Cyclobacteriaceae	Cyclobacteriaceae	uncultured_sediment	uncultured Cyclobacteriaceae bacterium	PX716327	GTCCACGCCGTAAACGATGCTAACTCGATGTATGCGATATACTGTATGCGTCCAAGCGAAAGCGTTAAGTTAGCCACCTGGGGAGTACGCTCGCAAGAGTGAAACTCAAAGGAATTGACGGGGGTCCGCACAAGCGGTGGAGCATGTGGTTTAATTCGATGATACGCGAGGAACCTTACCTGGGCTAGAATGCGACTGCAATCTCAAGAGATTGGGAGTTCTTCGGACAGGAAGCAAGGTGCTGCATGGTT
ASV390	0	0	0	0	0	0	0	0	0	0	0	0	0	0	0	0	0	0	0	0	21	28	0	0	0	Bacteria;Bacteroidota;Bacteroidia;Cytophagales;Cyclobacteriaceae;Marinoscillum;marine_metagenome	Bacteria	Bacteroidota	Bacteroidia	Cytophagales	Cyclobacteriaceae	Marinoscillum	marine_metagenome	uncultured Marinoscillum sp.	PX716328	GTCCACGCCGTAAACGATGCTCACTCGATGTTAGCGATATACTGTTAGCGTCCAAGCTAAAGCGTTAAGTGAGCCACCTGGGGAGTACGCCGGCAACGGTGAAACTCAAAGGAATTGACGGGGGTCCGCACAAGCGGTGGAGCATGTGGTTTAATTCGATAATACGCGAGGAACCTTACCTAGGCTAGAATGCGCGTGACATCCAGAGAGATCTGGAGTTCTTCGGACACAAAGCAAGGTGCTGCATGGTT
ASV391	26	0	0	33	0	0	0	0	0	0	0	0	0	0	0	0	0	0	0	0	0	0	0	0	0	Bacteria;Bacteroidota;Bacteroidia;Cytophagales;Cyclobacteriaceae;Marinoscillum;marine_metagenome	Bacteria	Bacteroidota	Bacteroidia	Cytophagales	Cyclobacteriaceae	Marinoscillum	marine_metagenome	uncultured Marinoscillum sp.	PX716329	GTCCACGCCGTAAACGATGCTCACTCGATGTTAGCGATATACTGTTAGCGTCCAAGCTAAAGCGTTAAGTGAGCCACCTGGGGAGTACGCCGGCAACGGTGAAACTCAAAGGAATTGACGGGGGTCCGCACAAGCGGTGGAGCATGTGGTTTAATTCGATAATACGCGAGGAACCTTACCTAGGCTATAATGCGCGTGACATCCAGAGAGATCTGGAGTTCTTCGGACACAAAGCAAGGTGCTGCATGGTT
ASV392	0	0	19	0	0	15	0	0	0	0	0	0	5	0	37	5	30	0	0	0	0	0	0	0	0	Bacteria;Bacteroidota;Bacteroidia;Cytophagales;Cyclobacteriaceae;Reichenbachiella;Reichenbachiella	Bacteria	Bacteroidota	Bacteroidia	Cytophagales	Cyclobacteriaceae	Reichenbachiella	Reichenbachiella	uncultured Reichenbachiella sp.	PX716330	GTCCACGCCGTAAACGATGCTCACTCGATGTATGCGATATTACTGTATGCGTCCAAGCGAAAGCGTTAAGTGAGCCACCTGGGGAGTACGCTCGCAAGAGTGAAACTCAAAGGAATTGACGGGGGTCCGCACAAGCGGTGGAGCATGTGGTTTAATTCGATGATACGCGAGGAACCTTACCTGGGCTCGAATGTGAGCGCAAGGACCAGAGATGGTCTGTTCTTCGGACGTGAAACAAGGTGCTGCATGGCT
ASV393	0	0	0	0	0	19	0	0	0	0	0	0	0	0	6	0	7	0	0	20	0	0	0	0	0	Bacteria;Bacteroidota;Bacteroidia;Cytophagales;Cyclobacteriaceae;Cyclobacteriaceae;uncultured_bacterium	Bacteria	Bacteroidota	Bacteroidia	Cytophagales	Cyclobacteriaceae	Cyclobacteriaceae	uncultured_bacterium	uncultured Cyclobacteriaceae bacterium	PX716331	GTCCACGCCGTAAACGATGATTACTCGATGTGTGCGATAGACAGTACGCGTCCAAGCGAAAGCGTTAAGTAATCCACCTGGGGAGTACGACCGCAAGGTTGAAACTCAAAGGAATTGACGGGGGTCCGCACAAGCGGTGGAGCATGTGGTTTAATTCGATGATACGCGAGGAACCTTACCTGGGCTAGAATGTGAATGCCGGACTCAGAGATGGGTCTTTCTTCGGACATGAAACAAGGTGCTGCATGGCT
ASV394	0	0	0	7	0	0	0	0	0	0	0	0	20	0	0	0	0	0	0	0	18	6	25	10	0	Bacteria;Bacteroidota;Bacteroidia;Bacteroidetes_VC2.1_Bac22;Bacteroidetes_VC2.1_Bac22;Bacteroidetes_VC2.1_Bac22;Bacteroidetes_VC2.1_Bac22	Bacteria	Bacteroidota	Bacteroidia	Bacteroidetes_VC2.1_Bac22	Bacteroidetes_VC2.1_Bac22	Bacteroidetes_VC2.1_Bac22	Bacteroidetes_VC2.1_Bac22	uncultured Bacteroidia bacterium	PX716332	GTCCACGCCGTAAACTATGATCACTCGTTGTTGGCAATACACAGTCAGTGACCAAGCGAAAGCGATAAGTGATCCACCTGGGGAGTACGATCGCAAGGTTGAAACTCAAAGGAATTGACGGGGGCCCGCACAAGCGGTGGAGCATGTGGTTTAATTCGATGATACGCGAGGAACCTTACCTGGGCTCAAATGTAAGTTGACAGTTCCTGAAAGGGAATTTTCTTCGGACAATTTACAAGGTGCTGCATGGTT
ASV395	0	0	0	0	4	0	0	0	0	0	0	0	0	0	0	0	0	0	0	0	0	0	0	16	19	Bacteria;Bacteroidota;Bacteroidia;Flavobacteriales;Cryomorphaceae;Cryomorphaceae;uncultured	Bacteria	Bacteroidota	Bacteroidia	Flavobacteriales	Cryomorphaceae	Cryomorphaceae	uncultured	uncultured Cryomorphaceae bacterium	PX716333	GTCCACGCCGTAAACGATCATCACTCGCTGTTGGCGATATACTGTCAGCGGCCAAGCGAAAGTATTAAGTGATGCACCTGGGGAGTACGCCGGCAACGGTGAAACTCAAAGGAATTGACGGGGGCCCGCACAAGCGGTGGAGCATGTGGTTTAATTCGATGATACGCGAGGAACCTTACCAGGGCTTAAATGTAGTATGACCGGCTTGGAAACAGGCCTTCTCTTCGGAGCAGATTACAAGGTGCTGCATGGTT
ASV396	19	0	0	8	0	0	0	0	0	0	0	0	0	0	0	0	0	0	0	0	6	0	13	0	0	Bacteria;Bacteroidota;Bacteroidia;Flavobacteriales;Cryomorphaceae;Cryomorphaceae;uncultured	Bacteria	Bacteroidota	Bacteroidia	Flavobacteriales	Cryomorphaceae	Cryomorphaceae	uncultured	uncultured Cryomorphaceae bacterium	PX716334	GTCCACGCCGTAAACGATCATCACTCGCTGTTGGCGATATACTGTCAGCGGCCAAGCGAAAGTATTAAGTGATGCACCTGGGGAGTACGCCGGCAACGGTGAAACTCAAAGGAATTGACGGGGGCCCGCACAAGCGGTGGAGCATGTGGTTTAATTCGATGATACGCGAGGAACCTTACCAGGGCTTAAATGTAGTTTGACCGGCTTGGAAACAGGCCTTCTCTTCGGAGCAGATTACAAGGTGCTGCATGGTT
ASV397	0	6	0	0	0	0	0	0	0	0	0	0	0	0	0	0	0	0	0	0	6	0	22	17	0	Bacteria;Bacteroidota;Bacteroidia;Flavobacteriales;Cryomorphaceae;Cryomorphaceae;uncultured_bacterium	Bacteria	Bacteroidota	Bacteroidia	Flavobacteriales	Cryomorphaceae	Cryomorphaceae	uncultured_bacterium	uncultured Cryomorphaceae bacterium	PX716335	GTCCACGCCGTAAACGATGATTACTCGTTGTTAGCGATACACTGTTAGCGACCAAGCGAAAGCTTTAAGTAATCCACCTGGGGAGTACGCCGGCAACGGTGAAACTCAAAGGAATTGACGGGGGCCCGCACAAGCGGTGGAGCATGTGGTTTAATTCGATGATACGCGAGGAACCTTACCAGGGCTTAAATGCAGAACGACCGGGATGGAAACATCCCTTTCTTCGGACGGACTGCAAGGTGCTGCATGGTT
ASV398	371	0	0	0	0	0	0	0	0	0	0	0	0	0	0	0	0	0	0	0	0	0	0	0	0	Bacteria;Bacteroidota;Bacteroidia;Bacteroidales;Marinilabiliaceae;Marinilabiliaceae;uncultured_Alphaproteobacteria	Bacteria	Bacteroidota	Bacteroidia	Bacteroidales	Marinilabiliaceae	Marinilabiliaceae	uncultured_Alphaproteobacteria	uncultured Marinilabiliaceae bacterium	PX716336	GTCCACGCCGTAAACGATGATCACTCGTTGTTTGTGATATACAATAAGCAACTGAGCGAAAGCATTAAGTGATCCACCTGGGGAGTACGTTCGCAAGAATGAAACTCAAAGGAATTGACGGGGGCCCGCACAAGCGGAGGAACATGTGGTTTAATTCGATGATACGCGAGGAACCTTACCTGGGTTTAAATGTAGATTGCATGAGTGGGAAACTACTCTTTCCTTCGGGACTATTTACAAGGTGCTGCATGGTT
ASV399	0	0	0	0	0	0	0	0	0	0	0	29	0	0	0	0	0	0	0	0	0	0	0	0	0	Bacteria;Bacteroidota;Bacteroidia;Bacteroidales;Bacteroidetes_BD2-2;Bacteroidetes_BD2-2;Bacteroidetes_BD2-2	Bacteria	Bacteroidota	Bacteroidia	Bacteroidales	Bacteroidetes_BD2-2	Bacteroidetes_BD2-2	Bacteroidetes_BD2-2	uncultured Bacteroidia bacterium	PX716337	GTCCACGCCGTAAACGATGATCACTCGTTGTTGGCAATACATCGTCAGCGACTGAGCGAAAGCATTAAGTGATCCACCTGGGGAGTACGCTCGCAAGAGTGAAACTCAAAGGAATTGACGGGGGCCCGCACAAGCGGAGGAACATGTGGTTTAATTCGATGATACGCGAGGAACCTTACCTGGGCTTAAATGTAAAACGACGGATCGGGAAACTGATCTTTCTTAGGACGCTTTGCAAGGTGCTGCATGGCT
ASV400	0	0	0	17	0	0	0	0	0	22	0	0	0	0	0	0	0	0	0	0	0	0	0	0	0	Bacteria;Bacteroidota;Bacteroidia;Bacteroidales;Bacteroidales;Bacteroidales;Bacteroidales	Bacteria	Bacteroidota	Bacteroidia	Bacteroidales	Bacteroidales	Bacteroidales	Bacteroidales	uncultured Bacteroidales bacterium	PX716338	GTCCACGCCGTAAACGATGAATACTCGCTGTTAGCAATACACAGTTAGCGGCTAAGCGAAAGCATTAAGTATTCCACCTGGGGAGTACGATCGCAAGATTGAAACTCAAAGGAATTGACGGGGGCCCGCACAAGCGGAGGAACATGTGGTTTAATTCGATGATACGCGAGGAACCTTACCTGGGCTTAAATGTAGTTTGATTTTATTGGAAACGATATTTCCCTTCGGGGCAAATTACAAGGTGCTGCATGGTT
ASV401	0	0	35	0	0	0	0	0	0	0	0	0	0	0	0	0	0	0	0	0	0	0	0	0	0	Bacteria;Bacteroidota;Bacteroidia;Bacteroidales;Marinifilaceae;Marinifilum;Marinifilum	Bacteria	Bacteroidota	Bacteroidia	Bacteroidales	Marinifilaceae	Marinifilum	Marinifilum	uncultured Marinifilum sp.	PX716339	GTCCACGCCGTAAACGATGATTACTCGTTGTGCACGATACACCGTGTGTGACTGAGCGAAAGCATTAAGTAATCCACCTGGGGAGTACGTTGGCAACAATGAAACTCAAAGGAATTGACGGGGGCCCGCACAAGCGGAGGAACATGTGGTTTAATTCGATGATACGCGAGGAACCTTACCTGGACTTAAATGCAGTTTGACCGGCTTGGAAACAGGTCTTCTCTTCGGAGCAAACTACAAGGTGCTGCATGGTT
ASV402	0	0	82	0	16	0	0	0	0	0	0	0	0	0	0	0	0	0	0	0	0	0	0	0	0	Bacteria;Bacteroidota;Bacteroidia;Bacteroidales;Marinifilaceae;Marinifilum;uncultured_Bacteroidetes	Bacteria	Bacteroidota	Bacteroidia	Bacteroidales	Marinifilaceae	Marinifilum	uncultured_Bacteroidetes	uncultured Marinifilum sp.	PX716340	GTCCACGCCGTAAACGATGATTACTCGTTGTGCACGATACACTGTGCGTGACTGAGCGAAAGCATTAAGTAATCCACCTGGGGAGTACGTTGGCAACAATGAAACTCAAAGGAATTGACGGGGGCCCGCACAAGCGGAGGAACATGTGGTTTAATTCGATGATACGCGAGGAACCTTACCTGGACTTAAATGCAGATTGACCGGCCTGGAAACGGGTCTTCTCTTCGGAGCAATCTACAAGGTGCTGCATGGTT
ASV404	1412	0	0	0	0	0	0	0	0	0	0	0	0	0	0	0	0	0	0	0	0	0	0	0	0	Bacteria;Bacteroidota;Bacteroidia;Bacteroidales;Marinifilaceae;Marinifilum;Marinifilum	Bacteria	Bacteroidota	Bacteroidia	Bacteroidales	Marinifilaceae	Marinifilum	Marinifilum	uncultured Marinifilum sp.	PX716341	GTCCACGCCGTAAACGATGATTACTCGTTGTGCACAATACATCGTGCGTGACTGAGCGAAAGCATTAAGTAATCCACCTGGGGAGTACGTTCGCAAGAATGAAACTCAAAGGAATTGACGGGGGCCCGCACAAGCGGAGGAACATGTGGTTTAATTCGATGATACGCGAGGAACCTTACCTGGACTTAAATGTAGATTGACCGGTCTGGAAACGGGTCTTCTCTTCGGAGCAATTTACAAGGTGCTGCATGGTT
ASV405	729	0	0	0	0	0	0	0	0	0	0	0	0	0	0	0	0	0	0	0	0	0	0	0	0	Bacteria;Bacteroidota;Bacteroidia;Bacteroidales;Marinifilaceae;Marinifilum;Marinifilum	Bacteria	Bacteroidota	Bacteroidia	Bacteroidales	Marinifilaceae	Marinifilum	Marinifilum	uncultured Marinifilum sp.	PX716342	GTCCACGCCGTAAACGATGATTACTCGTTGTGCACAATACATCGTGCGTGACTGAGCGAAAGCATTAAGTAATCCACCTGGGGAGTACGTTCGCAAGAATGAAACTCAAAGGAATTGACGGGGGCCCGCACAAGCGGAGGAACATGTGGTTTAATTCGATGATACGCGAGGAACCTTACCTGGACTTAAATGTAGATTGACCGGCTTAGAAATAGGCTTTCTCTTCGGAGCAATTTACAAGGTGCTGCATGGTT
ASV406	0	0	32	0	0	0	0	0	0	0	0	0	0	0	0	0	0	0	0	0	0	0	0	0	0	Bacteria;Bacteroidota;Bacteroidia;Bacteroidales;Marinifilaceae;Marinifilum;Marinifilum	Bacteria	Bacteroidota	Bacteroidia	Bacteroidales	Marinifilaceae	Marinifilum	Marinifilum	uncultured Marinifilum sp.	PX716343	GTCCACGCCGTAAACGATGATTACTCGTTGTGCACAATACATCGTGCGTGACTGAGCGAAAGCATTAAGTAATCCACCTGGGGAGTACGTTCGCAAGAATGAAACTCAAAGGAATTGACGGGGGCCCGCACAAGCGGAGGAACATGTGGTTTAATTCGATGATACGCGAGGAACCTTACCTGGACTTAAATGTAGATTGATCGGTTTAGAAATAGATCTTTCCTTCGGGACAATTTACAAGGTGCTGCATGGTT
ASV407	73	0	0	0	0	0	0	0	0	48	0	0	0	0	0	0	0	0	0	0	0	0	0	0	0	Bacteria;Bacteroidota;Bacteroidia;Bacteroidales;Marinifilaceae;Marinifilum;Marinifilum	Bacteria	Bacteroidota	Bacteroidia	Bacteroidales	Marinifilaceae	Marinifilum	Marinifilum	uncultured Marinifilum sp.	PX716344	GTCCACGCCGTAAACGATGATTACTCGTTGTGCACAATACATCGTGCGTGACTGAGCGAAAGCATTAAGTAATCCACCTGGGGAGTACGTTCGCAAGAATGAAACTCAAAGGAATTGACGGGGGCCCGCACAAGCGGAGGAACATGTGGTTTAATTCGATGATACGCGAGGAACCTTACCTGGACTTAAATGTAGATTGACCGGTTTAGAAATAGATCTTTCCTTCGGGACAATTTACAAGGTGCTGCATGGTT
ASV408	0	0	0	0	0	0	297	0	0	0	0	0	0	0	0	0	0	0	0	0	0	0	0	0	0	Bacteria;Bacteroidota;Bacteroidia;Bacteroidales;Marinifilaceae;Marinifilum;uncultured_marine	Bacteria	Bacteroidota	Bacteroidia	Bacteroidales	Marinifilaceae	Marinifilum	uncultured_marine	uncultured Marinifilum sp.	PX716345	GTCCACGCCGTAAACGATGATTACTCGTTGTGCACAATACATCGTGCGTGACTGAGCGAAAGCATTAAGTAATCCACCTGGGGAGTACGTTCGCAAGAATGAAACTCAAAGGAATTGACGGGGGCCCGCACAAGCGGAGGAACATGTGGTTTAATTCGATGATACGCGAGGAACCTTACCTGGACTTAAATGTAGATTGACCCACTTAGAAATAGGTGTTCTCTTCGGAGTAATTTACAAGGTGCTGCATGGTT
ASV409	0	0	0	0	0	0	257	0	0	0	0	0	0	0	0	0	0	0	0	0	0	0	0	0	0	Bacteria;Bacteroidota;Bacteroidia;Bacteroidales;Prolixibacteraceae;Draconibacterium;uncultured_bacterium	Bacteria	Bacteroidota	Bacteroidia	Bacteroidales	Prolixibacteraceae	Draconibacterium	uncultured_bacterium	uncultured Draconibacterium sp.	PX716346	GTCCACGCCGTAAACGATGATCACTCGCTGTCTGCGATACACAGTAGGCGGCTGAGCGAAAGCATTAAGTGATCCACCTGGGGAGTACGATCGCAAGGTTGAAACTCAAAGGAATTGACGGGGGCCCGCACAAGCGGAGGAACATGTGGTTTAATTCGATGATACGCGAGGAACCTTACCTGGGCTTAAATGTAGGATGCATAAGGTGGAAACACTTTTTTCCTTCGGGACTTCTTACAAGGTGCTGCATGGTT
ASV410	0	0	0	12	0	0	0	0	0	52	0	0	0	0	0	0	0	0	0	0	0	0	0	0	0	Bacteria;Bacteroidota;Bacteroidia;Bacteroidales;Prolixibacteraceae;Draconibacterium;uncultured_bacterium	Bacteria	Bacteroidota	Bacteroidia	Bacteroidales	Prolixibacteraceae	Draconibacterium	uncultured_bacterium	uncultured Draconibacterium sp.	PX716347	GTCCACGCCGTAAACGATGTTCACTCGCTGTCTGCGATACACAGTAGGCGGCTTAGCGAAAGCATTAAGTGAACCACCTGGGGAGTACGATCGCAAGGTTGAAACTCAAAGGAATTGACGGGGGCCCGCACAAGCGGAGGAACATGTGGTTTAATTCGATGATACGCGAGGAACCTTACCTGGGCTTAAATGTAGATTGCATATCTTAGAGATAGGATTTTCCTTCGGGACTATCTACAAGGTGCTGCATGGTT
ASV411	0	0	115	0	0	0	0	0	0	0	0	0	0	0	0	0	0	0	0	0	0	0	0	0	0	Bacteria;Bacteroidota;Bacteroidia;Bacteroidales;Prolixibacteraceae;Roseimarinus;Prolixibacteraceae_bacterium	Bacteria	Bacteroidota	Bacteroidia	Bacteroidales	Prolixibacteraceae	Roseimarinus	Prolixibacteraceae_bacterium	uncultured Roseimarinus sp.	PX716348	GTCCACGCCGTAAACGATGATCACTCGCTGTATGCGATACACAGTATGCGGCCAAGCGAAAGTATTAAGTGATCCACCTGGGGAGTACGCTCGCAAGGGTGAAACTCAAAGGAATTGACGGGGGCCCGCACAAGCGGAGGAACATGTGGTTTAATTCGATGATACGCGAGGAACCTTACCTGGGCTTAAATGTAGATTGCATAGATTGGAAACAGTCTTTTTCTTCGGAACTATTTACAAGGTGCTGCATGGTT
ASV412	0	0	0	0	0	0	0	206	0	0	0	0	0	0	0	0	0	0	0	0	0	0	0	0	0	Bacteria;Bacteroidota;Bacteroidia;Bacteroidales;Bacteroidales;Bacteroidales;Bacteroidales	Bacteria	Bacteroidota	Bacteroidia	Bacteroidales	Bacteroidales	Bacteroidales	Bacteroidales	uncultured Bacteroidales bacterium	PX716349	GTCCACGCCGTAAACGATGCTCACTCGCTGCTTGCGATACATTGTAAGTGGCCAAGCGAAAGCATTAAGTGAGCCACCTGGGGAGTACGATCGCAAGATTGAAACTCAAAGGAATTGACGGGGGCCCGCACAAGCGGAGGAACATGTGGTTTAATTCGATGATACGCGAGGAACCTTACCTGGACTTAAATGTAGATTGACAGGACCTGAAAGGGTTTTTTCTTCGGACAATTTACAAGGTGCTGCATGGTT
ASV413	0	0	0	0	0	0	28	0	0	0	0	0	0	0	0	0	0	0	0	0	0	0	0	0	0	Bacteria;Bacteroidota;Bacteroidia;Bacteroidales;Prolixibacteraceae;Prolixibacteraceae;Prolixibacteraceae	Bacteria	Bacteroidota	Bacteroidia	Bacteroidales	Prolixibacteraceae	Prolixibacteraceae	Prolixibacteraceae	uncultured Prolixibacteraceae bacterium	PX716350	GTCCACGCCGTAAACGATGCTCACTCGCTGCTTGCGATACATTGTAAGTGGCCAAGCGAAAGTTTTAAGTGAGCCACCTGGGGAGTACGATCGCAAGGTTGAAACTCAAAGGAATTGACGGGGGCCCGCACAAGCGGAGGAACATGTGGTTTAATTCGATGATACGCGAGGAACCTTACCTGGGCTTAAATGTAGAGTGCATGTTGTGGAAACACACTTCTCTTCGGAGCTCTCTACAAGGTGCTGCATGGTT
ASV414	0	0	0	0	0	0	0	0	0	0	0	0	0	0	0	0	0	0	0	0	11	15	0	0	0	Bacteria;Bacteroidota;Bacteroidia;Flavobacteriales;NS9_marine_group;NS9_marine_group;uncultured_marine	Bacteria	Bacteroidota	Bacteroidia	Flavobacteriales	NS9_marine_group	NS9_marine_group	uncultured_marine	uncultured Flavobacteriales bacterium	PX716351	GTCCACGCCGTAAACGATGATCACTAGATGTTGGCAATACACCGTCAGTATCTGAGCGAAAGCATTAAGTGATCCACCTGGGGAGTACGGTCGCAAGATTGAAACTCAAAGGAATTGACGGGGGCCCGCACAAGCGGTGGAGCATGTGGTTTAATTCGATGGTACGCGAGGAACCTTACCTAGGCTTAAATGTAGATTGACGTATTGGGAAACCAGTATTTCTTCGGACAATTTACAAGGTGCTGCATGGTT
ASV415	0	0	0	0	0	26	14	0	0	0	0	0	0	0	0	0	0	0	0	0	0	0	0	0	12	Bacteria;Bacteroidota;Bacteroidia;Flavobacteriales;NS9_marine_group;NS9_marine_group;uncultured_Flavobacteriales	Bacteria	Bacteroidota	Bacteroidia	Flavobacteriales	NS9_marine_group	NS9_marine_group	uncultured_Flavobacteriales	uncultured Flavobacteriales bacterium	PX716352	GTCCACGCCGTAAACGATGATCACTCGTTGCTAGCGATACACTGTTAGTGACCAAGCGAAAGTGTTAAGTGATCCACCTGGGAAGTACGTTCGCAAGAATGAAACTCAAAGGAATTGACGGGGGCCCGCACAAGCGGTGGAGCATGTGGTTTAATTCGATGATACGCGAGGAACCTTACCAGGGCTTAAATGCAGAATGACAGATTGGGAAACCAGTCCTTCTTCGGACATTTTGCAAGGTGCTGCATGGTT
ASV416	0	0	0	0	0	0	0	0	0	0	0	0	0	0	0	0	0	0	0	0	7	4	13	11	0	Bacteria;Bacteroidota;Bacteroidia;Flavobacteriales;NS9_marine_group;NS9_marine_group;uncultured_marine	Bacteria	Bacteroidota	Bacteroidia	Flavobacteriales	NS9_marine_group	NS9_marine_group	uncultured_marine	uncultured Flavobacteriales bacterium	PX716353	GTCCATGCCGTAAACGATGATCACTCGTTGCTAGCGATATACTGTTAGTGACCAAGCGAAAGTGTTAAGTGATCCACCTGGGAAGTACGTTCGCAAGAATGAAACTCAAAGGAATTGACGGGGGCCCGCACAAGCGGTGGAGCATGTGGTTTAATTCGATGATACGCGAGGAACCTTACCAGGGCTTAAATGTAGAACGACAGACTAGGAAACTAGTCCTTCTTCGGACGTTTTACAAGGTGCTGCATGGTC
ASV417	0	0	26	0	0	0	0	0	0	0	0	0	0	0	8	0	0	0	0	0	0	0	0	0	0	Bacteria;Bacteroidota;Bacteroidia;Flavobacteriales;NS9_marine_group;NS9_marine_group;NS9_marine_group	Bacteria	Bacteroidota	Bacteroidia	Flavobacteriales	NS9_marine_group	NS9_marine_group	NS9_marine_group	uncultured Flavobacteriales bacterium	PX716354	GTCCACGCCGTAAACGATGATCACTCGTTGCTAGCGATATACTGTTAGTGACCAAGCGAAAGTGTTAAGTGATCCACCTGGGAAGTACGTTCGCAAGAATGAAACTCAAAGGAATTGACGGGGGCCCGCACAAGCGGTGGAGCATGTGGTTTAATTCGATGATACGCGAGGAACCTTACCAGGGCTTAAATGCAGAATGACAGATTTAGAAATAAGTCCTTCTTCGGACATTTTGCAAGGTGCTGCATGGTT
ASV418	0	0	0	0	0	0	0	0	0	0	0	0	0	0	33	0	0	0	0	0	0	0	0	0	0	Bacteria;Bacteroidota;Bacteroidia;Flavobacteriales;Cryomorphaceae;Cryomorphaceae;Cryomorphaceae	Bacteria	Bacteroidota	Bacteroidia	Flavobacteriales	Cryomorphaceae	Cryomorphaceae	Cryomorphaceae	uncultured Cryomorphaceae bacterium	PX716355	GTCCACGCCGTAAACGATGATCACTAGACATTGGCGATATACTGTCGGTGTCAAAGCGAAAGTATTAAGTGATCCACCTGGGGAGTACGCTCGCAAGAGTGAAACTCAAAGGAATTGACGGGGGCCCGCACAAGCGGTGGAGCATGTGGTTTAATTCGATGATACGCGAGGAACCTTACCTGGGCTTAAATGTAGATTGACAGATTGGGAAACCAGTCCTTCTTCGGACAATTTACAAGGTGCTGCATGGTT
ASV419	0	0	0	0	0	27	0	0	0	0	0	0	0	0	0	0	0	0	0	0	0	0	0	0	0	Bacteria;Bacteroidota;Bacteroidia;Flavobacteriales;Cryomorphaceae;Vicingus;uncultured_bacterium	Bacteria	Bacteroidota	Bacteroidia	Flavobacteriales	Cryomorphaceae	Vicingus	uncultured_bacterium	uncultured Vicingus sp.	PX716356	GTCCACGCCGTAAACGATGATTACTCGGTGCTAGCGATATACTGTTAGTGCCTAAGCGAAAGTGATAAGTAATCCACCTGGGGAGTACGATCGCAAGGTTGAAACTCAAAGGAATTGACGGGGGCCCGCACAAGCGGTGGAGCATGTGGTTTAATTCGATGATACGCGAGGAACCTTACCTGGGCTTAAATGCATAATGACTGACTGGGAAACCAGTCGTTCTTCGGACAGAATGCAAGGTGCTGCATGGCT
ASV420	0	0	16	0	0	0	0	0	0	0	0	0	0	0	0	0	0	0	0	0	0	0	12	0	0	Bacteria;Bacteroidota;Bacteroidia;Flavobacteriales;NS7_marine_group;NS7_marine_group;NS7_marine_group	Bacteria	Bacteroidota	Bacteroidia	Flavobacteriales	NS7_marine_group	NS7_marine_group	NS7_marine_group	uncultured Flavobacteriales bacterium	PX716357	GTCCACGCCGTAAACGATGATTACTCGCTATTGGCGATACACTGTCAGTGGCTAAGCGAAAGTGATAAGTAATCCACCTGGGGAGTACGATCGCAAGGTTGAAACTCAAAGGAATTGACGGGGGCCCGCACAAGCGGTGGAGCATGTGGTTTAATTCGATGATACGCGAGGAACCTTACCAGGACTTAAATGCACAATGACAGATTGGGAAACCAATCCTTCTTCGGACAATGTGCAAGGTGCTGCATGGTT
ASV421	43	33	54	63	18	30	0	0	0	49	0	0	0	0	0	0	0	0	0	0	0	0	0	0	0	Bacteria;Bacteroidota;Bacteroidia;Flavobacteriales;NS7_marine_group;NS7_marine_group;uncultured_bacterium	Bacteria	Bacteroidota	Bacteroidia	Flavobacteriales	NS7_marine_group	NS7_marine_group	uncultured_bacterium	uncultured Flavobacteriales bacterium	PX716358	GTCCACGCCGTAAACGATGATTACTCGCTATTGGCGATACACTGTCAGTGGCTAAGCGAAAGTGATAAGTAATCCACCTGGGGAGTACGATCGCAAGGTTGAAACTCAAAGGAATTGACGGGGGCCCGCACAAGCGGTGGAGCATGTGGTTTAATTCGATGATACGCGAGGAACCTTACCAGGACTTAAATGCATAATGACAGATTGGGAAACCAGTCCTTCTTCGGACATTTTGCAAGGTGCTGCATGGTT
ASV422	0	0	0	0	0	0	26	0	0	0	0	0	0	0	0	0	0	0	0	0	0	0	0	0	0	Bacteria;Bacteroidota;Bacteroidia;Flavobacteriales;Cryomorphaceae;Vicingus;Vicingus	Bacteria	Bacteroidota	Bacteroidia	Flavobacteriales	Cryomorphaceae	Vicingus	Vicingus	uncultured Vicingus sp.	PX716359	GTCCACGCCGTAAACGATGATTACTCGGTGTCGGCAACATACTGTCGGTGCCTAAGCGAAAGTGATAAGTAATCCACCTGGGGAGTACGGTCGCAAGATTGAAACTCAAAGGAATTGACGGGGGCCCGCACAAGCGGTGGAGCATGTGGTTTAATTCGATGATACGCGAGGAACCTTACCTGGGCTTAAATGTATTTTGACAGGCTGGGAAACCAGTCCTTCTTCGGACAATTTACAAGGTGCTGCATGGTT
ASV423	0	0	0	0	0	0	9	0	0	0	0	0	0	0	0	10	0	0	0	0	0	0	9	3	8	Bacteria;Bacteroidota;Bacteroidia;Flavobacteriales;NS7_marine_group;NS7_marine_group;uncultured_bacterium	Bacteria	Bacteroidota	Bacteroidia	Flavobacteriales	NS7_marine_group	NS7_marine_group	uncultured_bacterium	uncultured Flavobacteriales bacterium	PX716360	GTCCACGCCGTAAACGATGATTACTAGCTATTGGCGATATACTGTCAGTGGCAAAGCGAAAGTGTTAAGTAATCCACCTGGGGAGTACGATCGCAAGGTTGAAACTCAAAGGAATTGACGGGGGCCCGCACAAGCGGTGGAGCATGTGGTTTAATTCGATGATACGCGAGGAACCTTACCAGGACTTAAATGTACAATGACAGATTGGGAAACCAGTCCTTCTTCGGACAATGTACAAGGTGCTGCATGGTT
ASV424	0	0	28	18	16	0	10	0	8	8	0	0	0	0	0	0	0	0	0	0	0	0	26	20	36	Bacteria;Bacteroidota;Bacteroidia;Flavobacteriales;Cryomorphaceae;NS10_marine_group;uncultured_marine	Bacteria	Bacteroidota	Bacteroidia	Flavobacteriales	Cryomorphaceae	NS10_marine_group	uncultured_marine	uncultured Cryomorphaceae bacterium	PX716361	GTCCACGCCGTAAACGATGATCACTCGATGTCAGCGATATACTGTTGGTGTCTTAGCGAAAGTTTTAAGTGATCCACCTGGGGAGTACGTTCGCAAGAATGAAACTCAAAGGAATTGACGGGGGCCCGCACAAGCGGTGGAGCATGTGGTTTAATTCGATGATACGCGAGGAACCTTACCTGGGCTTAAATGTAGAGTGCTTTTCATGGAAACATGATTTTCTTCGGACGCTCTACAAGGTGCTGCATGGCT
ASV425	0	0	39	0	0	0	0	0	0	8	0	0	0	0	0	0	0	0	0	0	0	0	0	0	0	Bacteria;Bacteroidota;Bacteroidia;Flavobacteriales;Crocinitomicaceae;Fluviicola;uncultured_Bacteroidetes	Bacteria	Bacteroidota	Bacteroidia	Flavobacteriales	Crocinitomicaceae	Fluviicola	uncultured_Bacteroidetes	uncultured Fluviicola sp.	PX716362	GTCCACGCCGTAAACTATCAATACTCGTTTTCGGCGATATACAGTCGGAGACTAAGCGAAAGTGATAAGTATTGCACCTGGGGAGTACGATCGCAAGGTTGAAACTCAAAGGAATTGACGGGGGCCCGCACAAGCGGTGGAGCATGTGGTTTAATTCGATGATACGCGAGGAACCTTACCAGGGCTTAAATGTAGAGGGAATATATTGGAAACAGTATAGCCTTCGGGCCGTCTACAAGGTGCTGCATGGCT
ASV426	0	0	0	0	0	0	26	0	0	0	0	0	0	0	0	0	0	0	0	0	0	0	0	0	0	Bacteria;Bacteroidota;Bacteroidia;Flavobacteriales;Cryomorphaceae;Vicingus;uncultured_sediment	Bacteria	Bacteroidota	Bacteroidia	Flavobacteriales	Cryomorphaceae	Vicingus	uncultured_sediment	uncultured Vicingus sp.	PX716363	GTCCACGCCGTAAACTATGATTACTCGATGTCGGCGATATATTGTCGGTGTCCAAGCGAAAGTGATAAGTAATCCACCTGGGGAGTACGATCGCAAGGTTGAAACTCAAAGGAATTGACGGGGGCCCGCACAAGCGGTGGAGCATGTGGTTTAATTCGATGATACGCGAGGAACCTTACCTGGGCTTAAATGCAACATGACCGTTCTGGAAACAGGACTTTCTTCGGACAGGTTGCAAGGTGCTGCATGGTT
ASV427	0	0	0	0	10	0	0	0	0	0	0	0	9	0	0	0	0	0	0	0	0	0	4	0	11	Bacteria;Bacteroidota;Bacteroidia;Flavobacteriales;Crocinitomicaceae;Crocinitomicaceae;uncultured_Bacteroidetes/Chlorobi	Bacteria	Bacteroidota	Bacteroidia	Flavobacteriales	Crocinitomicaceae	Crocinitomicaceae	uncultured_Bacteroidetes/Chlorobi	uncultured Flavobacteriales bacterium	PX716364	GTCCACGCCGTAAACGATGATTACTCGATATTGGCGATATACAGTCAGTGTCTAAGCGAAAGTGATAAGTAATCCACCTGGGGAGTACGATCGCAAGGTTGAAACTCAAAGGAATTGACGGGGGCCCGCACAAGCGGTGGAGCATGTGGTTTAATTCGATGATACGCGAGGAACCTTACCAGGGCTTAAATGTATAGTGACAGGTGTGGAAACACACCCTTCTTCGGACACTTTACAAGGTGCTGCATGGCT
ASV428	0	6	0	0	0	0	28	0	0	8	0	0	0	0	0	0	0	0	0	0	0	0	0	0	0	Bacteria;Bacteroidota;Bacteroidia;Flavobacteriales;Crocinitomicaceae;Fluviicola;Fluviicola	Bacteria	Bacteroidota	Bacteroidia	Flavobacteriales	Crocinitomicaceae	Fluviicola	Fluviicola	uncultured Fluviicola sp.	PX716365	GTCCACGCCGTAAACTATCAATACTCGATATTAGCGATATACAGTTAGTGTCTAAGCGAAAGTGATAAGTATTGCACCTGGGGAGTACGATCGCAAGGTTGAAACTCAAAGGAATTGACGGGGGCCCGCACAAGCGGTGGAGCATGTGGTTTAATTCGATGATACGCGAGGAACCTTACCAGGGCTTAAATGTATATTGACAGGTTTGGAAACAGACCCTTCTTCGGACAATTTACAAGGTGCTGCATGGCT
ASV429	0	0	0	0	0	0	0	0	0	0	0	46	0	0	5	0	0	0	0	0	0	0	11	0	8	Bacteria;Bacteroidota;Bacteroidia;Flavobacteriales;Crocinitomicaceae;Fluviicola;Fluviicola	Bacteria	Bacteroidota	Bacteroidia	Flavobacteriales	Crocinitomicaceae	Fluviicola	Fluviicola	uncultured Fluviicola sp.	PX716366	GTCCACGCCGTAAACGATCATTACTCGTTATTGGCGATATACAGTCAGTGACTAAGCGAAAGTGATAAGTAATGCACCTGGGGAGTACGATCGCAAGGTTGAAACTCAAAGGAATTGACGGGGGCCCGCACAAGCGGTGGAGCATGTGGTTTAATTCGATGATACGCGAGGAACCTTACCAGGGCTTAAATGTATAGTGACAGATCTGGAAACAGATCCTTCTTCGGACACTTTACAAGGTGCTGCATGGCT
ASV430	0	5	0	14	0	0	0	0	0	0	0	0	0	0	0	0	0	0	0	0	11	11	0	0	0	Bacteria;Bacteroidota;Bacteroidia;Flavobacteriales;NS9_marine_group;NS9_marine_group;NS9_marine_group	Bacteria	Bacteroidota	Bacteroidia	Flavobacteriales	NS9_marine_group	NS9_marine_group	NS9_marine_group	uncultured Flavobacteriales bacterium	PX716367	GTCCATGCTGTAAACTATGATCACTAGATGTTGGCGATATATTGTCAGTGTTTTAGAGAAATCGTTAAGTGATCCACCTGGGGAGTACGTTCGCAAGAATGAAACTCAAAGGAATTGACGGGGGCCCGCACAAGCGGTGGAGCATGTGGTTTAATTCGATGATACGCGAGGAACCTTACCAAGACTTAAATGTATTTTGCTAAATTGAGAAATCAATTGTTCTTCGGACAATTTACAAGGTGCTGCATGGTT
ASV431	20	0	0	0	0	0	0	0	12	0	0	0	0	0	0	0	0	0	0	0	0	0	18	0	43	Bacteria;Bacteroidota;Bacteroidia;Flavobacteriales;NS9_marine_group;NS9_marine_group;NS9_marine_group	Bacteria	Bacteroidota	Bacteroidia	Flavobacteriales	NS9_marine_group	NS9_marine_group	NS9_marine_group	uncultured Flavobacteriales bacterium	PX716368	GTCCACGCCGTAAACGATGATCACTAGATGTTGGCGATATAATGTCAGCGTTCAAGAGAAATCGATAAGTGATCCACCTGGGGAGTACGTTCGCAAGAATGAAACTCAAAGGAATTGACGGGGGCCCGCACAAGCGGAGGAGCATGTGGTTTAATTCGATGATACGCGAGGAACCTTACCAAGGCTTAAATGTAATATGACCGGTTGAGAAATCAACCTTTTTTCGAACAGATTACAAGGTGCTGCATGGTT
ASV432	0	10	18	0	0	0	0	0	0	0	0	0	0	0	4	0	0	0	0	0	18	22	38	36	23	Bacteria;Bacteroidota;Bacteroidia;Flavobacteriales;NS9_marine_group;NS9_marine_group;uncultured_Bacteroidetes/Chlorobi	Bacteria	Bacteroidota	Bacteroidia	Flavobacteriales	NS9_marine_group	NS9_marine_group	uncultured_Bacteroidetes/Chlorobi	uncultured Flavobacteriales bacterium	PX716369	GTCCACGCCGTAAACGATGATCACTAGATGTTGGCGATATAATGTCAGCGTTCAAGAGAAATCGATAAGTGATCCACCTGGGGAGTACGTTCGCAAGAATGAAACTCAAAGGAATTGACGGGGGCCCGCACAAGCGGAGGAGCATGTGGTTTAATTCGATGATACGCGAGGAACCTTACCAAGGCTTAAATGTAATATGACCGGTTGAGAGATCAACCTTTTTTCGAACAGATTACAAGGTGCTGCATGGTT
ASV433	0	0	0	0	5	0	0	0	0	0	0	0	0	0	0	0	0	0	0	0	0	0	33	12	0	Bacteria;Bacteroidota;Bacteroidia;Flavobacteriales;NS9_marine_group;NS9_marine_group;NS9_marine_group	Bacteria	Bacteroidota	Bacteroidia	Flavobacteriales	NS9_marine_group	NS9_marine_group	NS9_marine_group	uncultured Flavobacteriales bacterium	PX716370	GTCCACACCGTAAACTATGATCACTAGATGTTGGCGATATACAGTCAGTGTCTTAGAGAAATCGTTAAGTGATCCACCTGGGGAGTACGTTCGCAAGAATGAAACTCAAAGGAATTGACGGGGGCCCGCACAAGCGGTGGAGCATGTGGTTTAATTCGATGATACGCGAGGAACCTTACCAAGGCTTAAATGTAAAACGACCGGTTGAGAGATCGACCTTTTTTCGAACGATTTACAAGGTGCTGCATGGTT
ASV434	0	0	0	0	0	0	0	0	0	0	0	0	0	0	0	0	0	0	0	0	0	59	0	0	0	Bacteria;Bacteroidota;Bacteroidia;Flavobacteriales;NS9_marine_group;NS9_marine_group;uncultured_Flavobacteriia	Bacteria	Bacteroidota	Bacteroidia	Flavobacteriales	NS9_marine_group	NS9_marine_group	uncultured_Flavobacteriia	uncultured Flavobacteriales bacterium	PX716371	GTCCATGCCGTAAACTATGATCACTAGATGTTGGCGATATACTGTCAGTGTTTAAGAGAAATCGTTAAGTGATCCACCTGGGGAGTACGTTCGCAAGAATGAAACTCAAAGGAATTGACGGGGGCCCGCACAAGCGGAGGAACATGTGGTTTAATTCGATGATACGCGAGGAACCTTACCAAGGCTTAAATGTAGATTGACAGATTGTGAAAACAGTTTTTCTTCGGACAATTTACAAGGTGCTGCATGGTT
ASV435	0	0	0	0	0	0	0	0	0	0	0	0	0	0	0	0	0	0	0	0	14	0	37	9	9	Bacteria;Bacteroidota;Bacteroidia;Flavobacteriales;NS9_marine_group;NS9_marine_group;NS9_marine_group	Bacteria	Bacteroidota	Bacteroidia	Flavobacteriales	NS9_marine_group	NS9_marine_group	NS9_marine_group	uncultured Flavobacteriales bacterium	PX716372	GTCCATGCTGTAAACTATGATCACTAGATGTTGGCGATATACTGTCAGTGTTTAAGAGAAATCGTTAAGTGATCCACCTGGGGAGTACGTTCGCAAGAATGAAACTCAAAGGAATTGACGGGGGCCCGCACAAGCGGAGGAACATGTGGTTTAATTCGATGATACGCGAGGAACCTTACCAAGACTTAAATGTAGATTGACAGATTGTGAAAACAGTTTTTCTTCGGACAATTTACAAGGTGCTGCATGGTT
ASV436	0	0	0	29	12	0	0	0	0	8	0	0	0	0	0	0	0	9	0	0	0	0	0	0	0	Bacteria;Bacteroidota;Bacteroidia;Bacteroidia;Bacteroidia;Bacteroidia;Bacteroidia	Bacteria	Bacteroidota	Bacteroidia	Bacteroidia	Bacteroidia	Bacteroidia	Bacteroidia	uncultured Bacteroidia bacterium	PX716373	GTCCACGCTGTAAACGATGATCACTCGTTGTTGGCGATATGACAGTCAGCGACTAAGCGAAAGTGATAAGTGATCCACCTGGGGAGTACGTTCGCAAGAATGAAACTCAAAGGAATTGACGGGGGCCCGCACAAGCGGTGGAGCATGTGGTTTAATTCGATGATACGCGAGGAACCTTACCTGGGCTTGAACGTATAGTGCTTTTACTGGAAACGGTATTTTCCTTCGGGACATTATACGAGGTGCTGCATGGTT
ASV437	0	0	0	0	0	32	0	0	0	0	0	0	0	0	0	0	0	0	0	0	0	0	0	0	0	Bacteria;Bacteroidota;Bacteroidia;Flavobacteriales;Flavobacteriaceae;Flavobacteriaceae;Flavobacteriaceae	Bacteria	Bacteroidota	Bacteroidia	Flavobacteriales	Flavobacteriaceae	Flavobacteriaceae	Flavobacteriaceae	uncultured Flavobacteriaceae bacterium	PX716374	GTCCACGCCGTAAACGATGATAACTAGTTATTTGCACCTAGTGTAAGTAACCAAGCGAAAGTGATAAGTTATCCACCTGGGGAGTACGTTCGCAAGGATGAAACTCAAAGGAATTGACGGGGGCCCGCACAAGCGGTGGAGCATGTGGTTTAATTCGATGATACGCGAGGAACCTTACCAGGGCTTAAATGTACGTTGCATAGTTTAGAGATAGACTTTTCTTCGGACTACGTACAAGGTGCTGCATGGTT
ASV438	0	0	0	0	0	0	0	0	0	0	0	0	0	0	0	0	0	0	0	0	14	19	0	0	0	Bacteria;Desulfobacterota;Desulfuromonadia;Bradymonadales;Bradymonadales;Bradymonadales;uncultured_marine	Bacteria	Desulfobacterota	Desulfuromonadia	Bradymonadales	Bradymonadales	Bradymonadales	uncultured_marine	uncultured Bradymonadales bacterium	PX716375	GTCCACGCCGTAAACGATGTTCACTAGTTGGTGGCTCATCTTTCCGAGTCACTGACGGAGCTAACGTATTAAGTGAACCGCCTGGGGAGTACGGTCGCAAGATTAAAACTCAAAGGAATTGACGGGGGCCCGCACAAGCGGTGGAGCATGTGGTTTAATTCGAAGCAACGCGCAGAACCTTACCTGGGTTTGACATCCTTGGAACCTTGCAGAGATGCGAGGGTGCCCTTCGGGGAACCAAGTGACAGGTGCTGCATGGCT
ASV439	0	0	0	0	0	41	0	0	0	0	0	0	0	0	0	0	0	0	0	0	0	0	0	0	0	Bacteria;Acidobacteriota;Thermoanaerobaculia;Thermoanaerobaculales;Thermoanaerobaculaceae;Subgroup_10;Subgroup_10	Bacteria	Acidobacteriota	Thermoanaerobaculia	Thermoanaerobaculales	Thermoanaerobaculaceae	Subgroup_10	Subgroup_10	uncultured Thermoanaerobaculia bacterium	PX716376	GTCCACACTGTAAACGATGAGCACTCGGTGCTACGGGTGTCGACCCCTGTAGTGCCTTAGGAAACCCGTTAAGTGCTCCGCCTGGGGAGTACGGTCGCAAGGCTGAAACTCAAAGGAATTGACGGGGGCCCGCACAAGCGGTGGAGCATGTGGTTTAATTCGATGCAACGCGCAGAACCTTACCTGGGCTTGAACTGTAGAGGACCGTCCGAGAGACCGGACTTCTCCTTCGGGAGCTTCTATAGAGGTGCTGCATGGCT
ASV440	0	0	0	0	0	0	0	0	0	0	0	0	0	0	0	0	0	0	0	0	20	24	0	0	0	Bacteria;Fibrobacterota;Fibrobacteria;Fibrobacterales;Fibrobacteraceae;Fibrobacteraceae;uncultured_Fibrobacteres	Bacteria	Fibrobacterota	Fibrobacteria	Fibrobacterales	Fibrobacteraceae	Fibrobacteraceae	uncultured_Fibrobacteres	uncultured Fibrobacteraceae bacterium	PX716377	GTCCACGCTGTAAACGATGTTCACTAGGCGCTTGAGTAATTGGGTGCCGCAGCTAACGCATTAAGTGAACCGCCTGGGGAGTACGCTCGCAAGAGTGAAACTCAAAGGAATTGACGGGGGCCCGCACAAGCGGTGGAGCATGTGGTTTAATTCGACGCAACGCGAAAAACCTTACCAGGACTTGACATGGAGTCGCCGCTACGAGAGATCGTAGTTCTTACTTCGGTAAGCGGCTCACACAGGTGCTGCATGGCT
ASV441	0	0	0	0	0	0	0	0	0	0	0	25	0	0	0	0	0	0	0	0	0	0	0	0	0	Bacteria;Campilobacterota;Campylobacteria;Campylobacterales;Arcobacteraceae;Arcobacteraceae;uncultured	Bacteria	Campilobacterota	Campylobacteria	Campylobacterales	Arcobacteraceae	Arcobacteraceae	uncultured	uncultured Arcobacteraceae bacterium	PX716378	GTCCACGCCCTAAACGATGCACACTAGTTGTTGCTATGCTAGACATAGCAGTAATGCAGTTAACACAGTAAGTGTGCCGCCTGGGGAGTACGGTCGCAAGATTAAAACTCAAAGGAATAGACGGGGACCCGCACAAGCGGTGGAGCATGTGGTTTAATTCGACGATACGCGAAGAACCTTACCTGGCCTTGACATAAAGAGAACTTACTAGAGATAGTTTGGTGCTAGTTTACTAGAGCTCTTATACAGGTGCTGCACGGCT
ASV442	0	0	0	0	0	0	0	0	0	0	0	0	0	0	0	0	0	0	0	0	51	54	0	0	0	Bacteria;Campilobacterota;Campylobacteria;Campylobacterales;Arcobacteraceae;Arcobacteraceae;Arcobacter_sp.	Bacteria	Campilobacterota	Campylobacteria	Campylobacterales	Arcobacteraceae	Arcobacteraceae	Arcobacter_sp.	uncultured Arcobacteraceae bacterium	PX716379	GTCCACGCCCTAAACGATGCACACTAGTTGTTGTGAGGCTAGACCTTGCAGTAATGCAGTTAACACATTAAGTGTGCCGCCTGGGGAGTACGGTCGCAAGATTAAAACTCAAAGGAATAGACGGGGACCCGCACAAGCGGTGGAGCATGTGGTTTAATTCGACGATACGCGAAGAACCTTACCTGGACTTGACATAGATAGAATATAACAGAGATGTAATAGTGCTTGCTTGCAAGAGCTATCATACAGGTGCTGCACGGCT
ASV443	0	5	0	0	0	0	0	0	0	18	0	359	0	0	0	0	8	0	0	0	0	0	0	0	0	Bacteria;Campilobacterota;Campylobacteria;Campylobacterales;Arcobacteraceae;Arcobacteraceae;Arcobacteraceae	Bacteria	Campilobacterota	Campylobacteria	Campylobacterales	Arcobacteraceae	Arcobacteraceae	Arcobacteraceae	uncultured Arcobacteraceae bacterium	PX716380	GTCCACGCCCTAAACGATGTACACTAGTTGTTGCTATGCTAGACATAGCAGTAATGCAGTTAACACATTAAGTGTACCGCCTGGGGAGTACGGTCGCAAGATTAAAACTCAAAGGAATAGACGGGGACCCGCACAAGCGGTGGAGCATGTGGTTTAATTCGACGATACGCGAAGAACCTTACCTGGACTTGACATAGAGAGAATTACGCAGAGATGTGTGAGTGCTAGCTTGCTAGAACTTTCATACAGGTGCTGCACGGCT
ASV444	4	0	0	0	0	0	0	0	0	139	0	0	0	0	0	0	0	31	0	0	0	0	0	0	0	Bacteria;Campilobacterota;Campylobacteria;Campylobacterales;Arcobacteraceae;Arcobacteraceae;uncultured_bacterium	Bacteria	Campilobacterota	Campylobacteria	Campylobacterales	Arcobacteraceae	Arcobacteraceae	uncultured_bacterium	uncultured Arcobacteraceae bacterium	PX716381	GTCCACGCCCTAAACGATGTACACTAGTTGTTGCGATGCTAGACATTGCAGTAATGCAGTTAACACATTAAGTGTACCGCCTGGGGAGTACGGTCGCAAGATTAAAACTCAAAGGAATAGACGGGGACCCGCACAAGCGGTGGAGCATGTGGTTTAATTCGACGATACGCGAAGAACCTTACCTGGACTTGACATAGAAAGAATTTCGCAGAGATGTAAAAGTGCTAGCTTGCTAGAACTTTCATACAGGTGCTGCACGGCT
ASV446	0	0	0	32	0	0	0	0	4	0	0	0	0	0	0	0	0	0	0	0	0	0	0	0	0	Bacteria;Dependentiae;Babeliae;Babeliales;Babeliales;Babeliales;uncultured_bacterium	Bacteria	Dependentiae	Babeliae	Babeliales	Babeliales	Babeliales	uncultured_bacterium	uncultured bacterium	PX716382	GTCCACGCTGTAAACGATGATCACTAGATGTGGGTTTTGCTTTGCAAGATCCGTGTCGAAGCTAACGCGTTAAGTGATCCGCCTGGGAACTACGGTCGCAAGATTAAAACTCAAAGGAATTGACGGGGGTCCGCACAAGCGGTGGAACATGTGGTTTAATTCGTCACTACGCGAGGAACCTTACCTAGGTTTGACATGTATTTGACCGTCATAGAAATATGGCTTTCTAAGTTTACTTGGACAGATACACAGGTGCTGCATGGCTGGCATTGCTCGTGCCGCCAC
ASV447	0	0	0	0	0	126	0	0	0	0	0	0	0	0	0	0	0	0	0	0	0	0	0	0	0	Bacteria;Dependentiae;Babeliae;Babeliales;Babeliales;Babeliales;uncultured_bacterium	Bacteria	Dependentiae	Babeliae	Babeliales	Babeliales	Babeliales	uncultured_bacterium	uncultured bacterium	PX716383	GTCCACGCTGTAAACGATGATCACTAGATGTGGGTTTTGCTTTGCAAGATCCGTGTCGAAGCTAACGCGTTAAGTGATCCGCCTGGGAACTACGGTCGCAAGATTAAAACTCAAAGGAATTGACGGGGGTCCGCACAAGCGGTGGAACATGTGGTTTAATTCGTCACTACGCGAGGAACCTTACCTAGGTTTGACATGTATTTGACCGTCATAGAAATATGGCTTTCTAAGTTTACTTGGACAGATACACAGGTGCTGCATGGCTGGCATTGCTCGTGCCGCCACTG
ASV448	0	0	0	0	32	0	0	0	0	8	0	0	0	0	0	0	0	0	0	0	0	0	0	0	0	Bacteria;Dependentiae;Babeliae;Babeliales;Babeliales;Babeliales;uncultured_bacterium	Bacteria	Dependentiae	Babeliae	Babeliales	Babeliales	Babeliales	uncultured_bacterium	uncultured bacterium	PX716384	GTCCACGCTGTAAACGATGATCACTAGATGTGGGTTTTGCTTTGCAAGATCCGTGTCGAAGCTAACGCGTTAAGTGATCCGCCTGGGAACTACGGTCGCAAGATTAAAACTCAAAGGAATTGACGGGGGTCCGCACAAGCGGTGGAACATGTGGTTTAATTCGTCACTACGCGAGGAACCTTACCTAGGTTTGACATGTATTTGACCGTCATAGAAATATGGCTTTCTAAGTTTACTTGGACAGATACACAGGTGCTGCATGGCTGGCATTGCTCGTGCCGCCACT
ASV449	34	0	0	0	0	0	0	0	0	0	0	0	0	0	0	0	0	0	0	0	0	0	0	0	0	Bacteria;Dependentiae;Babeliae;Babeliales;Babeliales;Babeliales;uncultured_bacterium	Bacteria	Dependentiae	Babeliae	Babeliales	Babeliales	Babeliales	uncultured_bacterium	uncultured bacterium	PX716385	GTCCACGCTGTAAACGATGATCACTAGATGTGGGTTTTGCTTTGCAAGATCCGTGTCGAAGCTAACGCGTTAAGTGATCCGCCTGGGAACTACGGTCGCAAGATTAAAACTCAAAGGAATTGACGGGGGTCCGCACAAGCGGTGGAACATGTGGTTTAATTCGTCACTACGCGAGGAACCTTACCTAGGTTTGACATGTATTTGACCGTCATAGAAATATGGCTTTCTAAGTTTACTTGGACAGATACACAGGTGCTGCATGGCTGGCATTGCTCGTGCCGCCAACTAG
ASV450	0	149	0	0	0	0	0	0	0	0	0	0	0	0	0	0	0	0	0	0	0	0	0	0	0	Bacteria;Desulfobacterota;Desulfobacteria;Desulfobacterales;Desulfolunaceae;Desulfofaba;uncultured_bacterium	Bacteria	Desulfobacterota	Desulfobacteria	Desulfobacterales	Desulfolunaceae	Desulfofaba	uncultured_bacterium	uncultured Desulfofaba sp.	PX716386	GTCCACGCAGTAAACGATGATCACTAGGTGTTGGGGGTATTGACTCCTCCAGTGCCGCAGCTAACGCATTAAGTGATCCGCCTGGGGAGTACGGTCGCAAGATTAAAACTCAAAGAAATTGACGGGGGCCCGCACAAGCGGTGGAGCATGTGGTTTAATTCGACGCAACGCGCAGAACCTTACCTGGATTTGACATCCTGGGAATCATTTGGAAACTTTTGAGTGCCCTTCGGGGAGCCCAGTGACAGGTGCTGCATGGCT
ASV451	41	0	0	0	0	0	0	0	0	8	0	0	0	0	0	0	0	0	0	0	0	0	0	0	0	Bacteria;Desulfobacterota;Desulfobacteria;Desulfobacterales;Desulfolunaceae;Desulfofaba;uncultured_bacterium	Bacteria	Desulfobacterota	Desulfobacteria	Desulfobacterales	Desulfolunaceae	Desulfofaba	uncultured_bacterium	uncultured Desulfofaba sp.	PX716387	GTCCACGCAGTAAACGTTGTTCACTAGGTGTAGCGGGTATTGACTCCTGCTGTGCCGCAGCTAACGCATTAAGTGAACCGCCTGGGGAGTACGATCGCAAGATTAAAACTCAAAGAAATTGACGGGGGCCCGCACAAGCGGTGGAGCATGTGGTTTAATTCGACGCAACGCGCAGAACCTTACCTGGATTTGACATCCTGAGAATTCTTTGGAAACTAAGAAGTGCCCTTCGGGGAACTCAGTGACAGGTGCTGCATGGCT
ASV452	0	0	0	0	0	0	33	0	0	0	0	0	0	0	0	0	0	0	0	0	0	0	0	0	0	Bacteria;Desulfobacterota;Desulfobacteria;Desulfobacterales;Desulfobacteraceae;Desulfoconvexum;uncultured_bacterium	Bacteria	Desulfobacterota	Desulfobacteria	Desulfobacterales	Desulfobacteraceae	Desulfoconvexum	uncultured_bacterium	uncultured Desulfoconvexum sp.	PX716388	GTCCACGCAGTAAACGTTGTTCACTCGGTGTGGCGGATCTTAAAATCTGCTGTGCCTAAGCTAACGCATTAAGTGAACCGCCTGGGGAGTACGGTCGCAAGACTAAAACTCAAAGGAATTGACGGGGGCCCGCACAAGCGGTGGAGCATGTGGTTTAATTCGACGCAACGCGAAGAACCTTACCTGGGTTTGACATCCTGCGAATTTTTGAGAGATCAAAGAGTGCCTTCGGGAACGCAGTGACAGGTGCTGCATGGCT
ASV453	37	0	0	0	0	0	0	0	0	0	0	0	0	0	0	0	0	0	0	0	0	0	0	0	0	Bacteria;Spirochaetota;Spirochaetia;Spirochaetales;Spirochaetaceae;Spirochaeta_2;Spirochaeta psychrophila	Bacteria	Spirochaetota	Spirochaetia	Spirochaetales	Spirochaetaceae	Spirochaeta_2	Spirochaeta psychrophila	uncultured Spirochaeta sp.	PX716389	GTCTACGCTGTAAACGATGTGCACTTGGTGTCGGGGTTTCTAAGCCTCGGTGCCGTAGCTAACGCGTTAAGTGCACCGCCTGGGGAGTATGCCGGCAACGGTGAAACTCAAAGGAATTGACGGGGGCCCGCACAAGCGGTGGAGCATGTGGTTTAATTCGATGATACGCGAGAAACCTTACCAGGGTTTGACATATTTATGACAGGCGTAGAGATACGCATTTCCCTTCGGGGACATTTATACAGGTGCTGCATGGTT
ASV454	0	0	0	0	0	0	0	0	0	57	0	0	0	0	0	0	0	9	0	0	0	0	0	0	0	Bacteria;Spirochaetota;Spirochaetia;Spirochaetales;Spirochaetaceae;Spirochaeta_2;Spirochaeta psychrophila	Bacteria	Spirochaetota	Spirochaetia	Spirochaetales	Spirochaetaceae	Spirochaeta_2	Spirochaeta psychrophila	uncultured Spirochaeta sp.	PX716390	GTCTACGCTGTAAACGATGTGCACTTGGTGTCGGGGTTTCTAAGCCTCGGTGCCGTAGCTAACGCGTTAAGTGCACCGCCTGGGGAGTATGCCGGCAACGGTGAAACTCAAAGGAATTGACGGGGGCCCGCACAAGCGGTGGAGCATGTGGTTTAATTCGATGATACGCGAGAAACCTTACCAGGGTTTGACATATTTATGATCGACGTAGAGATACGTATTTCCCTTCGGGGACATTTATACAGGTGCTGCATGGTT
ASV455	0	0	0	0	0	29	0	0	0	0	0	0	0	0	0	0	0	0	0	0	0	0	0	0	0	Bacteria;Spirochaetota;Leptospirae;Leptospirales;Leptospiraceae;Turneriella;uncultured_bacterium	Bacteria	Spirochaetota	Leptospirae	Leptospirales	Leptospiraceae	Turneriella	uncultured_bacterium	uncultured Turneriella sp.	PX716391	GTCCACGCCGTAAACGTTGTGTACTAGGTGTCGGGGGTTTCAACGCCCTCGGTGCCGCAGCTAACGTACTAAGTACACCGCCTGGGGAGTATGCCCGCAAGGGTGAAACTCAAAGGAATTGACGGGGGCCCGCACAAGCGGTGGAGCATGTGGTTTAATTCGATGATACGCGAAGAACCTTACCCGGGCTTGACATCTAGTGGACAGGCGCAGAGATGCGCCCTCCTTTATGGCCGCTAGACAGGTGTTGCATGGTC
ASV458	0	0	0	0	0	0	0	0	0	0	0	0	0	0	29	0	0	0	0	0	0	0	0	0	0	Bacteria;Bacteroidota;Rhodothermia;Rhodothermales;Rhodothermaceae;Rhodothermaceae;uncultured	Bacteria	Bacteroidota	Rhodothermia	Rhodothermales	Rhodothermaceae	Rhodothermaceae	uncultured	uncultured Rhodothermaceae bacterium	PX716392	GTCCACGCCGTAAACGATGGATGCTCGATGCTGCCGTGTATGCGGCAGTGTCCAAGCTAACGCGTTAAGCATCCCACCTGGGGAGTACGCTCGCAAGAGTGAAACTCAAAGGAATTGACGGGGGCCCGCACAAGCGGTGGAGCATGTGGCTTAATTCGATGCAACGCGAAGAACCTTACCTGGGCTCGAACACTACCGGACAACCTCCGAAAAGAGGTCTTCTTCGGACTGGTAGTGAGGTGCTGCATGGCT
ASV459	0	0	0	0	0	25	0	0	0	0	0	0	0	0	0	0	0	0	0	0	0	0	0	0	0	Bacteria;Bacteroidota;Rhodothermia;Rhodothermales;Rhodothermaceae;Rhodothermaceae;uncultured_Cytophaga	Bacteria	Bacteroidota	Rhodothermia	Rhodothermales	Rhodothermaceae	Rhodothermaceae	uncultured_Cytophaga	uncultured Rhodothermaceae bacterium	PX716393	GTCCACGCCGTAAACGATGAATACTCGGTGTCGCCTCCTTTGTGGGGCGTTGCCTAAGCTAACGCGTTAAGTATTCCACCTGGGGAGTACGCTCGCAAGAGTGAAACTCAAAGGAATTGACGGGGGCCCGCACAAGCGGTGGAGCATGTGGCTTAATTCGATGCAACGCGAAGAACCTTACCTGGGCTCGAACGCCATCTGACAGGCCCTGAAAAGGGTCCTTCTTCGGACAGATAGTGAGGTGCTGCATGGCT
ASV460	0	0	0	0	0	27	0	0	0	0	0	0	0	0	0	0	0	0	0	0	0	0	0	0	0	Bacteria;Bacteroidota;Bacteroidia;Bacteroidales;Prevotellaceae;Prevotella;Prevotella loescheii	Bacteria	Bacteroidota	Bacteroidia	Bacteroidales	Prevotellaceae	Prevotella	Prevotella loescheii	Prevotella loescheii	PX716394	GTCCACGCGGTAAACGATGGATGCTCGTTGTCGGCCTTTGTGGTCGGTGACCAAGCGAAAGCGTTAAGCATCCCACCTGGGGAGTACGCCGGCAACGGTGAAACTCAAAGGAATTGACGGGGGCCCGCACAAGCGGAGGAACATGTGGTTTAATTCGATGATACGCGAGGAACCTTACCCGGGCTTGAACTGCGGCGGAACGATTCCGAGAGGATGAGGCCCTTCGGGGCTGCCGCGGAGGTGCTGCATGGTT
ASV461	0	0	0	0	0	0	0	0	0	0	0	0	0	0	51	0	0	0	0	0	0	0	0	0	0	Bacteria;Bacteroidota;Rhodothermia;Balneolales;Balneolaceae;B2706-C7;uncultured_bacterium	Bacteria	Bacteroidota	Rhodothermia	Balneolales	Balneolaceae	B2706-C7	uncultured_bacterium	uncultured Balneolaceae bacterium	PX716395	GTCCACGCCGTAAACGATGTATACTAGGTGTTGGCCTTCGGGTCAGTGCTGCAGTTAACGCATTAAGTATACCACCTGGGGAGTACGTCGGCAACGATGAAACTCAAAGGAATTGACGGGGGCCCGCACAAGCGGTGGAGCATGTGGCTTAATTCGATGCAACGCGAAGAACCTTACCTGGGCTAAATCCACATCGCAACCTCTGGAAACAGAGGGTTTCTTCGGAACGATATGGAAGGTGCTGCATGGCT
ASV462	0	0	0	0	0	0	0	0	0	0	0	0	0	0	0	0	0	0	0	0	16	37	8	6	21	Bacteria;Proteobacteria;Gammaproteobacteria;SAR86_clade;SAR86_clade;SAR86 cluster;SAR86_clade	Bacteria	Proteobacteria	Gammaproteobacteria	SAR86_clade	SAR86_clade	SAR86 cluster	SAR86_clade	uncultured SAR86 cluster bacterium	PX716396	GTCCACGCCGTAAACGATGTCAACTAGCTGTTGGGGAACTATGTTCTTCAGTGGCGCAGCTAACGTAGTAAGTTGACCGCCTGGGGAGTACGGCCGCAAGGCTAAAACTCAAATGAATTGACGGGGACCCGCACAAGCGGTGGAGCATGTGGTTTAATTCGATGCAACGCGAAAAACCTTACCTATACTTGACATACTTGGAATGCTTTGTAATGAAGCAGTGCCTTCGGGAGCTAAGATACAGGTGCTGCATGGCT
ASV463	0	0	0	0	0	0	0	0	0	0	0	0	0	0	0	0	0	0	0	0	32	31	2	4	0	Bacteria;Proteobacteria;Gammaproteobacteria;SAR86_clade;SAR86_clade;SAR86 cluster;SAR86_clade	Bacteria	Proteobacteria	Gammaproteobacteria	SAR86_clade	SAR86_clade	SAR86 cluster	SAR86_clade	uncultured SAR86 cluster bacterium	PX716397	GTCCACGCCGTAAACGATGTCAACTAGCTGTTGGAAAACTATGTTTTTCAGTGGCGCAGCTAACGTAGTAAGTTGACCGCCTGGGGAGTACGGCCGCAAGGCTAAAACTCAAATGAATTGACGGGGACCCGCACAAGCGGTGGAGCATGTGGTTTAATTCGATGCAACGCGAAAAACCTTACCTATACTTGACATACTTGGAATGCTTTGTAATGAAGCAGTGCCTTCGGGAGCCAAGATACAGGTGCTGCATGGCT
ASV464	0	0	0	0	0	0	0	0	0	0	0	0	0	0	0	0	0	0	0	0	6	13	0	10	0	Bacteria;Proteobacteria;Gammaproteobacteria;SAR86_clade;SAR86_clade;SAR86 cluster;uncultured_proteobacterium	Bacteria	Proteobacteria	Gammaproteobacteria	SAR86_clade	SAR86_clade	SAR86 cluster	uncultured_proteobacterium	uncultured SAR86 cluster bacterium	PX716398	GTCCACGCCGTAAACGATGTCAACTATCTGTTGGAAAGCATTGCTTTTCAGTGGAGCAGCTAACGTAATAAGTTGACCGCCTGGGGAGTACGGCCGCAAGGCTAAAACTCAAATGAATTGACGGGGACCCGCACAAGCGGTGGAGCATGTGGTTTAATTCGATGCAACGCGAAAAACCTTACCTATGCTTGACATACTTGGAATACTTTGTAATGAAGTAGTGCCTTCGGGAGCCAAGATACAGGTGCTGCATGGCT
ASV465	0	0	0	0	0	0	0	0	0	0	0	0	0	0	0	0	0	0	0	0	36	43	0	12	0	Bacteria;Proteobacteria;Gammaproteobacteria;SAR86_clade;SAR86_clade;SAR86 cluster;SAR86_cluster	Bacteria	Proteobacteria	Gammaproteobacteria	SAR86_clade	SAR86_clade	SAR86 cluster	SAR86_cluster	uncultured SAR86 cluster bacterium	PX716399	GTCCACGCCGTAAACGATGTCAACTAGCTGTTGGAAAGCATTGCTTTTCAGTGGCGCAGCTAACGTAGTAAGTTGACCGCCTGGGGAGTACGGCCGCAAGGTTAAAACTCAAATGAATTGACGGGGACCCGCACAAGCGGTGGAGCATGTGGTTTAATTCGATGCAACGCGAAAAACCTTACCTATGCTTGACATACTTGGAATACTTTGTAATGAAGTAGTGCCTTCGGGAGCCAAGATACAGGTGCTGCATGGCT
ASV466	0	0	0	0	0	0	0	0	0	0	0	0	0	0	0	0	0	0	0	0	0	21	13	13	0	Bacteria;Proteobacteria;Gammaproteobacteria;SAR86_clade;SAR86_clade;SAR86 cluster;SAR86_cluster	Bacteria	Proteobacteria	Gammaproteobacteria	SAR86_clade	SAR86_clade	SAR86 cluster	SAR86_cluster	uncultured SAR86 cluster bacterium	PX716400	GTCCACGCCGTAAACGATGTCAACTAGCTGTTGGAAAGCATAGCTTTTCAGTGGCGCAGCTAACGTAGTAAGTTGACCGCCTGGGGAGTACGGCCGCAAGGTTAAAACTCAAATGAATTGACGGGGACCCGCACAAGCGGTGGAGCATGTGGTTTAATTCGATGCAACGCGAAAAACCTTACCTATGCTTGACATACTTGGAATACTTTGTAATGAAGTAGTGCCTTCGGGAGCCAAGATACAGGTGCTGCATGGCT
ASV467	24	0	0	0	0	0	0	0	0	0	0	0	0	0	0	0	0	0	0	0	68	63	37	40	0	Bacteria;Proteobacteria;Gammaproteobacteria;SAR86_clade;SAR86_clade;SAR86 cluster;SAR86_clade	Bacteria	Proteobacteria	Gammaproteobacteria	SAR86_clade	SAR86_clade	SAR86 cluster	SAR86_clade	uncultured SAR86 cluster bacterium	PX716401	GTCCACGCCGTAAACGATGTCAACTAGCTGTTGGGGAACTATGTTCTTCAGTGGCGCAGCTAACGTAGTAAGTTGACCGCCTGGGGAGTACGGCCGCAAGGCTAAAACTCAAATGAATTGACGGGGACCCGCACAAGCGGTGGAGCATGTGGTTTAATTCGATGCAACGCGAAAAACCTTACCTATACTTGACATACTTGGAATGCTTTGTAATGAAGCAGTGCCTTCGGGAGCCAAGATACAGGTGCTGCATGGCT
ASV468	0	0	0	0	0	9	8	0	0	0	0	0	0	0	0	0	0	0	0	0	29	28	0	10	0	Bacteria;Proteobacteria;Gammaproteobacteria;SAR86_clade;SAR86_clade;SAR86 cluster;SAR86_clade	Bacteria	Proteobacteria	Gammaproteobacteria	SAR86_clade	SAR86_clade	SAR86 cluster	SAR86_clade	uncultured SAR86 cluster bacterium	PX716402	GTCCACGCCGTAAACGATGACAACTAGCTGTTGGGAGACTATGTCTTTCAGTGGCGCAGCTAACGCTTTAAGTTGTCCGCCTGGGGAGTACGGCCGCAAGGCTAAAACTCAAATGAATTGACGGGGACCCGCACAAGCGGTGGAGCATGTGGTTTAATTCGATGCAACGCGAAAAACCTTACCTACTCTTGACATACTTGGGAGCTCTTGTAATGAGAGTGTGCCTTATGGAACCAAGATACAGGTGCTGCATGGCT
ASV469	0	78	0	35	16	66	29	0	15	16	0	31	0	0	5	0	2	6	0	2	68	76	102	113	117	Bacteria;Proteobacteria;Gammaproteobacteria;SAR86_clade;SAR86_clade;SAR86 cluster;SAR86_clade	Bacteria	Proteobacteria	Gammaproteobacteria	SAR86_clade	SAR86_clade	SAR86 cluster	SAR86_clade	uncultured SAR86 cluster bacterium	PX716403	GTCCACGCCGTAAACGATGACAACTAGCTGTTGGGAGACTATGTCTTTCAGTGGCGCAGCTAACGCTTTAAGTTGTCCGCCTGGGGAGTACGGCCGCAAGGCTAAAACTCAAATGAATTGACGGGGACCCGCACAAGCGGTGGAGCATGTGGTTTAATTCGATGCAACGCGAAAAACCTTACCTACTCTTGACATACTTGGAGGCTCTTGTAATGAGAGCGTGCCTTTTGGAACCAAGATACAGGTGCTGCATGGCT
ASV470	0	0	0	0	0	0	0	12	0	0	0	0	0	0	0	0	0	0	0	0	23	28	0	0	0	Bacteria;Proteobacteria;Gammaproteobacteria;SAR86_clade;SAR86_clade;SAR86 cluster;SAR86_clade	Bacteria	Proteobacteria	Gammaproteobacteria	SAR86_clade	SAR86_clade	SAR86 cluster	SAR86_clade	uncultured SAR86 cluster bacterium	PX716404	GTCCACGCCGTAAACGATGACAACTAGCTGTTGGGAGGCAATGCCTTTCAGTGGCGCAGCTAACGTTTTAAGTTGTCCGCCTGGGGAGTACGGCCGCAAGGCTAAAACTCAAATGAATTGACGGGGACCCGCACAAGCGGTGGAGCATGTGGTTTAATTCGATGCAACGCGAAAAACCTTACCTACTCTTGACATACTTGGAGGCTCTTGTAATGAGAGTGTGCCTTTTGGAACCAAGATACAGGTGCTGCATGGCT
ASV471	56	0	14	45	0	23	29	0	17	5	0	0	29	0	0	13	0	16	12	0	0	0	0	0	0	Bacteria;Campilobacterota;Campylobacteria;Campylobacterales;Campylobacterales;Campylobacterales;uncultured	Bacteria	Campilobacterota	Campylobacteria	Campylobacterales	Campylobacterales	Campylobacterales	uncultured	uncultured Campylobacterales bacterium	PX716405	GTCCACGCCCTAAACGATGAACACTAGTTGTTGGAAGGCTTTGATCTTTCAGTAACACAGCTAACGCATTAAGTGTTCCGCCTGGGGAGTACGGTCGCAAGATTAAAACTCAAAGGAATAGACGGGGACCCGCACAAGCGGTGGAGCATGTGGTTTAATTCGAAGATACGCGAAGAACCTTACCAAGGCTTGATATCCTTAGAATTCGCTAGAAACAGTGAAGTGCCGGTTTACCGGAGCTAAGTGACAGGTGCTGCACGGCT
ASV472	0	0	0	0	0	0	0	0	0	166	0	0	0	0	0	0	0	0	0	0	0	0	0	0	0	Bacteria;Campilobacterota;Campylobacteria;Campylobacterales;Sulfurospirillaceae;Sulfurospirillum;Sulfurospirillum	Bacteria	Campilobacterota	Campylobacteria	Campylobacterales	Sulfurospirillaceae	Sulfurospirillum	Sulfurospirillum	uncultured Sulfurospirillum sp.	PX716406	GTCCACGCCCTAAACGATGTACACTAGTTGTTGCGATGCTCGTCATTGCAGTAATACAGTTAACACATTAAGTGTACCGCCTGGGGAGTACGGTCGCAAGATTAAAACTCAAAGGAATAGACGGGGACCCGCACAAGCGGTGGAGCATGTGGTTTAATTCGAAGATACGCGAAGAACCTTACCTAGACTTGAAATCCTTGGAATCTTTCAGAGATGAGAGAGTGCTAGTTTACTAGAACCAAGTGACAGGTGCTGCACGGCT
ASV473	0	0	0	0	0	25	0	0	0	0	0	0	0	0	0	0	0	0	0	0	0	0	0	0	0	Bacteria;Campilobacterota;Campylobacteria;Campylobacterales;Helicobacteraceae;Helicobacter;Helicobacter	Bacteria	Campilobacterota	Campylobacteria	Campylobacterales	Helicobacteraceae	Helicobacter	Helicobacter	uncultured Helicobacter sp.	PX716407	GTCCACGCCCTAAACGATGAATGCTAGTTGTTGCCCTGCTTGTCAGGGCAGTAATGCAGCTAACGCATTAAGCATTCCGCCTGGGGAGTACGGTCGCAAGATTAAAACTCAAAGGAATAGACGGGGACCCGCACAAGCGGTGGAGCATGTGGTTTAATTCGAAGATACGCGAAGAACCTTACCTAGGCTTGACATTGATAGAATCCGCTAGAGATAGTGGAGTGCTGGCTTGCCAGAGCTTGAAAACAGGTGCTGCACGGCT
ASV474	72	18	0	495	3	0	0	0	9	0	0	0	0	0	0	0	0	0	0	0	0	0	0	0	0	Bacteria;Campilobacterota;Campylobacteria;Campylobacterales;Helicobacteraceae;Helicobacteraceae;uncultured_bacterium	Bacteria	Campilobacterota	Campylobacteria	Campylobacterales	Helicobacteraceae	Helicobacteraceae	uncultured_bacterium	uncultured Helicobacteraceae bacterium	PX716408	GTCCACGCCCTAAACGATGAATGCTAGTCGTTGTGGTGCTTAGACACTGCAGTGATACAGCTAACGCATTAAGCATTCCGCCTGGGGAGTACGGTCGCAAGATTAAAACTCAAAGGAATAGACGGGGACCCGCACAAGTGGTGGAGCATGTGGTTTAATTCGAAGATACACGAAGAACCTTACCTGGCCTTGACATTGATAGAACCTAATAGAGATATTGGGGTGCTGTTTACAGAACTTGAAAACAGGTGCTGCACGGCT
ASV475	0	0	0	0	3	0	0	0	0	7	0	0	0	0	0	0	0	0	0	0	8	8	5	9	0	Bacteria;Bdellovibrionota;Oligoflexia;Oligoflexales;Oligoflexales;Oligoflexales;uncultured_bacterium	Bacteria	Bdellovibrionota	Oligoflexia	Oligoflexales	Oligoflexales	Oligoflexales	uncultured_bacterium	uncultured Oligoflexales bacterium	PX716409	GTCCACGCCGTAAACGATGGATACTAGCCGTTTGAGAAACTAATCTCTTGAGTGGCGAAGCTAACGCATTAAGTATCCCGCCTGGGGAGTACACTGGCAACGGTGAAACTCAAAGGAATTGACGGGGGCCCGCACAAGCGGTGGAGTATGTGGTTTAATTCGAAGCAACGCGCAGAACCTTACCTGGCCTTGACATCCTGAGACAATCTTAGAGATAAGACTTTCACTTCGGTGACTCAGTGACAGATGCTGCATGGCT
ASV476	0	0	35	277	0	0	7	0	0	5	29	0	0	0	0	0	0	0	0	9	0	0	0	0	0	Bacteria;SAR324_clade(Marine_group_B);SAR324_clade(Marine_group_B);SAR324_clade(Marine_group_B);SAR324_clade(Marine_group_B);SAR324 cluster;uncultured_deep-sea	Bacteria	SAR324_clade(Marine_group_B)	SAR324_clade(Marine_group_B)	SAR324_clade(Marine_group_B)	SAR324_clade(Marine_group_B)	SAR324 cluster	uncultured_deep-sea	uncultured SAR324 cluster bacterium	PX716410	GTCCACGCTGTAAACGATGGATACTAGATGTATGAGGAATCGACCCCTTTTGCATCGTAGCTAACGCATTAAGTATCCCGCCTGGGGAGTACGATCGCAAGATTAAAACTCAAAGGAATTGACGGGGGCCCGCACAAGCGGTGGAACATGTGGTTTAATTCGATGCAACGCGCAGAACCTTACCTGGGTTTGACATCCTGTGCAAATTCTGGAGACAGAATGTTCCTTCGGGACACAGAGACAGGTGCTGCATGGCT
ASV477	0	0	0	0	0	0	0	0	0	0	0	0	0	0	0	0	0	0	0	0	9	10	5	2	0	Bacteria;SAR324_clade(Marine_group_B);SAR324_clade(Marine_group_B);SAR324_clade(Marine_group_B);SAR324_clade(Marine_group_B);SAR324 cluster;uncultured_marine	Bacteria	SAR324_clade(Marine_group_B)	SAR324_clade(Marine_group_B)	SAR324_clade(Marine_group_B)	SAR324_clade(Marine_group_B)	SAR324 cluster	uncultured_marine	uncultured SAR324 cluster bacterium	PX716411	GTCCACGCTGTAAACGATGGGTACTAGGTGTCCGGGATGTTCGACCATTCTGGGTACCGCAGCTAACGCAGTAAGTACCCCGCCTGGGAAGTACGGTCGCAAGACTAAAACTCAAAGGAATTGACGGGGGCCCGCACAAGCGGTGGAACATGTGGTTTAATTCGACGCAACGCGCAAAACCTTACCTGGATTTGACATCCCGGGACCACCTCAGAGATGAGGTTTTCTCTTCGGAGACCCGGTGACAGGTGCTGCATGGCT
ASV478	0	0	0	17	0	0	0	118	174	0	62	322	0	0	0	23	106	0	38	0	0	0	0	0	0	Bacteria;SAR324_clade(Marine_group_B);SAR324_clade(Marine_group_B);SAR324_clade(Marine_group_B);SAR324_clade(Marine_group_B);SAR324 cluster;SAR324_clade(Marine_group_B)	Bacteria	SAR324_clade(Marine_group_B)	SAR324_clade(Marine_group_B)	SAR324_clade(Marine_group_B)	SAR324_clade(Marine_group_B)	SAR324 cluster	SAR324_clade(Marine_group_B)	uncultured SAR324 cluster bacterium	PX716412	GTCCACGCTGTAAACGATGAGTACCAGCTGTTTGTGAGTTCGATATCGCAAGTGGCACAGCTAACGCATTGAGTACTCCGCCTGGGAACTACGGTCGCAAGACTAAAACTCAAAGGAATAGACGGGGACCCGCACAAGCGGTGGAACATGTGGTTTAATTCGACGCAACGCGAAGAACCTTACCTGGGTTTGACATCCCCTGCCAGTCTTGGAAACAAGATGTTCTCTTCGGAGACAGGGTGACAGGTGCTGCATGGCT
ASV479	0	0	25	0	0	0	0	0	0	0	0	0	0	0	0	0	0	0	0	0	0	0	0	0	0	Bacteria;SAR324_clade(Marine_group_B);SAR324_clade(Marine_group_B);SAR324_clade(Marine_group_B);SAR324_clade(Marine_group_B);SAR324 cluster;SAR324_clade(Marine_group_B)	Bacteria	SAR324_clade(Marine_group_B)	SAR324_clade(Marine_group_B)	SAR324_clade(Marine_group_B)	SAR324_clade(Marine_group_B)	SAR324 cluster	SAR324_clade(Marine_group_B)	uncultured SAR324 cluster bacterium	PX716413	GTCCACGCCGTAAACGATGAGCACTGGACGTCCGGAGGGTTCGACCCTTCTGGGTGTCTCAGCTAACGCATTAAGTGCTCCGCCTGGGGAGTACGGTCGCAAGACTAAAACTCAAAGGAATTGACGGGGGCCCGCACAAGCGGTGGAACATGTGGTTTAATTCGATGCAACGCGAAGAACCTTACCTGGTCTTGACATCCTCGGACCGCTTCAGAGATGAAGTTTCCTCTTCGGAGGCCGAGTGACAGGTGCTGCATGGCT
ASV480	0	0	0	0	0	0	0	0	0	0	0	0	0	0	52	0	0	0	0	0	0	0	0	0	0	Bacteria;Myxococcota;Polyangia;Polyangiales;Eel-36e1D6;Eel-36e1D6;uncultured_bacterium	Bacteria	Myxococcota	Polyangia	Polyangiales	Eel-36e1D6	Eel-36e1D6	uncultured_bacterium	uncultured Polyangiales bacterium	PX716414	GTCCACGCCGTAAACGATGAGTGCTAGATGTCGCGGGCATTGACCCCTGCGGTGTCGCAGCTAACGCATTAAGCACTCCGCCTGGGGAGTACGGCCGCAAGGCTAAAACTCAAAGGAATTGACGGGGGCCCGCACAAGCGGTGGAGCATGTGGTTTAATTCGATGCAACGCGCAGAACCTTACCTGGGCTAGAAACGGCAGGAATTTGGGTGAAAACTCGAAGTGCTTTTCGGAGAATCTGTCGCTAGGTGCTGCATGGCT
ASV481	0	0	0	0	0	0	0	0	0	0	0	0	0	0	35	0	0	0	0	0	0	0	0	0	0	Bacteria;Myxococcota;Polyangia;Polyangiales;Sandaracinaceae;Sandaracinus;Sandaracinus	Bacteria	Myxococcota	Polyangia	Polyangiales	Sandaracinaceae	Sandaracinus	Sandaracinus	uncultured Sandaracinus sp.	PX716415	GTCCACGCCGTAAACGATGAGTGCTAGATGTCTCGGGTATTGACCCCTGAGGTGTCGTAGCTAACGCGTTAAGCACTCCGCCTGGGAACTACGGCCGCAAGGCTAAAACTCAAAGGAATTGACGGGGGCCCGCACAAGCGGTGGAGCATGTGGTTTAATTCGACGCAACGCGCAGAACCTTACCCGGGCTAGAAAAACAGGGAATCCGGTGGAAACACTGGAGTGCTCGTAAGAGAACCTTGGTCCAGGTGCTGCATGGCT
ASV482	0	0	0	7	0	0	0	0	0	0	0	0	0	0	0	0	14	0	0	32	0	0	0	0	0	Bacteria;Myxococcota;Polyangia;Haliangiales;Haliangiaceae;Haliangium;uncultured_bacterium	Bacteria	Myxococcota	Polyangia	Haliangiales	Haliangiaceae	Haliangium	uncultured_bacterium	uncultured Haliangium sp.	PX716416	GTCCACGCCGTAAACGCTGAGTGCTAGATGTCGCGGGTATTGACCCCTGCGGTGTCGAAGTTAACGCGCTAAGCACTCCGCCTGGGGAGTACGGCCGCAAGGCTAAAACTCAAAGGAATTGACGGGGGCCCGCACAAGCGGTGGAGCATGTGGTTCAATTCGACGCAACGCGCAGAACCTTACCTGGGTTAAATCCACCAGAACCCTGCCGAGAAGCGGGGGTGCCCTTCGGGGAATTGGTGAGACGGTGCTGCATGGCT
ASV483	0	0	0	0	0	0	0	0	0	0	0	0	0	0	80	0	0	0	0	0	0	0	0	0	0	Bacteria;Myxococcota;Polyangia;Haliangiales;Haliangiaceae;Haliangium;Haliangium	Bacteria	Myxococcota	Polyangia	Haliangiales	Haliangiaceae	Haliangium	Haliangium	uncultured Haliangium sp.	PX716417	GTCCACGCCGTAAACGCTGAGTGCTAGGTGTCGCGGGTATTGACCCCTGCGGTGCCGCAGTTAACGCGCTAAGCACTCCGCCTGGGGAGTACGGCCGCAAGGCTAAAACTCAAAGGAATTGACGGGGGCCCGCACAAGCGGTGGAGCATGTGGTTCAATTCGACGCAACGCGCAGAACCTTACCTGGGTTAAATCCACCAGAATCCCGCCGAGAAGTGGGAGTGCCCTTCGGGGAATTGGTGAGAAGGTGCTGCATGGCT
ASV484	0	0	0	0	0	0	0	0	0	0	0	0	0	0	0	35	0	0	0	0	0	0	0	0	0	Bacteria;Myxococcota;Polyangia;Haliangiales;Haliangiaceae;Haliangium;Haliangium	Bacteria	Myxococcota	Polyangia	Haliangiales	Haliangiaceae	Haliangium	Haliangium	uncultured Haliangium sp.	PX716418	GTCCACGCCGTAAACGATGAGTGCTAGGTGTCGCGGGTATTGACCCCTGCGGTGCCGAAGTTAACGCGTTAAGCACTCCGCCTGGGGAGTACGGCCGCAAGGCTAAAACTCAAAGGAATTGACGGGGGCCCGCACAAGCGGTGGAGCATGTGGTTCAATTCGACGCAACGCGCAGAACCTTACCTGGGTTAAATCCACCAGAAAGCCGCAGAGACGTGGCTGTGCCCTTCGGGGAATTGGTGAGAAGGTGCTGCATGGCT
ASV485	0	0	0	0	0	0	0	0	0	0	0	0	0	0	34	0	0	0	0	7	0	0	0	0	0	Bacteria;Myxococcota;Polyangia;Haliangiales;Haliangiaceae;Haliangium;Haliangium	Bacteria	Myxococcota	Polyangia	Haliangiales	Haliangiaceae	Haliangium	Haliangium	uncultured Haliangium sp.	PX716419	GTCCACGCCGTAAACGATGAGTGCTAGGTGTCGCGGGTATTGACCCCTGCGTTGCCGTAGTTAACGCGTTAAGCACTCCGCCTGGGGAGTACGGCCGCAAGGCTAAAACTCAAAGGAATTGACGGGGGCCCGCACAAGCGGTGGAGCATGTGGTTCAATTCGACGCAACGCGCAGAACCTTACCTGGGTTAAATCCGCCAGAAAGCTACAGAGATGTGGCCGTGCCCTTCGGGGAATTGGTGAGAAGGTGCTGCATGGCT
ASV486	0	0	0	0	0	43	0	0	0	0	0	0	0	0	0	0	0	0	0	0	0	0	0	0	0	Bacteria;Myxococcota;Polyangia;Nannocystales;Nannocystaceae;Nannocystaceae;uncultured_bacterium	Bacteria	Myxococcota	Polyangia	Nannocystales	Nannocystaceae	Nannocystaceae	uncultured_bacterium	uncultured Nannocystaceae bacterium	PX716420	GTCCACGCCGTAAACGATGAGTGCTAGGCGCCGGTGGATTGACCCCGTCGGTGCCGCAGCTAACGCGTTAAGCACTCCGCCTGGGGAGTACGGTCGCAAGACTAAAACTCAAAGGAATTGACGGGGGCCCGCACAAGCGGTGGAGCATGTGGTTTAATTCGACGCAACGCGCAGAACCTTACCTGGGTTAAATCCTACGGAATCCGGACCAAAATCCGGAGTGCCCTTCGGGGAATCGTAGCGAAGGTGCTGCATGGCT
ASV487	0	0	0	0	0	0	0	0	0	0	0	0	0	0	42	0	0	0	0	0	0	0	0	0	0	Bacteria;Myxococcota;Polyangia;Nannocystales;Nannocystaceae;Nannocystaceae;uncultured_bacterium	Bacteria	Myxococcota	Polyangia	Nannocystales	Nannocystaceae	Nannocystaceae	uncultured_bacterium	uncultured Nannocystaceae bacterium	PX716421	GTCCACGCCGTAAACGATGAGTGCTAGGCGCCGGTGGATTGACCCCGTCGGTGCCGCAGCTAACGCGTTAAGCACTCCGCCTGGGGAGTACGGTCGCAAGACTAAAACTCAAAGGAATTGACGGGGGCCCGCACAAGCGGTGGAGCATGTGGTTTAATTCGACGCAACGCGCAGAACCTTACCTGGGTTAAATCCGCGAGAATCCGGCCCAAAAGCTGGAGTGCCCTTCGGGGAATTCGTGCGAAGGTGCTGCATGGCT
ASV488	0	0	0	0	0	0	0	0	0	0	0	0	0	0	27	0	0	0	0	0	0	0	0	0	0	Bacteria;Myxococcota;Polyangia;Nannocystales;Nannocystaceae;Nannocystaceae;Nannocystaceae	Bacteria	Myxococcota	Polyangia	Nannocystales	Nannocystaceae	Nannocystaceae	Nannocystaceae	uncultured Nannocystaceae bacterium	PX716422	GTCCACGCCGTAAACGATGAGTGCTAGACGGGGGAGGATTTGACCCCTTCTTTGTCGAAGCCAACGCGTTAAGCACTCCGCCTGGGGAGTACGGCCGCAAGGCTAAAACTCAAAGGAATTGACGGGGGCCCGCACAAGCGGTGGAGCATGTGGTTTAATTCGACGCAACGCGCAGAACCTTACCTGGGTTAAATCCTTCGGAACCCGACTTAACCGTTGGGGTGCCCTTCGGGGAATCGAAGCGAAGGTGCTGCATGGCT
ASV489	0	0	0	0	0	0	0	0	0	0	0	0	0	0	0	64	0	0	0	170	0	0	0	0	0	Bacteria;Myxococcota;Polyangia;Nannocystales;Nannocystaceae;Nannocystaceae;Nannocystaceae	Bacteria	Myxococcota	Polyangia	Nannocystales	Nannocystaceae	Nannocystaceae	Nannocystaceae	uncultured Nannocystaceae bacterium	PX716423	GTCCGCGCTGTAAACGATGAGTGCTAGACGGTGGGGGATTTTGACCCCCTCATTGTCGAAGCTAACGCGTTAAGCACTCCGCCTGGGGAGTACGGCCGCAAGGCTAAAACTCAAAGGAATTGACGGGGGCCCGCACAAGCGGTGGAGCATGTGGTTTAATTCGACGCAACGCGCAGAACCTTACCTGGGTTAAATCCGCCAGAATCCGACCGAAAAGTTGGAGTGCCCTTCGGGGAATTGGTGCGAAGGTGCTGCATGGCT
ASV490	0	0	0	0	0	0	0	0	0	0	0	0	0	0	0	0	0	0	0	50	0	0	0	0	0	Bacteria;Myxococcota;Polyangia;Nannocystales;Nannocystaceae;Nannocystaceae;Nannocystaceae	Bacteria	Myxococcota	Polyangia	Nannocystales	Nannocystaceae	Nannocystaceae	Nannocystaceae	uncultured Nannocystaceae bacterium	PX716424	GTCCGCGCTGTAAACGATGAGTGCTAGACGGTGGGGGATTTTGACCCCCTCATTGCCGAAGCTAACGCGTTAAGCACTCCGCCTGGGGAGTACGGCCGCAAGGCTAAAACTCAAAGGAATTGACGGGGGCCCGCACAAGCGGTGGAGCATGTGGTTTAATTCGACGCAACGCGCAGAACCTTACCTGGGTTAAATCCGCCAGAATCCGACCGAAAAGTTGGAGTGCCCTTCGGGGAATTGGTGCGAAGGTGCTGCATGGCT
ASV491	0	19	0	0	0	588	0	0	0	0	0	0	135	0	0	0	0	0	0	0	0	0	0	0	0	Bacteria;Myxococcota;Polyangia;Haliangiales;Haliangiaceae;Haliangium;Haliangium	Bacteria	Myxococcota	Polyangia	Haliangiales	Haliangiaceae	Haliangium	Haliangium	uncultured Haliangium sp.	PX716425	GTCCACGCCGTAAACGATGAGTGCTAGGTGTCGCGGGTATTGATCCCTGCGGTGCCGTAAGCTAACGCGTTAAGCACTCCGCCTGGGGAGTACGGCCGCAAGGCTAAAACTCAAAGGAATTGACGGGGGCCCGCACAAGCGGTGGAGCATGTGGTTTAATTCGACGCAACGCGCAGAACCTTACCTGGGTTAAATCCACCAGAATTCCGCAGAGACGTGGAAGTGCCCTTCGGGGAATTGGTGAGAAGGTGCTGCATGGCT
ASV492	0	0	0	0	0	0	57	31	77	36	0	0	0	0	0	0	0	0	0	0	0	0	0	0	0	Bacteria;Proteobacteria;Gammaproteobacteria;Thiomicrospirales;Thioglobaceae;SUP05_cluster;Candidatus Thioglobus	Bacteria	Proteobacteria	Gammaproteobacteria	Thiomicrospirales	Thioglobaceae	SUP05_cluster	Candidatus Thioglobus	uncultured Candidatus Thioglobus sp.	PX716426	TCGTAGGATTATACCCTGGTAGTCCACGCTGTAAACGATGATAACTAGTCGTTAGAAGATTTATCTTTTAGTGACGAAGCTAACGCGTTAAGTTATCCGCCTGGGGAGTACGATCGCAAGATTAAAACTCAAAGGAATTGACGGGGACCCGCACAAGCGGTGGAACATGTGGTTTAATTCGATGCAACGCGAAGAACCTTACCTGGTCTTGACATCCTGTGAATTTTCTAGAAATAGAAAAGTGCCTTCGGGAGCACAGTGACAGGTGCTGCATGGCT
ASV493	0	0	0	0	0	0	0	0	0	0	0	0	0	0	0	0	0	57	0	0	0	0	0	0	0	Bacteria;Proteobacteria;Gammaproteobacteria;Thiomicrospirales;Thioglobaceae;SUP05_cluster;Candidatus Thioglobus	Bacteria	Proteobacteria	Gammaproteobacteria	Thiomicrospirales	Thioglobaceae	SUP05_cluster	Candidatus Thioglobus	uncultured Candidatus Thioglobus sp.	PX716427	GTCCACGCTGTAAACGATGATAACTAGTCGTTAGAAGATTTATCTTTTAGTGACGAAGCTAACGCGTTAAGTTATCCGCCTGGGGAGTACGATCGCAAGATTAAAACTCAAAGGAATTGACGGGGACCCGCACAAGCGGTGGAACATGTGGTTTAATTCGATGCAACGCGAAGAACCTTACCTGGTCTTGACATCCTGTGAATTTTCTAGAAATAGAAAAGTGCCTTCGGGAGCACAGTGACAGGTGCTGCATGGCTGTTGTCAGCTCGTGCCTCC
ASV494	0	0	0	0	0	29	0	0	0	0	0	0	0	0	0	0	0	0	0	0	0	0	0	0	0	Bacteria;Proteobacteria;Gammaproteobacteria;Thiomicrospirales;Thioglobaceae;SUP05_cluster;Candidatus Thioglobus	Bacteria	Proteobacteria	Gammaproteobacteria	Thiomicrospirales	Thioglobaceae	SUP05_cluster	Candidatus Thioglobus	uncultured Candidatus Thioglobus sp.	PX716428	CGTAGGATTAGATACCAGGGGAGTCCACGCTGTAAACGATGATAACTAGTCGTTAGAAGATTTATCTTTTAGTGACGAAGCTAACGCGTTAAGTTATCCGCCTGGGGAGTACGATCGCAAGATTAAAACTCAAAGGAATTGACGGGGACCCGCACAAGCGGTGGAACATGTGGTTTAATTCGATGCAACGCGAAGAACCTTACCTGGTCTTGACATCCTGTGAATTTTCTAGAAATAGAAAAGTGCCTTCGGGAGCACAGTGACAGGTGCTGCATGGCT
ASV495	0	0	0	0	0	0	0	0	0	0	0	0	0	0	0	0	0	27	0	0	0	0	0	0	0	Bacteria;Proteobacteria;Gammaproteobacteria;Thiomicrospirales;Thioglobaceae;SUP05_cluster;Candidatus Thioglobus	Bacteria	Proteobacteria	Gammaproteobacteria	Thiomicrospirales	Thioglobaceae	SUP05_cluster	Candidatus Thioglobus	uncultured Candidatus Thioglobus sp.	PX716429	GGATTAGATACCCGGGGAGGCCACGCTGTAAACGATGATAACTAGTCGTTAGAAGATTTATCTTTTAGTGACGAAGCTAACGCGTTAAGTTATCCGCCTGGGGAGTACGATCGCAAGATTAAAACTCAAAGGAATTGACGGGGACCCGCACAAGCGGTGGAACATGTGGTTTAATTCGATGCAACGCGAAGAACCTTACCTGGTCTTGACATCCTGTGAATTTTCTAGAAATAGAAAAGTGCCTTCGGGAGCACAGTGACAGGTGCTGCATGGCT
ASV496	48	0	0	0	0	0	0	0	0	0	0	0	0	0	0	0	0	0	0	0	0	0	0	0	0	Bacteria;Proteobacteria;Gammaproteobacteria;Thiomicrospirales;Thioglobaceae;SUP05_cluster;Candidatus Thioglobus	Bacteria	Proteobacteria	Gammaproteobacteria	Thiomicrospirales	Thioglobaceae	SUP05_cluster	Candidatus Thioglobus	uncultured Candidatus Thioglobus sp.	PX716430	GTCCACGCTGTAAACGATGATAACTAGTCGTTAGAAGATTTATCTTTTAGTGACGAAGCTAACGCGTTAAGTTATCCGCCTGGGGAGTACGATCGCAAGATTAAAACTCAAAGGAATTGACGGGGACCCGCACAAGCGGTGGAACATGTGGTTTAATTCGATGCAACGCGAAGAACCTTACCTGGTCTTGACATCCTGTGAATTTTCTAGAAATAGAAAAGTGCCTTCGGGAGCACAGTGACAGGTGCTGCATGGCTGTCGTCATTCGTGCCGCCAACTAG
ASV497	0	0	0	0	0	427	0	0	0	0	0	0	0	328	0	0	0	0	0	0	0	0	0	0	0	Bacteria;Proteobacteria;Gammaproteobacteria;Thiomicrospirales;Thioglobaceae;SUP05_cluster;Candidatus Thioglobus	Bacteria	Proteobacteria	Gammaproteobacteria	Thiomicrospirales	Thioglobaceae	SUP05_cluster	Candidatus Thioglobus	uncultured Candidatus Thioglobus sp.	PX716431	GTCCACGCTGTAAACGATGATAACTAGTCGTTAGAAGATTTATCTTTTAGTGACGAAGCTAACGCGTTAAGTTATCCGCCTGGGGAGTACGATCGCAAGATTAAAACTCAAAGGAATTGACGGGGACCCGCACAAGCGGTGGAACATGTGGTTTAATTCGATGCAACGCGAAGAACCTTACCTGGTCTTAACATCCTGTGAATTTTCTAGAAATAGAAAAGTGCCTTCGGGAGCACAGTGACAGGTGCTGCATGGCT
ASV498	0	0	32	0	0	0	0	0	0	0	0	0	0	0	0	0	0	0	0	0	0	0	0	0	0	Bacteria;Proteobacteria;Gammaproteobacteria;Thiomicrospirales;Thioglobaceae;SUP05_cluster;Candidatus Thioglobus	Bacteria	Proteobacteria	Gammaproteobacteria	Thiomicrospirales	Thioglobaceae	SUP05_cluster	Candidatus Thioglobus	uncultured Candidatus Thioglobus sp.	PX716432	GTCCACGCTGTAAACGATGATAACTAGTCGTTAGAAGATTTATCTTTTAGTGACGAAGCTAACGCGTTAAGTTATCCGCCTGGGGAGTACGATCGCAAGATTAAAACTCAAAGGAATTGACGGGGACCCGCACAAGCGGTGGAACATGTGGTTTAATTCGATGCAACGCGAAGAACCTTACCTGGTCTTGACATCCTGTGAATTTTCTAGAAATAGAAAAGTGCCTTCGGGAGCACAGTGACAGGTGCTGCATGGCTGTTGTCAGTTCGTGCCGCC
ASV499	0	11	7	14	19	7	0	0	0	0	0	0	0	0	0	0	0	0	0	0	0	0	0	0	0	Bacteria;Proteobacteria;Gammaproteobacteria;Thiomicrospirales;Thioglobaceae;SUP05_cluster;Candidatus Thioglobus	Bacteria	Proteobacteria	Gammaproteobacteria	Thiomicrospirales	Thioglobaceae	SUP05_cluster	Candidatus Thioglobus	uncultured Candidatus Thioglobus sp.	PX716433	CTTCTTCTTCTCTCCCCTGGTAGTCCACGCTGTAAACGATGATAACTAGTCGTTAGAAGATTTATCTTTTAGTGACGAAGCTAACGCGTTAAGTTATCCGCCTGGGGAGTACGATCGCAAGATTAAAACTCAAAGGAATTGACGGGGACCCGCACAAGCGGTGGAACATGTGGTTTAATTCGATGCAACGCGAAGAACCTTACCTGGTCTTGACATCCTGTGAATTTTCTAGAAATAGAAAAGTGCCTTCGGGAGCACAGTGACAGGTGCTGCATGGCT
ASV500	0	0	0	0	81	0	0	0	0	26	0	0	46	0	0	0	0	0	0	0	0	0	0	0	0	Bacteria;Proteobacteria;Gammaproteobacteria;Thiomicrospirales;Thioglobaceae;SUP05_cluster;Candidatus Thioglobus	Bacteria	Proteobacteria	Gammaproteobacteria	Thiomicrospirales	Thioglobaceae	SUP05_cluster	Candidatus Thioglobus	uncultured Candidatus Thioglobus sp.	PX716434	GTCCACGCTGTAAACGATGATAACTAGTCGTTAGAAGATTTATCTTTTAGTGACGAAGCTAACGCGTTAAGTTATCCGCCTGGGGAGTACGATCGCAAGATTAAAACTCAAAGGAATTGACGGGGACCCGCACAAGCGGTGGAACATGTGGTTTAATTCGATGCAACGCGAAGAACCTTACCTGGTCTTGACATCCTGTGAATTTTCTAGAAATAGAAAAGTGCCTTCGGGAGCACAGTGACAGGTGCTGCATGGCTGGCATTGCTCGTGCCGCCACT
ASV501	0	0	0	39	0	0	0	0	0	0	0	0	0	0	0	0	0	0	0	0	0	0	0	0	0	Bacteria;Proteobacteria;Gammaproteobacteria;Thiomicrospirales;Thioglobaceae;SUP05_cluster;Candidatus Thioglobus	Bacteria	Proteobacteria	Gammaproteobacteria	Thiomicrospirales	Thioglobaceae	SUP05_cluster	Candidatus Thioglobus	uncultured Candidatus Thioglobus sp.	PX716435	GTCCACGCTGTAAACGATGATAACTAGTCGTTAGAAGATTTATCTTTTAGTGACGAAGCTAACGCGTTAAGTTATCCGCCTGGGGAGTACGATCGCAAGATTAAAACTCAAAGGAATTGACGGGGACCCGCACAAGCGGTGGAACATGTGGTTTAATTCGATGCAACGCGAAGAACCTTACCTGGTCTTGACATCCTGTGAATTTTCTAGAAATAGAAAAGTGCCTTCGGGAGCACAGTGACAGGTGCTGCATGGCTGTCGCCAGCTCGTGGTGCCAC
ASV502	29737	37176	31964	36483	47079	19483	39978	19298	41556	20679	19064	0	19258	12138	8456	1141	15563	33717	17631	25555	0	0	0	0	0	Bacteria;Proteobacteria;Gammaproteobacteria;Thiomicrospirales;Thioglobaceae;SUP05_cluster;Candidatus Thioglobus	Bacteria	Proteobacteria	Gammaproteobacteria	Thiomicrospirales	Thioglobaceae	SUP05_cluster	Candidatus Thioglobus	uncultured Candidatus Thioglobus sp.	PX716436	GTCCACGCTGTAAACGATGATAACTAGTCGTTAGAAGATTTATCTTTTAGTGACGAAGCTAACGCGTTAAGTTATCCGCCTGGGGAGTACGATCGCAAGATTAAAACTCAAAGGAATTGACGGGGACCCGCACAAGCGGTGGAACATGTGGTTTAATTCGATGCAACGCGAAGAACCTTACCTGGTCTTGACATCCTGTGAATTTTCTAGAAATAGAAAAGTGCCTTCGGGAGCACAGTGACAGGTGCTGCATGGCT
ASV503	0	32	0	0	0	0	0	27	0	0	0	0	0	0	0	0	0	0	22	0	0	0	0	0	0	Bacteria;Proteobacteria;Gammaproteobacteria;Thiomicrospirales;Thioglobaceae;SUP05_cluster;Candidatus Thioglobus	Bacteria	Proteobacteria	Gammaproteobacteria	Thiomicrospirales	Thioglobaceae	SUP05_cluster	Candidatus Thioglobus	uncultured Candidatus Thioglobus sp.	PX716437	GTCCACGCTGTAAACGATGATAACTAGTCGTTAGAAGATTTATCTTTTAGTGACGAAGCTAACGCGTTAAGTTATCCGCCTGGGGAGTACGATCGCAAGATTAAAACTCAAAGGAATTGACGGGGACCCGCACAAGCGGTGGAACATGTGGTTTAATTCGATGCAACGCGAAGAACCTTACCTGGTCTTGACATCCTGTGAATTTTCTAGAAATAGAAAAGTGCCTTCGGGAGCACAGTGACAGGTGCTGCATGGCTGTCGTCAGCTCGTGGCCT
ASV504	0	0	0	0	0	0	0	0	0	0	28	0	0	0	0	0	0	0	0	0	0	0	0	0	0	Bacteria;Proteobacteria;Gammaproteobacteria;Thiomicrospirales;Thioglobaceae;SUP05_cluster;Candidatus Thioglobus	Bacteria	Proteobacteria	Gammaproteobacteria	Thiomicrospirales	Thioglobaceae	SUP05_cluster	Candidatus Thioglobus	uncultured Candidatus Thioglobus sp.	PX716438	GTCCACGCTGTAAACGATGATAACTAGTCGTTAGAAGATTTATCTTTTAGTGACGAAGCTAACGCGTTAAGTTATCCGCCTGGGGAGTACGATCGCAAGATTAAAACTCAAAGGAATTGACGGGGACCCGCACAAGCGGTGGAACATGTGGTTTAATTCGATGCAACGCGAAGAACCTTACCTGGTCTTGACATCCTGTGAATTTTCTAGAAATAGAAAAGTGCCTTCGGGAGCACAGTGACAGGTGCTGCATGGCTGTCGTCAGCTCGTCGCCT
ASV505	54	50	33	49	67	0	0	0	0	0	0	0	0	0	0	0	0	0	0	0	0	0	0	0	0	Bacteria;Proteobacteria;Gammaproteobacteria;Thiomicrospirales;Thioglobaceae;SUP05_cluster;Candidatus Thioglobus	Bacteria	Proteobacteria	Gammaproteobacteria	Thiomicrospirales	Thioglobaceae	SUP05_cluster	Candidatus Thioglobus	uncultured Candidatus Thioglobus sp.	PX716439	CGTAGGATTATACCCTGGTAGTCCACGCTGTAAACGATGATAACTAGTCGTTAGAAGATTTATCTTTTAGTGACGAAGCTAACGCGTTAAGTTATCCGCCTGGGGAGTACGATCGCAAGATTAAAACTCAAAGGAATTGACGGGGACCCGCACAAGCGGTGGAACATGTGGTTTAATTCGATGCAACGCGAAGAACCTTACCTGGTCTTGACATCCTGTGAATTTTCTAGAAATAGAAAAGTGCCTTCGGGAGCACAGTGACAGGTGCTGCATGGCT
ASV506	0	0	0	0	0	0	0	0	0	0	35	0	37	31	14	0	31	0	0	0	0	0	0	0	0	Bacteria;Proteobacteria;Gammaproteobacteria;Thiomicrospirales;Thioglobaceae;SUP05_cluster;Candidatus Thioglobus	Bacteria	Proteobacteria	Gammaproteobacteria	Thiomicrospirales	Thioglobaceae	SUP05_cluster	Candidatus Thioglobus	uncultured Candidatus Thioglobus sp.	PX716440	CGTTCCGTAGGATTATACCCTGGTAGTCCACGCTGTAAACGATGATAACTAGTCGTTAGAAGATTTATCTTTTAGTGACGAAGCTAACGCGTTAAGTTATCCGCCTGGGGAGTACGATCGCAAGATTAAAACTCAAAGGAATTGACGGGGACCCGCACAAGCGGTGGAACATGTGGTTTAATTCGATGCAACGCGAAGAACCTTACCTGGTCTTGACATCCTGTGAATTTTCTAGAAATAGAAAAGTGCCTTCGGGAGCACAGTGACAGGTGCTGCATGGCT
ASV507	0	0	0	0	0	0	0	0	0	0	0	0	0	0	0	0	0	0	0	43	0	0	0	0	0	Bacteria;Proteobacteria;Gammaproteobacteria;Thiomicrospirales;Thioglobaceae;SUP05_cluster;Candidatus Thioglobus	Bacteria	Proteobacteria	Gammaproteobacteria	Thiomicrospirales	Thioglobaceae	SUP05_cluster	Candidatus Thioglobus	uncultured Candidatus Thioglobus sp.	PX716441	GTCCACGCTGTAAACGATGATAACTAGTCGTTAGAAGATTTATCTTTTAGTGACGAAGCTAACGCGTTAAGTTATCCGCCTGGGGAGTACGATCGCAAGATTAAAACTCAAAGGAATTGACGGGGACCCGCACAAGCGGTGGAACATGTGGTTTAATTCGATGCAACGCGAAGAACCTTACCTGGTCTTGACATCCTGTGAATTTTCTAGAAATAGAAAAGTGCCTTCGGGAGCACAGTGACAGGTGCTGCATGGCTGTCGTCAGCTCGGCGCCAC
ASV508	0	0	0	0	0	0	0	0	43	0	0	0	0	0	0	0	0	0	0	0	0	0	0	0	0	Bacteria;Proteobacteria;Gammaproteobacteria;Thiomicrospirales;Thioglobaceae;SUP05_cluster;Candidatus Thioglobus	Bacteria	Proteobacteria	Gammaproteobacteria	Thiomicrospirales	Thioglobaceae	SUP05_cluster	Candidatus Thioglobus	uncultured Candidatus Thioglobus sp.	PX716442	GTCCACGCTGTAAACGATGATAACTAGTCGTTAGAAGATTTATCTTTTAGTGACGAAGCTAACGCGTTAAGTTATCCGCCTGGGGAGTACGATCGCAAGATTAAAACTCAAAGGAATTGACGGGGACCCGCACAAGCGGTGGAACATGTGGTTTAATTCGATGCAACGCGAAGAACCTTACCTGGTCTTGACATCCTGTGAATTTTCTAGAAATAGAAAAGTGCCTTCGGGAGCACAGTGACAGGTGCTGCATGGCTGTCGTCAGCTCGTGGCCAC
ASV509	0	0	0	0	0	0	54	0	0	0	0	0	0	0	0	0	0	0	0	0	0	0	0	0	0	Bacteria;Proteobacteria;Gammaproteobacteria;Thiomicrospirales;Thioglobaceae;SUP05_cluster;Candidatus Thioglobus	Bacteria	Proteobacteria	Gammaproteobacteria	Thiomicrospirales	Thioglobaceae	SUP05_cluster	Candidatus Thioglobus	uncultured Candidatus Thioglobus sp.	PX716443	GTCCACGCTGTAAACGATGATAACTAGTCGTTAGAAGATTTATCTTTTAGTGACGAAGCTAACGCGTTAAGTTATCCGCCTGGGGAGTACGATCGCAAGATTAAAACTCAAAGGAATTGACGGGGACCCGCACAAGCGGTGGAACATGTGGTTTAATTCGATGCAACGCGAAGAACCTTACCTGGTCTTGACATCCTGTGAATTTTCTAGAAATAGAAAAGTGCCTTCGGGAGCACAGTGACAGGTGCTGCATGGCTGTTGTCAGCTCGTGCAGCC
ASV510	278	0	98	0	0	0	0	0	0	0	0	0	0	0	0	0	0	0	0	0	0	0	0	0	0	Bacteria;Proteobacteria;Gammaproteobacteria;Thiomicrospirales;Thiomicrospiraceae;Thiomicrospiraceae;endosymbionts	Bacteria	Proteobacteria	Gammaproteobacteria	Thiomicrospirales	Thiomicrospiraceae	Thiomicrospiraceae	endosymbionts	uncultured Gammaproteobacteria bacterium	PX716444	GTCCACGCCGTAAACGATGACAACTAGACGTTGGGGTCCTTAGAGACTTTAGTGTCGAAGCTAACGCGTTAAGTTGTCCGCCTGGGGAGTACGGTCGCAAGATTAAAACTCAAAGGAATTGACGGGGGCCCGCACAAGCGGTGGAGCATGTGGTTTAATTCGATGCAACGCGAAGAACCTTACCATCCCTTGACATCCAGAGAATCTGTTAGAGATAGTAGAGTGCCTTCGGGAACTCTGAGACAGGTGCTGCATGGCT
ASV511	1360	0	0	21	0	108	0	0	0	0	0	0	0	0	0	0	0	0	0	0	0	0	0	0	0	Bacteria;Proteobacteria;Gammaproteobacteria;Thiomicrospirales;Thiomicrospiraceae;Thiomicrospiraceae;endosymbionts	Bacteria	Proteobacteria	Gammaproteobacteria	Thiomicrospirales	Thiomicrospiraceae	Thiomicrospiraceae	endosymbionts	uncultured Gammaproteobacteria bacterium	PX716445	GTCCACGCCGTAAACGATGAGAACTAGACGTTGGTCTCTTAAAGGGATTAGTGTCGAAGCTAACGCGATAAGTTCTCCGCCTGGGGAGTACGGCCGCAAGGTTAAAACTCAAAGGAATTGACGGGGGCCCGCACAAGCGGTGGAGCATGTGGTTTAATTCGATGCAACGCGAAGAACCTTACCATCCCTTGACATCCAGAGAATCTGTTTGAGAAGATAGAGTGCCTTCGGGAACTCTGAGACAGGTGCTGCATGGCT
ASV512	0	0	0	0	41	0	0	0	0	0	0	0	0	0	0	0	0	0	0	0	0	0	0	0	0	Bacteria;Proteobacteria;Gammaproteobacteria;Thiomicrospirales;Thiomicrospiraceae;Thiomicrospiraceae;endosymbionts	Bacteria	Proteobacteria	Gammaproteobacteria	Thiomicrospirales	Thiomicrospiraceae	Thiomicrospiraceae	endosymbionts	uncultured Gammaproteobacteria bacterium	PX716446	GTCCACGCCGTAAACGATGAGAACTAGACGTTGGTCTCTTTAAGGGATTAGTGTCGAAGCTAACGCGATAAGTTCTCCGCCTGGGGAGTACGGCCGCAAGGTTAAAACTCAAAGGAATTGACGGGGGCCCGCACAAGCGGTGGAGCATGTGGTTTAATTCGATGCAACGCGAAGAACCTTACCATCCCTTGACATCCAGAGAATCTGTTTGAGAAGATAGAGTGCCTTCGGGAACTCTGAGACAGGTGCTGCATGGCT
ASV513	0	0	0	0	0	3	0	4	0	0	0	0	0	0	0	0	0	0	0	0	66	77	29	35	21	Bacteria;Proteobacteria;Gammaproteobacteria;SAR86_clade;SAR86_clade;SAR86 cluster;SAR86_clade	Bacteria	Proteobacteria	Gammaproteobacteria	SAR86_clade	SAR86_clade	SAR86 cluster	SAR86_clade	uncultured SAR86 cluster bacterium	PX716447	GTCCACGCCGTAAACGATGACAACTAGCCGTTGGGCAGATTTAACTGTTCAGTGGCACAGCTAACGCATTAAGTTGTCCGCCTGGGGAGTACGGCCGCAAGGCTAAAACTCAAATGAATTGACGGGGGCCCGCACAAGTGGTGGAGCATGTGGTTTAATTCGATGCAACGCGAAGAACCTTACCAATCCTTGAAATCTAGCGAAGTTCGCAGAGATGTGAATGTGCCTTCGGGAACGCTATGACAGGTGTTGCATGGCT
ASV514	0	0	0	0	0	0	0	0	0	0	0	0	0	0	0	0	0	0	0	0	42	60	0	0	0	Bacteria;Proteobacteria;Gammaproteobacteria;SAR86_clade;SAR86_clade;SAR86 cluster;uncultured_Oceanospirillales	Bacteria	Proteobacteria	Gammaproteobacteria	SAR86_clade	SAR86_clade	SAR86 cluster	uncultured_Oceanospirillales	uncultured SAR86 cluster bacterium	PX716448	GTCCACGCCGTAAACGATGATAACTAGCCGTTGGGCAGATTTAACTGTTCAGTGGCACAGCTAACGCATTAAGTTATCCGCCTGGGGAGTACGGCCGCAAGGCTAAAACTCAAATGAATTGACGGGGGCCCGCACAAGTGGTGGAGCATGTGGTTTAATTCGATGCAACGCGAAGAACCTTACCAACCTTTGAAATCCAGAGAAGTCACCAGAGATGGAGATGTGCCTTCGGGAACTCTGTGACAGGTGTTGCATGGCT
ASV515	0	0	0	0	0	0	0	0	0	0	0	0	0	0	0	0	0	0	0	0	138	155	0	0	0	Bacteria;Proteobacteria;Gammaproteobacteria;Thiomicrospirales;Thioglobaceae;SUP05_cluster;Candidatus Thioglobus	Bacteria	Proteobacteria	Gammaproteobacteria	Thiomicrospirales	Thioglobaceae	SUP05_cluster	Candidatus Thioglobus	uncultured Candidatus Thioglobus sp.	PX716449	GTCCACGCCGTAAACGATGACAACTAGCCGTTGGGGGGATTTACCCCTTAGTGGCGAAGCTAACGCGTTAAGTTGTCCGCCTGGGGAGTACGGCCGCAAGGCTAAAACTCAAAGGAATTGACGGGGACCCGCACAAGCGGTGGAGCATGTGGTTTAATTCGATGCAACGCGAAGAACCTTACCTGGTCTTGACATACACGGAACTTTCCAGAGATGGATTGGTGCCTTCGGGAACCGTGATACAGGTGCTGCATGGCT
ASV516	0	4	0	5	0	0	0	3	0	3	0	0	0	0	0	0	0	0	0	0	1306	1468	210	295	61	Bacteria;Proteobacteria;Gammaproteobacteria;Thiomicrospirales;Thioglobaceae;SUP05_cluster;Candidatus Thioglobus	Bacteria	Proteobacteria	Gammaproteobacteria	Thiomicrospirales	Thioglobaceae	SUP05_cluster	Candidatus Thioglobus	uncultured Candidatus Thioglobus sp.	PX716450	GTCCACGCCGTAAACGATGATAACTAGCCGTTGGGGGGATTTACCCTTTAGTGGCGAAGCTAACGCGTTAAGTTATCCGCCTGGGGAGTACGGCCGCAAGGTTAAAACTCAAAGGAATTGACGGGGACCCGCACAAGCGGTGGAGCATGTGGTTTAATTCGATGCAACGCGAAGAACCTTACCTGGTCTTGACATCCTGCGAACTTTCTAGAAATAGATTGGTGCCTTCGGGAACGCAGTGACAGGTGCTGCATGGCT
ASV517	24	15	24	28	0	21	0	0	0	0	0	0	0	0	0	0	0	0	0	0	37	61	26	35	7	Bacteria;Proteobacteria;Gammaproteobacteria;Steroidobacterales;Woeseiaceae;Woeseia;uncultured_marine	Bacteria	Proteobacteria	Gammaproteobacteria	Steroidobacterales	Woeseiaceae	Woeseia	uncultured_marine	uncultured Woeseia sp.	PX716451	GTCCACGCCGTAAACGATGAGAACTAGATGTCGGGGGGGTTGCCCTTCGGTGTCGCAGCTAACGCGTTAAGTTCTCCGCCTGGGGAGTACGCCGGCAACGGTAAAACTCAAAGGAATTGACGGGGACCCGCACAAGCGGTGGAGCATGTGGTTTAATTCGATGCAACGCGAAGAACCTTACCTGCCCTTGACATACTCGGAACTAGTCAGAGATGACCTGGTGCCTTCGGGAGCCGAGTTACAGGTGCTGCATGGCT
ASV518	13	0	15	0	0	0	0	0	0	0	0	0	0	0	0	0	0	0	0	0	39	42	10	8	0	Bacteria;Proteobacteria;Gammaproteobacteria;HOC36;HOC36;HOC36;HOC36	Bacteria	Proteobacteria	Gammaproteobacteria	HOC36	HOC36	HOC36	HOC36	uncultured gamma proteobacterium	PX716452	GTCCACGCCGTAAACGATGAGAACTAGATGTTGGGAGGGTTAGCCTCTCAGTGTCGCAGCTAACGCATTAAGTTCTCCGCCTGGGGAGTACGACCGCAAGGTTGAAACTCAAAGGAATTGACGGGGACCCGCACAAGCGGTGGAGCATGTGGTTTAATTCGATGATACGCGAAGAACCTTACCTGCTTTTGACATACTTGGAACCCCTCAGAGATGAGGGGGTGCTTTTAGAACCAAGATACAGGTGCTGCATGGCT
ASV519	0	0	0	0	0	0	0	0	0	0	0	0	0	0	0	0	0	12	0	0	28	42	9	8	5	Bacteria;Proteobacteria;Gammaproteobacteria;HOC36;HOC36;HOC36;uncultured_gamma	Bacteria	Proteobacteria	Gammaproteobacteria	HOC36	HOC36	HOC36	uncultured_gamma	uncultured Gammaproteobacteria bacterium	PX716453	GTCCACGCCGTAAACGATGAGAACTAGATGTTGGGAGGATTGGCCTTTCAGTGTCGCAGCTAACGCATTAAGTTCTCCGCCTGGGGAGTACGACCGCAAGGTTGAAACTCAAAGGAATTGACGGGGACCCGCACAAGCGGTGGAGCATGTGGTTTAATTCGATGATACGCGAAGAACCTTACCAGCTTTTGACATCCTTGGAACCCTTTAGAGATAAAGGGGTGCTTTTAGAACCAAGTGACAGGTGCTGCATGGCT
ASV520	0	0	0	0	0	0	0	0	0	0	0	0	0	0	28	0	0	0	0	0	0	0	0	0	0	Bacteria;Proteobacteria;Gammaproteobacteria;Steroidobacterales;Woeseiaceae;Woeseia;Woeseia	Bacteria	Proteobacteria	Gammaproteobacteria	Steroidobacterales	Woeseiaceae	Woeseia	Woeseia	uncultured Woeseia sp.	PX716454	GTCCACGCCGTAAACGATGAGAACTAGATGTTGGGAGGGTTGCCTCTCGGTGTCGCAGCTAACGCGTTAAGTTCTCCGCCTGGGGAGTACGCCGGCAACGGTAAAACTCAAAGGAATTGACGGGGACCCGCACAAGCGGTGGAGCATGTGGTTTAATTCGATGCAACGCGAAGAACCTTACCTGCCCTTGACATTGACAGAATCCTGTAGAGATACGGGAGTGCTTCGGCCTGGAAAACAGGTGCTGCATGGCT
ASV521	0	0	0	0	0	0	0	35	0	0	0	0	0	0	0	0	0	0	0	0	0	11	0	0	0	Bacteria;Proteobacteria;Gammaproteobacteria;Gammaproteobacteria;Gammaproteobacteria;Gammaproteobacteria;Gammaproteobacteria	Bacteria	Proteobacteria	Gammaproteobacteria	Gammaproteobacteria	Gammaproteobacteria	Gammaproteobacteria	Gammaproteobacteria	uncultured Gammaproteobacteria bacterium	PX716455	GTCCACGCCGTAAACGATGAGAACTAGATGTTGGGAGGAATTTGCCTCTCAGTGTCGCAGCTAACGCGTTAAGTTCTCCGCCTGGGGAGTACGCCGGCAACGGTAAAACTCAAAGGAATTGACGGGGACCCGCACAAGCGGTGGAGCATGTGGTTTAATTCGATGCAACGCGAAGAACCTTACCTGCCCTTGACATTGACAGAATCCCGTAGAGATATGGGAGTGCTTCGGCCTGGAAAACAGGTGCTGCATGGCT
ASV522	0	0	0	0	0	0	8	0	0	0	0	0	0	0	0	0	0	0	0	0	15	22	0	0	0	Bacteria;Proteobacteria;Gammaproteobacteria;Gammaproteobacteria;Gammaproteobacteria;Gammaproteobacteria;Gammaproteobacteria	Bacteria	Proteobacteria	Gammaproteobacteria	Gammaproteobacteria	Gammaproteobacteria	Gammaproteobacteria	Gammaproteobacteria	uncultured Gammaproteobacteria bacterium	PX716456	GTCCACGCCGTAAACGATGAGAACTAGATGTTGGGAGGAATTTGCCTCTCAGTGTCGCAGCTAACGCGTTAAGTTCTCCGCCTGGGGAGTACGCCGGCAACGGTAAAACTCAAAGGAATTGACGGGGACCCGCACAAGCGGTGGAGCATGTGGTTTAATTCGATGCAACGCGAAGAACCTTACCTGCCCTTGACATTGACAGAATCTCATAGAGATATGGGAGTGCTTCGGCCTGGAAAACAGGTGCTGCATGGCT
ASV523	0	0	0	0	0	0	0	0	0	0	0	0	0	0	201	0	0	0	0	33	0	0	0	0	0	Bacteria;Proteobacteria;Gammaproteobacteria;Gammaproteobacteria;Gammaproteobacteria;Gammaproteobacteria;Gammaproteobacteria	Bacteria	Proteobacteria	Gammaproteobacteria	Gammaproteobacteria	Gammaproteobacteria	Gammaproteobacteria	Gammaproteobacteria	uncultured Gammaproteobacteria bacterium	PX716457	GTCCACGCCGTAAACGATGAGAACTAGATGTCGGGGGAATCTGTCCTTCGGTGTCGCAGCTAACGCGTTAAGTTCTCCGCCTGGGGAGTACGCCGGCAACGGTAAAACTCAAAGGAATTGACGGGGACCCGCACAAGCGGTGGAGCATGTGGTTTAATTCGATGCAACGCGAAGAACCTTACCTGCCCTTGACATTGACAGAATCCTGTAGAGATACGGGAGTGCTTCGGCCTGGAAAACAGGTGCTGCATGGCT
ASV524	7	35	0	0	0	36	0	0	0	0	0	0	0	0	67	0	0	0	0	40	0	0	0	0	0	Bacteria;Proteobacteria;Gammaproteobacteria;Thiohalorhabdales;Thiohalorhabdaceae;Thiohalorhabdaceae;uncultured_bacterium	Bacteria	Proteobacteria	Gammaproteobacteria	Thiohalorhabdales	Thiohalorhabdaceae	Thiohalorhabdaceae	uncultured_bacterium	uncultured Gammaproteobacteria bacterium	PX716458	GTCCACGCCGTAAACGATGAGAACTAGATGTTGGGGGAATTTGTCCTTCGGTGTCGCAGCTAACGCGTTAAGTTCTCCGCCTGGGGAGTACGCCGGCAACGGTAAAACTCAAAGGAATTGACGGGGACCCGCACAAGCGGTGGAGCATGTGGTTTAATTCGATGCAACGCGAAGAACCTTACCTGCCCTTGACATTGACAGAATCCTTTAGAGATAGAGGAGTGCTTCGGCCTGGAAAACAGGTGCTGCATGGCT
ASV525	36	0	0	0	0	0	0	0	0	0	0	0	0	0	301	0	0	0	0	0	0	0	0	0	0	Bacteria;Proteobacteria;Gammaproteobacteria;Gammaproteobacteria;Gammaproteobacteria;Gammaproteobacteria;Gammaproteobacteria	Bacteria	Proteobacteria	Gammaproteobacteria	Gammaproteobacteria	Gammaproteobacteria	Gammaproteobacteria	Gammaproteobacteria	uncultured Gammaproteobacteria bacterium	PX716459	GTCCACGCCGTAAACGATGAGAACTAGATGTTGGGGGAATTTGTCCTTCGGTGTCGCAGCTAACGCGTTAAGTTCTCCGCCTGGGGAGTACGCCGGCAACGGTAAAACTCAAAGGAATTGACGGGGACCCGCACAAGCGGTGGAGCATGTGGTTTAATTCGATGCAACGCGAAGAACCTTACCTGCCCTTGACATTGACAGAACCCTTAGGAGACTAAGGGGTGCTTCGGCCTGGAAAACAGGTGCTGCATGGCT
ASV526	0	0	0	0	0	0	0	0	0	0	0	0	0	0	57	16	0	0	0	26	0	0	0	0	0	Bacteria;Proteobacteria;Gammaproteobacteria;Thiohalorhabdales;Thiohalorhabdaceae;Thiohalorhabdaceae;uncultured_bacterium	Bacteria	Proteobacteria	Gammaproteobacteria	Thiohalorhabdales	Thiohalorhabdaceae	Thiohalorhabdaceae	uncultured_bacterium	uncultured Gammaproteobacteria bacterium	PX716460	GTCCACGCCGTAAACGATGAGAACTAGATGTTGGGGGAATTTGTCCTTCGGTGTCGCAGCTAACGCGTTAAGTTCTCCGCCTGGGGAGTACGCCGGCAACGGTAAAACTCAAAGGAATTGACGGGGACCCGCACAAGCGGTGGAGCATGTGGTTTAATTCGATGCAACGCGAAGAACCTTACCTGCCCTTGACATTGACAGAATCCTCTAGAGATAGAGGAGTGCTTCGGCCTGGAAAACAGGTGCTGCATGGCT
ASV527	3	16	0	0	0	1	0	0	0	0	0	0	0	0	55	9	0	0	0	0	0	0	0	0	0	Bacteria;Proteobacteria;Gammaproteobacteria;Gammaproteobacteria;Gammaproteobacteria;Gammaproteobacteria;Gammaproteobacteria	Bacteria	Proteobacteria	Gammaproteobacteria	Gammaproteobacteria	Gammaproteobacteria	Gammaproteobacteria	Gammaproteobacteria	uncultured Gammaproteobacteria bacterium	PX716461	GTCCACGCCGTAAACGATGAGAACTAGATGTTGGGGGAATTTGTCCTTCGGTGTCGCAGCTAACGCGTTAAGTTCTCCGCCTGGGGAGTACGCCGGCAACGGTAAAACTCAAAGGAATTGACGGGGACCCGCACAAGCGGTGGAGCATGTGGTTTAATTCGATGCAACGCGAAGAACCTTACCTGCCCTTGACATTGACAGAATCCCGTAGAGATATGGGAGTGCTTCGGCCTGGAAAACAGGTGCTGCATGGCT
ASV528	28	0	0	0	0	0	0	0	0	0	0	0	0	0	0	0	0	0	0	0	0	0	0	0	0	Bacteria;Proteobacteria;Gammaproteobacteria;Gammaproteobacteria;Gammaproteobacteria;Gammaproteobacteria;Gammaproteobacteria	Bacteria	Proteobacteria	Gammaproteobacteria	Gammaproteobacteria	Gammaproteobacteria	Gammaproteobacteria	Gammaproteobacteria	uncultured Gammaproteobacteria bacterium	PX716462	GTCCACGCCGTAAACGATGAGAACTAGATGTTGGGGGAAATTGTCCTTCGGTGTCGCAGCTAACGCGTTAAGTTCTCCGCCTGGGGAGTACGCCGGCAACGGTAAAACTCAAAGGAATTGACGGGGACCCGCACAAGCGGTGGAGCATGTGGTTTAATTCGATGCAACGCGAAGAACCTTACCTGCCCTTGACATTGACAGAATCCCGTAGAGATATGGGAGTGCTTCGGCCTGGAAAACAGGTGCTGCATGGCT
ASV529	0	0	0	0	0	40	0	0	0	0	0	0	0	0	0	0	0	0	0	0	0	0	0	0	0	Bacteria;Proteobacteria;Gammaproteobacteria;Gammaproteobacteria;Gammaproteobacteria;Gammaproteobacteria;Gammaproteobacteria	Bacteria	Proteobacteria	Gammaproteobacteria	Gammaproteobacteria	Gammaproteobacteria	Gammaproteobacteria	Gammaproteobacteria	uncultured Gammaproteobacteria bacterium	PX716463	GTCCACGCCGTAAACGATGAGAACTAGATGTCGGGGGAATTTGTCCTTCGGTGTCGCAGCTAACGCGTTAAGTTCTCCGCCTGGGGAGTACGCCGGCAACGGTAAAACTCAAAGGAATTGACGGGGACCCGCACAAGCGGTGGAGCATGTGGTTTAATTCGATGCAACGCGAAGAACCTTACCTGCCCTTGACATTGACAGAATCCCGTAGAGATATGGGAGTGCTTCGGCCTGGAAAACAGGTGCTGCATGGCT
ASV530	0	0	0	0	0	0	0	0	0	0	0	0	0	0	51	0	0	0	0	0	0	0	0	0	0	Bacteria;Proteobacteria;Gammaproteobacteria;Steroidobacterales;Woeseiaceae;Woeseia;Woeseia	Bacteria	Proteobacteria	Gammaproteobacteria	Steroidobacterales	Woeseiaceae	Woeseia	Woeseia	uncultured Woeseia sp.	PX716464	GTCCACGCCGTAAACGATGAGAACTGGATGTTGGGAGAATTTGTCTCTCGGTGTCGTAGCTAACGCGTTAAGTTCTCCGCCTGGGGAGTACGCCGGCAACGGTAAAACTCAAAGGAATTGACGGGGACCCGCACAAGCGGTGGAGCATGTGGTTTAATTCGATGCAACGCGAAGAACCTTACCTGCCCTTGACATTGACAGAATCCTGTAGAGATACGGGAGTGCTTCGGCCTGGAAAACAGGTGCTGCATGGCT
ASV531	1	1	0	0	0	0	0	0	0	0	0	0	0	0	0	0	0	0	0	0	0	1	11	7	6	Bacteria;Proteobacteria;Gammaproteobacteria;Gammaproteobacteria;Gammaproteobacteria;Gammaproteobacteria;Gammaproteobacteria	Bacteria	Proteobacteria	Gammaproteobacteria	Gammaproteobacteria	Gammaproteobacteria	Gammaproteobacteria	Gammaproteobacteria	uncultured Gammaproteobacteria bacterium	PX716465	GTCCACGCCGTAAACGATGAGAACTAGATGTCGGGGGGGTTGCCCTTCGGTGTCGCAGCTAACGCGTTAAGTTCTCCGCCTGGGGAGTACGCCGGCAACGGTAAAACTCAAAGGAATTGACGGGGACCCGCACAAGCGGTGGAGCATGTGGTTTAATTCGATGCAACGCGAAGAACCTTACCTGCCCTTGACATTGACAGAATCCCGTAGAGATATGGGAGTGCTTCGGCCTGGAAAACAGGTGCTGCATGGCT
ASV532	0	0	0	0	0	0	0	0	0	0	0	0	0	0	55	0	0	0	0	0	0	0	0	0	0	Bacteria;Proteobacteria;Gammaproteobacteria;EPR3968-O8a-Bc78;EPR3968-O8a-Bc78;EPR3968-O8a-Bc78;uncultured_bacterium	Bacteria	Proteobacteria	Gammaproteobacteria	EPR3968-O8a-Bc78	EPR3968-O8a-Bc78	EPR3968-O8a-Bc78	uncultured_bacterium	uncultured Gammaproteobacteria bacterium	PX716466	GTCCACGCTGTAAACGATGAGAACTAGATGTCGGGGGGAATTGGCCCTTCGGTGTCGCAGCAAACGCGTTAAGTTCTCCGCCTGGGGAGTACGGCCGCAAGGTTGAAACTCAAAGGAATTGACGGGGACCCGCACAAGCGGTGGAGCATGTGGTTTAATTCGATGCAACGCGAAGAACCTTACCTGCCCTTGACATTGATGGAATCCTCCAGAGACGGAGGAGTGCCTTCGGGCCCTGAAAACAGGTGCTGCATGGCT
ASV533	0	0	0	0	0	0	0	0	0	0	0	0	0	0	31	0	0	0	0	0	0	0	0	0	0	Bacteria;Proteobacteria;Gammaproteobacteria;Gammaproteobacteria;Gammaproteobacteria;Gammaproteobacteria;Gammaproteobacteria	Bacteria	Proteobacteria	Gammaproteobacteria	Gammaproteobacteria	Gammaproteobacteria	Gammaproteobacteria	Gammaproteobacteria	uncultured Gammaproteobacteria bacterium	PX716467	GTCCACGCCGTAAACGATGAGAACTAGATGTCGGGGGAATTTACTCCTTCGGTATCGCAGCTAACGCGTTAAGTTCTCCGCCTGGGGAGTACGCCGGCAACGGTAAAACTCAAAGGAATTGACGGGGACCCGCACAAGCGGTGGAGCATGTGGTTTAATTCGATGCAACGCGAAGAACCTTACCTGCCCTTGACATCCTCAGAACTTGTTAGAGATAACTTGGTGCCTTCGGGAATTGAGTGACAGGTGCTGCATGGCT
ASV534	0	27	0	0	0	0	0	0	0	0	0	0	0	0	0	0	0	0	0	0	0	0	0	0	0	Bacteria;Proteobacteria;Gammaproteobacteria;AT-s2-59;AT-s2-59;AT-s2-59;AT-s2-59	Bacteria	Proteobacteria	Gammaproteobacteria	AT-s2-59	AT-s2-59	AT-s2-59	AT-s2-59	uncultured Gammaproteobacteria bacterium	PX716468	GTCCACGCCGTAAACGATGAGAACTAGATGTTGGGAGGATTTGCCTCTCAGTGTCGCAGCTAACGCGTTAAGTTCTCCGCCTGGGGAGTACGCCGGCAACGGTAAAACTCAAAGGAATTGACGGGGACCCGCACAAGCGGTGGAGCATGTGGTTTAATTCGATGCAACGCGAAGAACCTTACCTGCCCTTGACATCCTCGGAACTTGTCAGAGATGACTTGGTGCCTTCGGGAACCGAGTGACAGGTGCTGCATGGCT
ASV535	0	0	0	0	0	0	0	0	0	0	0	0	0	0	21	0	28	0	0	14	0	0	0	0	0	Bacteria;Proteobacteria;Gammaproteobacteria;AT-s2-59;AT-s2-59;AT-s2-59;uncultured_bacterium	Bacteria	Proteobacteria	Gammaproteobacteria	AT-s2-59	AT-s2-59	AT-s2-59	uncultured_bacterium	uncultured Gammaproteobacteria bacterium	PX716469	GTCCACGCCGTAAACGATGAGAACTAGATGTCGGGAGGATTTACCTCTCGGTGTCGCAGCTAACGCGTTAAGTTCTCCGCCTGGGGAGTACGCCGGCAACGGTAAAACTCAAAGGAATTGACGGGGACCCGCACAAGCGGTGGAGCATGTGGTTTAATTCGATGCAACGCGAAGAACCTTACCTGGTCTTGACATCCTGCGAACTTTCCAGAAATGGATTGGTGCCTTCGGGAACGCAGTGACAGGTGCTGCATGGCT
ASV536	0	0	0	0	0	0	0	0	0	0	0	0	0	0	62	0	0	0	0	0	0	0	0	0	0	Bacteria;Proteobacteria;Gammaproteobacteria;Steroidobacterales;Woeseiaceae;Woeseia;Woeseia	Bacteria	Proteobacteria	Gammaproteobacteria	Steroidobacterales	Woeseiaceae	Woeseia	Woeseia	uncultured Woeseia sp.	PX716470	GTCCACGCCGTAAACGATGAGAACTAGATGTCGGGAGGGTTGCCTTTCGGTGTCGCAGCTAACGCGTTAAGTTCTCCGCCTGGGGAGTACGCCGGCAACGGTAAAACTCAAAGGAATTGACGGGGACCCGCACAAGCGGTGGAGCATGTGGTTTAATTCGATGCAACGCGAAGAACCTTACCTGCCCTTGACATACTCGGAACTTTCCAGAGATGGATTGGTGCCTTCGGGAATCGAGATACAGGTGCTGCATGGCT
ASV537	0	0	0	0	0	0	0	0	0	0	0	0	0	0	0	0	0	0	0	52	0	0	0	0	0	Bacteria;Proteobacteria;Gammaproteobacteria;Steroidobacterales;Woeseiaceae;Woeseia;Woeseia	Bacteria	Proteobacteria	Gammaproteobacteria	Steroidobacterales	Woeseiaceae	Woeseia	Woeseia	uncultured Woeseia sp.	PX716471	GTCCACGCCGTAAACGATGAGAACTAGATGTTGGGGGGGTTGCCCCTCGGTGTCGCAGCTAACGCGTTAAGTTCTCCGCCTGGGGAGTACGCCGGCAACGGTAAAACTCAAAGGAATTGACGGGGACCCGCACAAGCGGTGGAGCATGTGGTTTAATTCGATGCAACGCGAAGAACCTTACCTGCCCTTGACATACTCGGAACTTTCCAGAGATGGATTGGTGCCTTCGGGAACCGAGATACAGGTGCTGCATGGCT
ASV538	0	0	0	0	0	0	0	0	5	0	0	0	0	0	157	0	0	0	0	0	0	0	0	0	0	Bacteria;Proteobacteria;Gammaproteobacteria;Steroidobacterales;Woeseiaceae;Woeseia;Woeseia	Bacteria	Proteobacteria	Gammaproteobacteria	Steroidobacterales	Woeseiaceae	Woeseia	Woeseia	uncultured Woeseia sp.	PX716472	GTCCACGCCGTAAACGATGAGAACTAGATGTTGGGAGGGTTGCCTCTCGGTGTCGCAGCTAACGCGTTAAGTTCTCCGCCTGGGGAGTACGCCGGCAACGGTAAAACTCAAAGGAATTGACGGGGACCCGCACAAGCGGTGGAGCATGTGGTTTAATTCGATGCAACGCGAAGAACCTTACCTGCCCTTGACATACTCGGAACTTTCCAGAGATGGATTGGTGCCTTCGGGAATCGAGATACAGGTGCTGCATGGCT
ASV539	0	0	0	0	0	0	0	0	0	0	0	0	0	7	66	16	0	0	0	0	0	0	0	0	0	Bacteria;Proteobacteria;Gammaproteobacteria;Steroidobacterales;Woeseiaceae;Woeseia;Woeseia	Bacteria	Proteobacteria	Gammaproteobacteria	Steroidobacterales	Woeseiaceae	Woeseia	Woeseia	uncultured Woeseia sp.	PX716473	GTCCACGCCGTAAACGATGAGAACTAGATGTTGGGAGGGTTGCCTCTCGGTGTCGCAGCTAACGCGTTAAGTTCTCCGCCTGGGGAGTACGCCGGCAACGGTAAAACTCAAAGGAATTGACGGGGACCCGCACAAGCGGTGGAGCATGTGGTTTAATTCGATGCAACGCGAAGAACCTTACCTGCCCTTGACATACTCGGAACTTTCCAGAGATGGATTGGTGCCTTCGGGAATCGAGTTACAGGTGCTGCATGGCT
ASV541	0	0	0	0	0	0	0	0	0	0	0	0	0	0	35	0	0	0	0	0	0	0	0	0	0	Bacteria;Proteobacteria;Gammaproteobacteria;SZB50;SZB50;SZB50;uncultured_gamma	Bacteria	Proteobacteria	Gammaproteobacteria	SZB50	SZB50	SZB50	uncultured_gamma	uncultured Gammaproteobacteria bacterium	PX716474	GTCCACGCCGTAAACGATGAGAACTAGATGTCGGGAGGGTTAGCCTTTCGGTGTCGCAGCTAACGCATTAAGTTCTCCGCCTGGGGAGTACGGCCGCAAGGTTGAAACTCAAAGGAATTGACGGGGACCCGCACAAGCGGTGGAGCATGTGGTTTAATTCGATGCAACGCGAAGAACCTTACCTGCCCTTGACATACAGCGAACTTTCCAGAGATGGATTGGTGCCTTCGGGAATGCTGATACAGGTGCTGCATGGCT
ASV542	13	8	0	0	14	0	0	0	0	0	0	0	0	0	0	0	0	8	0	20	0	42	17	17	12	Bacteria;Proteobacteria;Gammaproteobacteria;UBA10353_marine_group;UBA10353_marine_group;UBA10353_marine_group;UBA10353_marine_group	Bacteria	Proteobacteria	Gammaproteobacteria	UBA10353_marine_group	UBA10353_marine_group	UBA10353_marine_group	UBA10353_marine_group	uncultured Gammaproteobacteria bacterium	PX716475	GTCCACGCCGTAAACGATGTCTACTAGTCGTTGGGGGGCTTGTCCCCTTAGTGGCGCAGTTAACGCGTTAAGTAGACCGCCTGGGGAGTACGGCCGCAAGGCTAAAACTCAAAGGAATTGACGGGGGCCCGCACAAGCGGTGGAGCATGTGGTTTAATTCGATGCAACGCGAAGAACCTTACCTACTCTTGACATCCTCAGAAGGAACCGGAAACGGATCTGTGCCTTCGGGAACTGAGAGACAGGTGCTGCATGGCT
ASV543	0	0	0	16	0	0	0	9	0	0	5	0	35	0	0	15	11	0	0	0	41	0	0	0	0	Bacteria;Proteobacteria;Gammaproteobacteria;UBA10353_marine_group;UBA10353_marine_group;UBA10353_marine_group;UBA10353_marine_group	Bacteria	Proteobacteria	Gammaproteobacteria	UBA10353_marine_group	UBA10353_marine_group	UBA10353_marine_group	UBA10353_marine_group	uncultured Gammaproteobacteria bacterium	PX716476	GTCCACGCCGTAAACGATGTCTACTAGTCGTTGGGGGGCTTGTCCCTTTAGTGGCGCAGTTAACGCGTTAAGTAGACCGCCTGGGGAGTACGGCCGCAAGGCTAAAACTCAAAGGAATTGACGGGGGCCCGCACAAGCGGTGGAGCATGTGGTTTAATTCGATGCAACGCGAAGAACCTTACCTACTCTTGACATCCTCAGAAGGAACCGGAAACGGATCTGTGCCTTCGGGAACTGAGAGACAGGTGCTGCATGGCT
ASV544	0	0	0	0	0	0	0	0	0	0	0	0	0	0	33	0	6	0	0	0	0	0	0	0	0	Bacteria;Proteobacteria;Gammaproteobacteria;Gammaproteobacteria_Incertae_Sedis;Unknown_Family;Marinicella;Marinicella	Bacteria	Proteobacteria	Gammaproteobacteria	Gammaproteobacteria_Incertae_Sedis	Unknown_Family	Marinicella	Marinicella	uncultured Marinicella sp.	PX716477	GTCCACGCCCTAAACGATGAGGACTGGCTGTCGGCGCTATAGACGCGTCGGTAGCGAAGCTAACGCGTTAAGTTCTCCGCCTGGGGAGTACGACCGCAAGGTTGAAACTCAAAGGAATTGACGGGGGCCCGCACAAGCGGTGGAGCATGTGGTTTAATTCGATGCAACGCGAAGAACCTTACCATCCCTTGACATCCTCAGAATGATCTGTAATCGATCAGTGCCTTCGGGAACTGAGTGACAGGTGCTGCACGGCT
ASV545	0	0	0	0	0	0	0	0	0	0	0	0	0	0	34	0	0	0	0	13	0	0	0	0	0	Bacteria;Proteobacteria;Gammaproteobacteria;Gammaproteobacteria_Incertae_Sedis;Unknown_Family;Marinicella;Marinicella	Bacteria	Proteobacteria	Gammaproteobacteria	Gammaproteobacteria_Incertae_Sedis	Unknown_Family	Marinicella	Marinicella	uncultured Marinicella sp.	PX716478	GTCCACGCCCTAAACGATGAGGACTGGCTGTCGGCGCTATAGACGCGTCGGTAGCGAAGCTAACGCGTTAAGTTCTCCGCCTGGGGAGTACGACCGCAAGGTTGAAACTCAAAGGAATTGACGGGGGCCCGCACAAGCGGTGGAGCATGTGGTTTAATTCGATGCAACGCGAAGAACCTTACCATCCCTTGACATCCTCAGAATGATCTGTAATGGATCAGTGCCTTCGGGAACTGAGTGACAGGTGCTGCACGGCT
ASV546	0	0	0	0	0	28	0	0	0	0	0	0	0	0	0	0	0	0	0	0	0	0	0	0	0	Bacteria;Proteobacteria;Gammaproteobacteria;Thiomicrospirales;Thiomicrospiraceae;Thiomicrospiraceae;uncultured_proteobacterium	Bacteria	Proteobacteria	Gammaproteobacteria	Thiomicrospirales	Thiomicrospiraceae	Thiomicrospiraceae	uncultured_proteobacterium	uncultured Gammaproteobacteria bacterium	PX716479	GTCCACGCCGTAAACGATGAGAACTAGATGTTGGTTTCATAAAAGAGATTAGTATCGTAGCTAACGCGTTAAGTTCTCCGCCTGGGGAGTACGGTCGCAAGATTAAAACTCAAAGGAATTGACGGGGGCCCGCACAAGCGGTGGAGCATGTGGTTTAATTCGATGCAACGCGAAGAACCTTACCATCCCTTGACATCATCAGAATTTGTTAGAAATAACTTAGTGCCTTCGGGAACTGGTTGACAGGTGCTGCATGGCT
ASV547	0	10	0	14	17	0	0	0	8	0	0	0	21	6	5	0	0	0	0	0	19	22	25	31	29	Bacteria;Proteobacteria;Gammaproteobacteria;Ectothiorhodospirales;Ectothiorhodospiraceae;Ectothiorhodospiraceae;uncultured_proteobacterium	Bacteria	Proteobacteria	Gammaproteobacteria	Ectothiorhodospirales	Ectothiorhodospiraceae	Ectothiorhodospiraceae	uncultured_proteobacterium	uncultured Ectothiorhodospiraceae bacterium	PX716480	GTCCACGCCGTAAACGATGAGAACTAGACGTTCTGTACTTGTACAGTGTGTCGCAGCTAACGCATTAAGTTCTCCGCCTGGGGAGTACGGCCGCAAGGTTGAAACTCAAAGTAATTGACGGGGGCCCGCACAAGCGGTGGAGCATGTGGTTTAATTCGATGCAACGCGAAGAACCTTACCTACACTTGACATCATCAGAACTTGTTAGAGATAACTCGGTGCCTTAGGGAACTGATAGACAGGTGCTGCATGGCT
ASV548	0	0	0	0	0	0	0	0	0	0	0	0	0	0	0	0	0	0	0	0	0	29	0	0	0	Bacteria;Proteobacteria;Gammaproteobacteria;Ectothiorhodospirales;Ectothiorhodospiraceae;Ectothiorhodospiraceae;uncultured_marine	Bacteria	Proteobacteria	Gammaproteobacteria	Ectothiorhodospirales	Ectothiorhodospiraceae	Ectothiorhodospiraceae	uncultured_marine	uncultured Ectothiorhodospiraceae bacterium	PX716481	GTCCACGCCGTAAACGATGAGAACTAGACGTTGGGTATTTATACCTAGTGTCGCAGCTAACGCATTAAGTTCTCCGCCTGGGGAGTACGGCCGCAAGGTTGAAACTCAAAGTAATTGACGGGGGCCCGCACAAGCGGTGGAGCATGTGGTTTAATTCGATGCAACGCGAAGAACCTTACCTACACTTGACATCATCAGAACTTGTTAGAGATAACTCGGTGCCTTCGGGAACTGATAGACAGGTGCTGCATGGCT
ASV549	0	0	0	0	0	12	0	0	0	0	0	0	0	18	9	0	0	0	0	0	0	0	0	0	0	Bacteria;Proteobacteria;Gammaproteobacteria;KI89A_clade;KI89A_clade;KI89A_clade;KI89A_clade	Bacteria	Proteobacteria	Gammaproteobacteria	KI89A_clade	KI89A_clade	KI89A_clade	KI89A_clade	uncultured Gammaproteobacteria bacterium	PX716482	GTCCACGCCGTAAACGATGACAACTAGCCGTTGGGACCCTTGAGGTCTTGGTGGCGAAGCTAACGCGATAAGTTGTCCGCCTGGGGAGTACGGCCGCAAGGTTAAAACTCAAATGAATTGACGGGGGCCCGCACAAGCGGTGGAGCATGTTGTTTAATTCGATGCAACGCGAAGAACCTTACCACCCCTTGACATACTTGGAATTTTCCAGAGATGGATTAGTGCCTTCGGGAACCAAGATACAGGTGCTGCATGGCT
ASV550	0	0	0	0	0	23	0	0	0	0	0	0	0	0	0	0	0	0	0	0	0	0	13	7	8	Bacteria;Proteobacteria;Gammaproteobacteria;KI89A_clade;KI89A_clade;KI89A_clade;uncultured_marine	Bacteria	Proteobacteria	Gammaproteobacteria	KI89A_clade	KI89A_clade	KI89A_clade	uncultured_marine	uncultured Gammaproteobacteria bacterium	PX716483	GTCCACGCCGTAAACGATGAGAACTAGCCGTTGGGGCCTTTAAGGCTTTGGTGGCGCAGCTAACGCGATAAGTTCTCCGCCTGGGGAGTACGGCCGCAAGGTTAAAACTCAAATGAATTGACGGGGGCCCGCACAAGCGGTGGAGCATGTTGTTTAATTCGATGCAACGCGAAGAACCTTACCACCCCTTGACATACTCGGAACTTTCTAGAGATAGATTGGTGCCTTCGGGAACCGAGATACAGGTGCTGCATGGCT
ASV551	0	0	0	0	0	18	0	0	0	7	0	0	0	0	0	0	0	0	0	0	0	0	0	0	0	Bacteria;Proteobacteria;Gammaproteobacteria;KI89A_clade;KI89A_clade;KI89A_clade;uncultured_bacterium	Bacteria	Proteobacteria	Gammaproteobacteria	KI89A_clade	KI89A_clade	KI89A_clade	uncultured_bacterium	uncultured Gammaproteobacteria bacterium	PX716484	GTCCACGCCGTAAACGATGAGAACTAGCCGTCGGGGTCCTAGAGACCTTGGTGGCGCAGCTAACGCGATAAGTTCTCCGCCTGGGGAGTACGGCCGCAAGGTTAAAACTCAAATGAATTGACGGGGGCCCGCACAAGCGGTGGAGCATGTTGTTTAATTCGATGCAACGCGAAGAACCTTACCACCCCTTGACATACTTGGAATTTTCCAGAGATGGATTAGTGCCTTCGGGAACCAAGATACAGGTGCTGCATGGCT
ASV552	0	0	0	0	0	10	0	0	0	0	0	0	0	0	45	0	0	0	0	8	0	0	0	0	0	Bacteria;Proteobacteria;Gammaproteobacteria;KI89A_clade;KI89A_clade;KI89A_clade;KI89A_clade	Bacteria	Proteobacteria	Gammaproteobacteria	KI89A_clade	KI89A_clade	KI89A_clade	KI89A_clade	uncultured Gammaproteobacteria bacterium	PX716485	GTCCACGCCGTAAACGATGACAACTAGCCGTTGGGACCCTTGAGGTCTTGGTGGCGAAGCTAACGCGATAAGTTGTCCGCCTGGGGAGTACGGCCGCAAGGTTAAAACTCAAATGAATTGACGGGGGCCCGCACAAGCGGTGGAGCATGTTGTTTAATTCGATGCAACGCGAAGAACCTTACCACCCCTTGACATCCTGCGAACTTTCTAGAGATAGATTGGTGCCTTCGGGAACGCAGTGACAGGTGCTGCATGGCT
ASV553	0	0	0	0	0	21	0	0	0	0	0	0	0	0	49	30	0	0	0	0	0	0	0	0	0	Bacteria;Proteobacteria;Gammaproteobacteria;KI89A_clade;KI89A_clade;KI89A_clade;KI89A_clade	Bacteria	Proteobacteria	Gammaproteobacteria	KI89A_clade	KI89A_clade	KI89A_clade	KI89A_clade	uncultured Gammaproteobacteria bacterium	PX716486	GTCCACGCCGTAAACGATGACAACTAGCCGTTGGGGCCCTTGAGGCCTTGGTGGCGAAGCTAACGCGATAAGTTGTCCGCCTGGGGAGTACGGCCGCAAGGTTAAAACTCAAATGAATTGACGGGGGCCCGCACAAGCGGTGGAGCATGTTGTTTAATTCGATGCAACGCGAAGAACCTTACCACCCCTTGACATCCTGCGAACTTTCTAGAGATAGATTGGTGCCTTCGGGAACGCAGTGACAGGTGCTGCATGGCT
ASV554	0	0	0	0	0	0	0	0	0	0	7	37	0	0	21	30	0	14	0	0	0	0	0	0	0	Bacteria;Proteobacteria;Gammaproteobacteria;Gammaproteobacteria;Gammaproteobacteria;Gammaproteobacteria;Gammaproteobacteria	Bacteria	Proteobacteria	Gammaproteobacteria	Gammaproteobacteria	Gammaproteobacteria	Gammaproteobacteria	Gammaproteobacteria	uncultured Gammaproteobacteria bacterium	PX716487	GTCCACGCTGTAAACGATGAGAACTAGCCGTTGGGGACGTAGGTCTTTAGTGGCGCAGCTAACGCGATAAGTTCTCCGCCTGGGGAGTACGGCCGCAAGGTTAAAACTCAAATGAATTGACGGGGGCCCGCACAAGCGGTGGAGCATGTGGTTTAATTCGATGCAACGCGAAGAACCTTACCTACCCTTGACATCCTCAGAACTGGATAGAGATATCTGGGTGCCTTCGGGAATTGAGAGACAGGTGCTGCATGGCT
ASV555	0	0	0	0	0	0	0	0	0	0	0	0	0	0	0	7	0	0	0	0	0	0	42	15	37	Bacteria;Proteobacteria;Gammaproteobacteria;Burkholderiales;Comamonadaceae;RS62_marine_group;RS62_marine_group	Bacteria	Proteobacteria	Gammaproteobacteria	Burkholderiales	Comamonadaceae	RS62_marine_group	RS62_marine_group	uncultured Gammaproteobacteria bacterium	PX716488	GTCCACGCCCTAAACGATGTCAACTGGTTGTTGGGAATTTACTTTCTCAGTAACGAAGCTAACGCGTGAAGTTGACCGCCTGGGGAGTACGGCCGCAAGGTTGAAACTCAAAGGAATTGACGGGGACCCGCACAAGCGGTGGATGATGTGGTTTAATTCGATGCAACGCGAAAAACCTTACCTACCCTTGACATGTACGGAACTTGCCAGAGATGGCTTGGTGCTCGAAAGAGAGCCGTAACACAGGTGCTGCATGGCT
ASV556	0	0	0	0	0	0	0	0	0	0	0	0	0	0	41	0	0	0	0	0	0	0	0	0	0	Bacteria;Proteobacteria;Gammaproteobacteria;Burkholderiales;Nitrosomonadaceae;Nitrosomonas;Nitrosomonas	Bacteria	Proteobacteria	Gammaproteobacteria	Burkholderiales	Nitrosomonadaceae	Nitrosomonas	Nitrosomonas	uncultured Nitrosomonas sp.	PX716489	GTCCATGCCCTAAACGATGTCAACTAGTTGTCGGGCCTTAACGGGCTTGGTAACGTAGCTAACGCGTGAAGTTGACCGCCTGGGGAGTACGATCGCAAGATTAAAACTCAAAGGAATTGACGGGGACCCGCACAAGCGGTGGATTATGTGGATTAATTCGATGCAACGCGAAAAACCTTACCTACCCTTGACATGTATCGAAGCCCGCAGAAAAGTGGGTGTGCCCGAAAGGGAACGATAACACAGGTGCTGCATGGCT
ASV557	0	0	0	0	0	0	0	0	0	0	0	0	0	0	79	0	0	0	0	0	0	0	0	0	0	Bacteria;Proteobacteria;Gammaproteobacteria;Burkholderiales;Nitrosomonadaceae;Nitrosomonas;Nitrosomonas	Bacteria	Proteobacteria	Gammaproteobacteria	Burkholderiales	Nitrosomonadaceae	Nitrosomonas	Nitrosomonas	uncultured Nitrosomonas sp.	PX716490	GTCCATGCCCTAAACGATGTCAACTAGTTGTCGGGCCTTAACGGGCTTGGTAACGTAGCTAACGCGTGAAGTTGACCGCCTGGGGAGTACGATCGCAAGATTAAAACTCAAAGGAATTGACGGGGACCCGCACAAGCGGTGGATTATGTGGATTAATTCGATGCAACGCGAAAAACCTTACCTACCCTTGACATGTATCGAAGCCCGCAGAAAAGCGGGGGTGCCCGAAAGGGAACGATAACACAGGTGCTGCATGGCT
ASV558	0	0	0	0	0	42	25	0	0	0	0	0	11	0	371	18	0	0	0	82	0	0	0	0	0	Bacteria;Proteobacteria;Gammaproteobacteria;Burkholderiales;Nitrosomonadaceae;Nitrosomonas;uncultured_Nitrosospira	Bacteria	Proteobacteria	Gammaproteobacteria	Burkholderiales	Nitrosomonadaceae	Nitrosomonas	uncultured_Nitrosospira	uncultured Nitrosomonas sp.	PX716491	GTCCATGCCCTAAACGATGTCAACTAGTTGTCGGGCCTTTACGGGCTTGGTAACGTAGCTAACGCGTGAAGTTGACCGCCTGGGGAGTACGATCGCAAGATTAAAACTCAAATGAATTGACGGGGACCCGCACAAGCGGTGGATTATGTGGATTAATTCGATGCAACGCGAAAAACCTTACCTACCCTTGACATGTATCGAAGCCCGCAGAAAAGCGGAGGTGCCCGAAAGGGAACGATAACACAGGTGCTGCATGGCT
ASV559	0	0	0	0	0	0	0	0	0	0	0	0	0	0	0	0	0	7	0	0	76	79	29	18	5	Bacteria;Proteobacteria;Gammaproteobacteria;Burkholderiales;Nitrosomonadaceae;Nitrosomonas;uncultured_Nitrosospira	Bacteria	Proteobacteria	Gammaproteobacteria	Burkholderiales	Nitrosomonadaceae	Nitrosomonas	uncultured_Nitrosospira	uncultured Nitrosomonas sp.	PX716492	GTCCATGCCCTAAACGATGTCAACTAGTTGTCGGGCCTTTACGGGCTTGGTAACGTAGCTAACGCGTGAAGTTGACCGCCTGGGGAGTACGATCGCAAGATTAAAACTCAAATGAATTGACGGGGACCCGCACAAGCGGTGGATTATGTGGATTAATTCGATGCAACGCGAAAAACCTTACCTACCCTTGACATGTATCGAAGCCCGCAGAAAAGCGGGGGTGCCCGAAAGGGAACGATAACACAGGTGCTGCATGGCT
ASV560	0	0	0	0	0	35	0	0	0	0	0	0	0	0	0	0	0	0	0	0	0	0	0	0	0	Bacteria;Proteobacteria;Gammaproteobacteria;Burkholderiales;Nitrosomonadaceae;Nitrosomonas;Nitrosomonas_sp.	Bacteria	Proteobacteria	Gammaproteobacteria	Burkholderiales	Nitrosomonadaceae	Nitrosomonas	Nitrosomonas_sp.	uncultured Nitrosomonas sp.	PX716493	GTCCACGCCCTAAACGATGTCAACTAGTTGTCGGGTCTTTATAGATTTGGTAACGTAGCTAACGCGTGAAGTTGACCGCCTGGGGAGTACGGTCGCAAGATTAAAACTCAAAGGAATTGACGGGGACCCGCACAAGCGGTGGATTATGTGGATTAATTCGATGCAACGCGAAAAACCTTACCTACCCTTGACATGTAGTGAATATTCTAGAGATAGAATAGTGCCTTCGGGAACACTAACACAGGTGCTGCATGGCT
ASV561	11	0	0	0	0	22	0	0	0	0	0	0	0	0	0	31	0	0	0	0	0	0	0	0	0	Bacteria;Proteobacteria;Gammaproteobacteria;Burkholderiales;Nitrosomonadaceae;Nitrosomonas;Nitrosomonas	Bacteria	Proteobacteria	Gammaproteobacteria	Burkholderiales	Nitrosomonadaceae	Nitrosomonas	Nitrosomonas	uncultured Nitrosomonas sp.	PX716494	GTCCACGCCCTAAACGATGTCAACTAGTTGTCGGGTCTTACTAGACTTGGTAACGTAGCTAACGCGTGAAGTTGACCGCCTGGGGAGTACGGTCGCAAGATTAAAACTCAAAGGAATTGACGGGGACCCGCACAAGCGGTGGATTATGTGGATTAATTCGATGCAACGCGAAAAACCTTACCTACCCTTGACATGTCAGGAAGTTTCCAGAGATGGATTCGTGCCCGAAAGGGAATCTGAACACAGGTGCTGCATGGCT
ASV562	0	0	0	0	0	0	0	0	0	0	0	0	0	0	0	30	0	0	0	0	0	0	0	0	0	Bacteria;Proteobacteria;Gammaproteobacteria;Burkholderiales;Nitrosomonadaceae;Nitrosomonas;Nitrosomonas	Bacteria	Proteobacteria	Gammaproteobacteria	Burkholderiales	Nitrosomonadaceae	Nitrosomonas	Nitrosomonas	uncultured Nitrosomonas sp.	PX716495	GTCCACGCCCTAAACGATGTCAACTAGTTGTCGGGTCTTACTAGACTTGGTAACGTAGCTAACGCGTGAAGTTGACCGCCTGGGGAGTACGGTCGCAAGATTAAAACTCAAAGGAATTGACGGGGACCCGCACAAGCGGTGGATTATGTGGATTAATTCGATGCAACGCGAAAAACCTTACCTACCCTTGACATGTCAGGAAGTTTCCAGAGATGGAATCGTGCCCGAAAGGGAATCTGAACACAGGTGCTGCATGGCT
ASV563	0	0	0	32	0	0	0	0	0	0	0	0	0	0	0	0	0	0	0	0	0	0	0	0	0	Bacteria;Proteobacteria;Gammaproteobacteria;Burkholderiales;Oxalobacteraceae;Oxalobacteraceae;Oxalobacteraceae	Bacteria	Proteobacteria	Gammaproteobacteria	Burkholderiales	Oxalobacteraceae	Oxalobacteraceae	Oxalobacteraceae	uncultured Oxalobacteraceae bacterium	PX716496	GTCCACGCCCTAAACGATGTCAACTAGTTGTCGGGTCTTAATTGACTTGGTAACGCAGCTAACGCGTGAAGTTGACCGCCTGGGGAGTACGGTCGCAAGATTAAAACTCAAAGGAATTGACGGGGACCCGCACAAGCGGTGGATGATGTGGATTAATTCGATGCAACGCGAAAAACCTTACCTACCCTTGACATGGCAGGAATCCTGAAGAGATTTGGGAGTGCTCGCAAGAGAACCTGCACACAGGTGCTGCATGGCT
ASV564	0	13	0	0	10	0	0	0	0	0	0	0	0	0	0	0	0	0	0	0	29	15	25	8	17	Bacteria;Proteobacteria;Gammaproteobacteria;Burkholderiales;Nitrosomonadaceae;IS-44;uncultured_marine	Bacteria	Proteobacteria	Gammaproteobacteria	Burkholderiales	Nitrosomonadaceae	IS-44	uncultured_marine	uncultured Nitrosomonadaceae bacterium	PX716497	GTCCACGCCCTAAACGATGTCAACTAGTTGTTGGGGAAGGAGACTTCTTTAGTAACGTAGCTAACGCGTGAAGTTGACCGCCTGGGGAGTACGGCCGCAAGGTTAAAACTCAAAGGAATTGACGGGGACCCGCACAAGCGGTGGATGATGTGGATTAATTCGATGCAACGCGAAAAACCTTACCTACCCTTGACATGTGAGGAACTTGTGAGAGATCACTTGGTGCCCGAAAGGGAACCTCAACACAGGTGCTGCATGGCT
ASV565	109	74	66	47	43	50	8	8	49	19	38	40	107	23	10	32	30	41	16	48	136	185	107	61	77	Bacteria;Proteobacteria;Gammaproteobacteria;Burkholderiales;Methylophilaceae;OM43_clade;OM43_clade	Bacteria	Proteobacteria	Gammaproteobacteria	Burkholderiales	Methylophilaceae	OM43_clade	OM43_clade	uncultured Methylophilaceae bacterium	PX716498	GTCCACGCCCTAAACGATGTCTACTAGTTGTTGGTGGAGTAAAATCCATGAGTAACGCAGCTAACGCGTGAAGTAGACCGCCTGGGGAGTACGGTCGCAAGATTAAAACTCAAATGAATTGACGGGGGCCCGCACAAGCGGTGGATTATGTGGATTAATTCGATGCAACGCGAAAAACCTTACCTGGCCTTGACATGTACCGAATTTAGCAGAGATGCTTTAGTGCTCGAAAGAGAACGGTAACACAGGTGCTGCATGGCT
ASV566	0	76	0	0	0	0	0	0	0	0	0	0	0	0	0	0	0	0	0	0	0	0	0	0	0	Bacteria;Proteobacteria;Gammaproteobacteria;Burkholderiales;Methylophilaceae;Methylotenera;Methylotenera	Bacteria	Proteobacteria	Gammaproteobacteria	Burkholderiales	Methylophilaceae	Methylotenera	Methylotenera	uncultured Methylotenera sp.	PX716499	GTCCACGCCCTAAACGATGTCAACTAGTTGTTGGTGGAGTAAAATCCATGAGTAACGTAGCTAACGCGTGAAGTTGACCGCCTGGGGAGTACGGTCGCAAGATTAAAACTCAAATGAATTGACGGGGGCCCGCACAAGCGGTGGATTATGTGGATTAATTCGATGCAACGCGAAAAACCTTACCTAGCCTTGACATGTACGGAACTTTCTAGAGATAGATTGGTGCCTTCGGGAACCGTAACACAGGTGCTGCATGGCT
ASV567	0	0	0	0	0	0	0	0	0	0	0	0	0	0	0	0	0	0	0	0	0	0	19	9	23	Bacteria;Proteobacteria;Gammaproteobacteria;Burkholderiales;Methylophilaceae;Methylotenera;uncultured_beta	Bacteria	Proteobacteria	Gammaproteobacteria	Burkholderiales	Methylophilaceae	Methylotenera	uncultured_beta	uncultured Methylotenera sp.	PX716500	GTCCACGCCCTAAACGATGTCAACTAGTTGTTGGTGGAGTAAAATCCATGAGTAACGTAGCTAACGCGTGAAGTTGACCGCCTGGGGAGTACGGTCGCAAGATTAAAACTCAAATGAATTGACGGGGGCCCGCACAAGCGGTGGATTATGTGGATTAATTCGATGCAACGCGAAAAACCTTACCTGGCCTTGACATGTACGGAACTTTCCAGAGATGGATTGGTGCCTTCGGGAGCCGTAACACAGGTGCTGCATGGCT
ASV568	0	0	0	0	0	0	0	0	0	0	0	0	0	0	0	0	110	0	0	0	0	0	0	0	0	Bacteria;Proteobacteria;Gammaproteobacteria;Gammaproteobacteria;Gammaproteobacteria;Gammaproteobacteria;Gammaproteobacteria	Bacteria	Proteobacteria	Gammaproteobacteria	Gammaproteobacteria	Gammaproteobacteria	Gammaproteobacteria	Gammaproteobacteria	uncultured Gammaproteobacteria bacterium	PX716501	GTCCACGCTGTAAACGATGAGAACTAGATGTTGGTTGACTTGAATCGACTAGTATCGTAGCTAACGCGTTAAGTTCTCCGCCTGGGGAGTACGGCCGCAAGGTTAAAACTCAAAGGAATTGACGGGGGCCCGCACAAGCGGTGGAGCATGTGGTTTAATTCGATGCAACGCGAAGAACCTTACCTACCCTTGACATCCTGCGAAGGTGCTAGAGATAGCACTGTGCCTTCGGGAATGCAGAGACAGGTGCTGCATGGCT
ASV569	0	0	0	0	0	0	0	0	0	28	0	0	0	0	0	0	0	0	0	0	0	0	0	0	0	Bacteria;Proteobacteria;Gammaproteobacteria;F9P41300-M23;F9P41300-M23;F9P41300-M23;uncultured_bacterium	Bacteria	Proteobacteria	Gammaproteobacteria	F9P41300-M23	F9P41300-M23	F9P41300-M23	uncultured_bacterium	uncultured Gammaproteobacteria bacterium	PX716502	GTCCACGCCGTAAACGATGAAAACTAGCTGTTCGGTTGCGATGTCAATCGAGTAGCGAAGCTAACGCGTTAAGTTTTCCGCCTGGGGAGTACGGCCGCAAGGCTAAAACTCAAAGGAATTGACGGGGGCCCGCACAAGCGGTGGAGCATGTGGTTTAATTCGATGCAACGCGAAGAACCTTACCTACCCTTGACATCCTGCGAAGGTACTAGAGATAGTACTGTGCCTTCGGGAATGCAGTGACAGGTGCTGCATGGCT
ASV570	0	0	0	0	0	0	0	0	0	0	0	50	0	0	0	0	19	0	0	0	0	0	0	0	0	Bacteria;Proteobacteria;Gammaproteobacteria;F9P41300-M23;F9P41300-M23;F9P41300-M23;uncultured_bacterium	Bacteria	Proteobacteria	Gammaproteobacteria	F9P41300-M23	F9P41300-M23	F9P41300-M23	uncultured_bacterium	uncultured Gammaproteobacteria bacterium	PX716503	GTCCACGCTGTAAACGATGAAAACTAGCTGTTCGGTTGCGATGTCAATTGAGTAGCGAAGCTAACGCGTTAAGTTTTCCGCCTGGGGAGTACGGCCGCAAGGCTAAAACTCAAAGGAATTGACGGGGGCCCGCACAAGCGGTGGAGCATGTGGTTTAATTCGATGCAACGCGAAGAACCTTACCTACCCTTGACATCCTGCGAAGGTACTAGAGATAGTACTGTGCCTTCGGGAATGCAGTGACAGGTGCTGCATGGCT
ASV571	0	0	0	0	0	0	0	0	0	0	0	0	0	0	0	0	0	0	0	26	0	0	0	0	0	Bacteria;Proteobacteria;Gammaproteobacteria;EC3;EC3;EC3;uncultured_bacterium	Bacteria	Proteobacteria	Gammaproteobacteria	EC3	EC3	EC3	uncultured_bacterium	uncultured Gammaproteobacteria bacterium	PX716504	GTCCACGCCGTAAACGATGAAAACTAGCCGTTAGAAATTTTAAATTTTTAGTGGCGCAGCTAACGCGATAAGTTTTCCGCCTGGGGAGTACGACCGCAAGGTTAAAACTCAAAGGAATTGACGGGGGCCCGCACAAGCGGTGGAGCATGTGGTTTAATTCGATGCAACGCGAAAAACCTTACCTACCCTTGACATCCTTGGAAGTTTTCAGAGATGAGAATGTGCCTTCGGGAGCCAAGTGACAGGTGCTGCATGGCT
ASV572	0	0	0	0	0	32	0	0	0	0	0	0	0	0	0	0	0	0	0	0	0	0	0	0	0	Bacteria;Proteobacteria;Gammaproteobacteria;Gammaproteobacteria_Incertae_Sedis;Unknown_Family;Candidatus_Berkiella;Candidatus Berkiella	Bacteria	Proteobacteria	Gammaproteobacteria	Gammaproteobacteria_Incertae_Sedis	Unknown_Family	Candidatus_Berkiella	Candidatus Berkiella	uncultured Gammaproteobacteria bacterium	PX716505	GTCCACGCTGTAAACGATGAGAACTAGATGTTAGGGTGCTTGCACTTTAGTATCGTAGCTAACGCGTTAAGTTCTCCGCCTGGGGAGTACGGCCGCAAGGTTAAAACTCAAAGGAATTGACGGGGGCCCGCACAAGCGGTGGAGCATGTGGTTTAATTCGATGCAACGCGAAGAACCTTACCTACCTTTGAATCCACGAAAGTTTGCAGAGATGCAGATGTGCCTTCGGGAATCGTGAGACAGGTGCTGCATGGCT
ASV573	0	0	0	0	0	0	0	0	0	52	0	0	0	0	0	0	0	0	0	0	0	0	0	0	0	Bacteria;Proteobacteria;Gammaproteobacteria;Piscirickettsiales;Piscirickettsiaceae;Candidatus Endoecteinascidia;uncultured_bacterium	Bacteria	Proteobacteria	Gammaproteobacteria	Piscirickettsiales	Piscirickettsiaceae	Candidatus Endoecteinascidia	uncultured_bacterium	uncultured Gammaproteobacteria bacterium	PX716506	GTCCACGCCGTAAACGATGAGTACTAGCCGCTGGGTCTTCGGACTTGGTGGCGCAGCAAACGCGTTAAGTACTCCGCCTGGGGACTACGGCCGCAAGGCTAAAACTCAAAGGAATTGACGGGGGCCCGCACAAGCGGTGGAGCATGTGGTTTAATTCGATGCAACGCGAAGAACCTTACCTACCCTTGATCCCACGAATCTTGCAGAGATGCGAGAGTGCCTTCGGGAACGTGGTGACAGGTGCTGCATGGCT
ASV574	0	0	0	0	0	59	0	0	0	0	0	0	0	0	0	0	0	0	0	0	0	0	0	0	0	Bacteria;Proteobacteria;Gammaproteobacteria;Francisellales;Francisellaceae;Francisella;uncultured_bacterium	Bacteria	Proteobacteria	Gammaproteobacteria	Francisellales	Francisellaceae	Francisella	uncultured_bacterium	uncultured Francisella sp.	PX716507	GTCCACGCTGTAAACGATGAGTACTAGCTGTTGGGTTCGGTGTAAAGGATCTAGTGGCGTAGCTAACGCGGTAAGTACTCCGCCTGGGGACTACGGTCGCAAGACTAAAACTCAAAGGAATTGACGGGGACCCGCACAAGCGGTGGAGCATGTGGTTTAATTCGATGCAACGCGAAGAACCTTACCTGGTCTTGACATCCTGAGAACTTTCTAGAGATAGATTGGTGCCTTCGGGAACTCAGTGACAGGTGCTGCACGGCT
ASV575	0	0	0	0	0	34	0	0	0	0	0	0	0	0	0	0	0	0	0	0	0	0	0	0	0	Bacteria;Proteobacteria;Gammaproteobacteria;Francisellales;Francisellaceae;Francisella;Francisella	Bacteria	Proteobacteria	Gammaproteobacteria	Francisellales	Francisellaceae	Francisella	Francisella	uncultured Francisella sp.	PX716508	GTCCGCGCTGTAAACGATGAGTACTAGCTGTTGGGTTCGGTGTAAAGGATCTAGTGGCGTAGCTAACGCGGTAAGTACTTCGCCTGGGGACTACGGTCGCAAGACTAAAACTCAAAGGAATTGACGGGGACCCGCACAAGCGGTGGAGCATGTGGTTTAATTCGATGCAACGCGAAGAACCTTACCTGGTCTTGACATCCTGAGAACTTTCTAGAGATAGATTGGTGCCTTCGGGAACTCAGTGACAGGTGCTGCACGGCT
ASV576	0	0	0	0	0	32	0	0	0	0	0	0	0	0	0	0	0	0	0	0	0	0	0	0	0	Bacteria;Proteobacteria;Gammaproteobacteria;Gammaproteobacteria;Gammaproteobacteria;Gammaproteobacteria;Gammaproteobacteria	Bacteria	Proteobacteria	Gammaproteobacteria	Gammaproteobacteria	Gammaproteobacteria	Gammaproteobacteria	Gammaproteobacteria	uncultured Gammaproteobacteria bacterium	PX716509	GTCCACGCTGTAAACGATGAGTACTAGCTGTTGGTGGGCATGACCCATCAGTAGCGGAGCTAACGCATTAAGTACTCCGCCTGGGGACTACGGCCGCAAGGCTAAAACTCAAAGAAATTGACGGGGGCCCGCACAAGCGGTGGAGCATGTGGTTTAATTCGATGCAACGCGAAAAACCTTACCTACCCTTGACATCTACGGAATTCTTCAGAGATGAGGAAGTGCCTTCGGGAACCGTAAGACAGGTGCTGCATGGCT
ASV577	3	93	0	0	35	128	0	9	4	0	0	19	0	0	8	9	0	12	0	54	0	0	0	0	0	Bacteria;Proteobacteria;Gammaproteobacteria;Oceanospirillales;Halomonadaceae;Terasakiispira;uncultured_bacterium	Bacteria	Proteobacteria	Gammaproteobacteria	Oceanospirillales	Halomonadaceae	Terasakiispira	uncultured_bacterium	uncultured Terasakiispira sp.	PX716510	GTCCACGCCGTAAACGATGAAGACTAGTCTTTTGGGAAACTGGGAGGCGTAGCTAACGCGTTAAGTCTTCCGCCTGGGGATTACGGCCGCAAGGCTAAAACTCAAATGAATTGACGGGGGCCCGCACAAGCGGTGGAGCATGTGGTTTAATTCGATGAAACCCGAAAAACCTTACCTACCCTTAACATTTGCAGAAGAAATCAGAGATGAATTCGTGCCTTCGGGAGCTGTAAAATAGGTGCTGCATGGCT
ASV578	0	0	0	0	0	35	0	0	0	0	0	0	0	0	0	0	0	0	0	0	0	0	0	0	0	Bacteria;Chloroflexi;Anaerolineae;Ardenticatenales;Ardenticatenaceae;Ardenticatenaceae;uncultured	Bacteria	Chloroflexi	Anaerolineae	Ardenticatenales	Ardenticatenaceae	Ardenticatenaceae	uncultured	uncultured Ardenticatenaceae bacterium	PX716511	GTCTACGCCGTAAACGATGTGTGCTCGGTGTGTGCTCTTAATTGGGTGCGCGCCTAAGCTAACGCGTTAAGCACACCGCCTGGGGAGTACGGCCGCAAGGCTAAAACTCAAAGGAATTGACGGGGGCCCGCACAAGCAGCGGAGCGTGTGGTTTAATTCGATGCAACGCGAAGAACCTTACCTGGGCTTGACATGACAGTAGTAGGAAAGGGAAACCGGCCCGACCTTCGGGAGCTGTCACAGGTGCTGCATGGCT
ASV579	0	18	0	10	21	0	10	0	7	0	0	0	0	0	0	0	0	0	0	0	0	0	23	23	54	Bacteria;Proteobacteria;Gammaproteobacteria;Nitrosococcales;Methylophagaceae;Methylophagaceae;uncultured	Bacteria	Proteobacteria	Gammaproteobacteria	Nitrosococcales	Methylophagaceae	Methylophagaceae	uncultured	uncultured Gammaproteobacteria bacterium	PX716512	GTCCACGCCCTAAACGATGTCAACTAGGTGTGTGAAGGTTTATCCTTTGCGTATCGAAGCTAACGCGATAAGTTGACCGCCTGGGGAGTACGGCCGCAAGGCTAAAACTCAAATGAATTGACGGGGGCCCGCACAAGCGGTGGAGCATGTGGTTTAATTCGATGCAACGCGAAGAACCTTACCTGGTCTTGACATGTAGCGAACTTTCCAGAGATGGATTGGTGCCTTCGGGAACGCTAACACAGGTGCTGCATGGCT
ASV580	0	0	0	0	0	0	0	0	0	0	0	0	0	0	0	0	0	0	0	0	0	0	7	7	18	Bacteria;Proteobacteria;Gammaproteobacteria;Nitrosococcales;Methylophagaceae;Methylophagaceae;uncultured Piscirickettsiaceae	Bacteria	Proteobacteria	Gammaproteobacteria	Nitrosococcales	Methylophagaceae	Methylophagaceae	uncultured Piscirickettsiaceae	uncultured Gammaproteobacteria bacterium	PX716513	GTCCACGCCCTAAACGATGTCAACTAGGTGTGTGAAGGTTTATCCTTTGCGTATCGAAGCTAACGCGATAAGTTGACCGCCTGGGGAGTACGGCCGCAAGGCTAAAACTCAAATGAATTGACGGGGGCCCGCACAAGCGGTGGAGCATGTGGTTTAATTCGATGCAACGCGAAGAACCTTACCTGGTCTTGACATGTACGGAAGGTTGAAGAGATTCGACTGTGCCTTCGGGAACCGTAACACAGGTGCTGCATGGCT
ASV581	0	0	0	0	0	0	0	0	0	0	0	233	0	0	0	0	0	0	0	0	0	0	0	0	0	Bacteria;Proteobacteria;Gammaproteobacteria;Nitrosococcales;Methylophagaceae;Methylophaga;Methylophaga	Bacteria	Proteobacteria	Gammaproteobacteria	Nitrosococcales	Methylophagaceae	Methylophaga	Methylophaga	uncultured Methylophaga sp.	PX716514	GTCCACGCCCTAAACGATGTCAACTAGGTGTATGGAGAATTTATTCTTTGTGTATCGAAGCTAACGCGATAAGTTGACCGCCTGGGGAGTACGGTCGCAAGACTAAAACTCAAATGAATTGACGGGGGCCCGCACAAGCGGTGGAGCATGTGGTTTAATTCGATGCAACGCGAAGAACCTTACCTGGCCTTGACATGTACGGAAGATAGAAGAGATTTTATTGTGCCTTCGGGAACCGTAACACAGGTGCTGCATGGCT
ASV582	0	0	0	0	0	0	0	0	0	0	0	75	0	0	0	0	0	0	0	0	0	0	0	0	0	Bacteria;Proteobacteria;Gammaproteobacteria;Nitrosococcales;Methylophagaceae;Methylophaga;Methylophaga	Bacteria	Proteobacteria	Gammaproteobacteria	Nitrosococcales	Methylophagaceae	Methylophaga	Methylophaga	uncultured Methylophaga sp.	PX716515	GTCCACGCCCTAAACGATGTCAACTAGGTGTATGGAGAATTTATTCTTTGTGTATCGAAGCTAACGCGATAAGTTGACCGCCTGGGGAGTACGGTCGCAAGACTAAAACTCAAATGAATTGACGGGGGCCCGCACAAGCGGTGGAGCATGTGGTTTAATTCGATGCAACGCGAAGAACCTTACCTGGCCTTGACATGTACGGAAGGCTTTAGAGATAGAGCTGTGCCTTCGGGAACCGTAACACAGGTGCTGCATGGCT
ASV583	0	0	0	0	10	0	16	0	0	30	0	0	0	0	0	0	0	0	0	0	0	0	0	0	0	Bacteria;Proteobacteria;Gammaproteobacteria;Alteromonadales;Colwelliaceae;Colwellia;uncultured_Nitrospinaceae	Bacteria	Proteobacteria	Gammaproteobacteria	Alteromonadales	Colwelliaceae	Colwellia	uncultured_Nitrospinaceae	uncultured Colwellia sp.	PX716516	GTCCACGCCGTAAACGATGTCAACTAGCTGTCTGTGGACTTGATCCGTGGGTAGCGGAGCTAACGCATTAAGTTGACCGCCTGGGGAGTACGGCCGCAAGGTTAAAACTCAAATGAATTGACGGGGGCCCGCACAAGCGGTGGAGCATGTGGTTTAATTCGATGCAACGCGAAGAACCTTACCATCCCTTGACATCCACAGAATTCGCTAGAGATAGCTTAGTGCCTTCGGGAACTGTGAGACAGGTGCTGCATGGCT
ASV584	39	1	0	0	3	0	6	2	15	0	0	0	0	0	0	0	12	0	0	0	0	0	7	2	3	Bacteria;Proteobacteria;Gammaproteobacteria;Alteromonadales;Colwelliaceae;Colwellia;Colwellia	Bacteria	Proteobacteria	Gammaproteobacteria	Alteromonadales	Colwelliaceae	Colwellia	Colwellia	uncultured Colwellia sp.	PX716517	GTCCACGCCGTAAACGATGTCAACTAGCCGTCTGTGGTCTTGAACCGTGGGTGGCGTAGCTAACGCGCTAAGTTGACCGCCTGGGGAGTACGGCCGCAAGGTTAAAACTCAAATGAATTGACGGGGGCCCGCACAAGCGGTGGAGCATGTGGTTTAATTCGATGCAACGCGAAGAACCTTACCATCCCTTGACATCCAGAGAAGCGACTAGAGATAGACGTGTGCCTTCGGGAACTCTGTGACAGGTGCTGCATGGCT
ASV585	158	493	742	398	695	214	188	83	240	346	0	0	7	0	0	11	0	0	11	6	0	0	0	0	44	Bacteria;Proteobacteria;Gammaproteobacteria;Alteromonadales;Colwelliaceae;Colwellia;Colwellia	Bacteria	Proteobacteria	Gammaproteobacteria	Alteromonadales	Colwelliaceae	Colwellia	Colwellia	uncultured Colwellia sp.	PX716518	GTCCACGCCGTAAACGATGTCAACTAGCCGTCTGTAGACTTGATCTGTGGGTGGCGTAGCTAACGCGCTAAGTTGACCGCCTGGGGAGTACGGCCGCAAGGTTAAAACTCAAATGAATTGACGGGGGCCCGCACAAGCGGTGGAGCATGTGGTTTAATTCGATGCAACGCGAAGAACCTTACCATCCCTTGACATCCAGAGAAGAGACTAGAGATAGACTTGTGCCTTCGGGAACTCTGTGACAGGTGCTGCATGGCT
ASV586	102	251	184	206	333	74	74	72	53	161	0	0	0	0	18	0	8	0	0	0	0	0	0	0	17	Bacteria;Proteobacteria;Gammaproteobacteria;Alteromonadales;Colwelliaceae;Colwellia;Colwellia	Bacteria	Proteobacteria	Gammaproteobacteria	Alteromonadales	Colwelliaceae	Colwellia	Colwellia	uncultured Colwellia sp.	PX716519	GTCCACGCCGTAAACGATGTCAACTAGCCGTCTGTAGACTTGATCTGTGGGTGGCGTAGCTAACGCGCTAAGTTGACCGCCTGGGGAGTACGGCCGCAAGGTTAAAACTCAAATGAATTGACGGGGGCCCGCACAAGCGGTGGAGCATGTGGTTTAATTCGATGCAACGCGAAGAACCTTACCATCCCTTGACATCCAGAGAAGCGACTAGAGATAGACGTGTGCCTTCGGGAACTCTGTGACAGGTGCTGCATGGCT
ASV587	0	1	34	0	17	0	17	0	0	7	0	0	0	0	0	0	0	0	0	0	0	0	0	0	4	Bacteria;Proteobacteria;Gammaproteobacteria;Alteromonadales;Colwelliaceae;Colwellia;Colwellia	Bacteria	Proteobacteria	Gammaproteobacteria	Alteromonadales	Colwelliaceae	Colwellia	Colwellia	uncultured Colwellia sp.	PX716520	GTCCACGCCGTAAACGATGTCAACTAGCCGTCTGTGGTCTTGAACCGTGGGTGGCGTAGCTAACGCGCTAAGTTGACCGCCTGGGGAGTACGGCCGCAAGGTTAAAACTCAAATGAATTGACGGGGGCCCGCACAAGCGGTGGAGCATGTGGTTTAATTCGATGCAACGCGAAGAACCTTACCATCCCTTGACATCCAGAGAAGAGACTAGAGATAGACTTGTGCCTTCGGGAACTCTGTGACAGGTGCTGCATGGCT
ASV588	5	45	89	21	37	0	7	0	0	24	0	0	0	0	0	0	0	0	0	0	0	0	0	0	10	Bacteria;Proteobacteria;Gammaproteobacteria;Alteromonadales;Colwelliaceae;Colwellia;Colwellia	Bacteria	Proteobacteria	Gammaproteobacteria	Alteromonadales	Colwelliaceae	Colwellia	Colwellia	uncultured Colwellia sp.	PX716521	GTCCACGCCGTAAACGATGTCAACTAGCCGTCTGTGGTCTTGAACCGTGGGTGGCGTAGCTAACGCGCTAAGTTGACCGCCTGGGGAGTACGGCCGCAAGGTTAAAACTCAAATGAATTGACGGGGGCCCGCACAAGCGGTGGAGCATGTGGTTTAATTCGATGCAACGCGAAGAACCTTACCATCCCTTGACATCCACAGAAGTCGCTAGAGATAGTGATGTGCCTTCGGGAACTGTGTGACAGGTGCTGCATGGCT
ASV589	29	130	183	43	191	32	37	33	26	104	0	0	8	0	0	0	0	0	0	0	0	0	0	0	10	Bacteria;Proteobacteria;Gammaproteobacteria;Alteromonadales;Colwelliaceae;Colwellia;Colwellia	Bacteria	Proteobacteria	Gammaproteobacteria	Alteromonadales	Colwelliaceae	Colwellia	Colwellia	uncultured Colwellia sp.	PX716522	GTCCACGCCGTAAACGATGTCAACTAGCCGTCTGTAGACTTGATCTGTGGGTGGCGTAGCTAACGCGCTAAGTTGACCGCCTGGGGAGTACGGCCGCAAGGTTAAAACTCAAATGAATTGACGGGGGCCCGCACAAGCGGTGGAGCATGTGGTTTAATTCGATGCAACGCGAAGAACCTTACCATCCCTTGACATCCAGAGAATTCGCTAGAGATAGCTTAGTGCCTTCGGGAACTCTGTGACAGGTGCTGCATGGCT
ASV590	12	6	19	0	12	18	0	25	0	0	0	0	0	0	0	0	0	0	0	0	0	0	0	0	1	Bacteria;Proteobacteria;Gammaproteobacteria;Alteromonadales;Colwelliaceae;Colwellia;Colwellia	Bacteria	Proteobacteria	Gammaproteobacteria	Alteromonadales	Colwelliaceae	Colwellia	Colwellia	uncultured Colwellia sp.	PX716523	GTCCACGCCGTAAACGATGTCAACTAGCCGTCTGTGGTCTTGAACCGTGGGTGGCGTAGCTAACGCGCTAAGTTGACCGCCTGGGGAGTACGGCCGCAAGGTTAAAACTCAAATGAATTGACGGGGGCCCGCACAAGCGGTGGAGCATGTGGTTTAATTCGATGCAACGCGAAGAACCTTACCATCCCTTGACATCCAGAGAAATTTCTAGAGATAGATTTGTGCCTTCGGGAACTCTGAGACAGGTGCTGCATGGCT
ASV591	0	0	0	0	0	32	0	0	0	0	0	0	0	0	0	0	0	0	0	0	0	0	0	0	0	Bacteria;Proteobacteria;Gammaproteobacteria;Alteromonadales;Colwelliaceae;Thalassotalea;uncultured_bacterium	Bacteria	Proteobacteria	Gammaproteobacteria	Alteromonadales	Colwelliaceae	Thalassotalea	uncultured_bacterium	uncultured Thalassotalea sp.	PX716524	GTCCACGCCGTAAACGATGTCAACTAGCCGTCTGTGGTCTTGAACCGTGGGTGGCGTAGCTAACGCGCTAAGTTGACCGCCTGGGGAGTACGGCCGCAAGGTTAAAACTCAAATGAATTGACGGGGGCCCGCACAAGCGGTGGAGCATGTGGTTTAATTCGATGCAACGCGAAGAACCTTACCATCCCTTGACATCCAGAGAATTTACTAGAGATAGTTTAGTGCCTTCGGGAACTCTGAGACAGGTGCTGCATGGCT
ASV592	0	0	16	12	21	0	0	4	0	0	0	0	0	0	0	0	0	0	0	0	0	0	0	0	0	Bacteria;Proteobacteria;Gammaproteobacteria;Alteromonadales;Shewanellaceae;Psychrobium;Psychrobium	Bacteria	Proteobacteria	Gammaproteobacteria	Alteromonadales	Shewanellaceae	Psychrobium	Psychrobium	uncultured Psychrobium sp.	PX716525	GTCCACGCCGTAAACGATGTCAACTAGCCGACTGGTCCCTTGAGGACTGGGTGGCGCAGCTAACGCATTAAGTTGACCGCCTGGGGAGTACGGCCGCAAGGTTAAAACTCAAATGAATTGACGGGGGCCCGCACAAGCGGTGGAGCATGTGGTTTAATTCGATGCAACGCGAAGAACCTTACCTACTCTTGACATCCACAGAATTCGCTAGAGATAGCTTAGTGCCTTCGGGAACTGTGAGACAGGTGCTGCATGGCT
ASV593	14	15	30	0	0	0	0	0	0	0	0	0	0	0	0	0	0	0	0	0	0	0	0	0	0	Bacteria;Proteobacteria;Gammaproteobacteria;Alteromonadales;Shewanellaceae;Psychrobium;uncultured_bacterium	Bacteria	Proteobacteria	Gammaproteobacteria	Alteromonadales	Shewanellaceae	Psychrobium	uncultured_bacterium	uncultured Psychrobium sp.	PX716526	GTCCACGCCGTAAACGATGTCAACTAGCCGACTGGTGCCTTGAGCACTGGGTGGCGCAGCTAACGCATTAAGTTGACCGCCTGGGGAGTACGGCCGCAAGGTTAAAACTCAAATGAATTGACGGGGGCCCGCACAAGCGGTGGAGCATGTGGTTTAATTCGATGCAACGCGAAGAACCTTACCTACTCTTGACATCCACAGAACTTTCCAGAGATGGATTGGTGCCTTCGGGAACTGTGAGACAGGTGCTGCATGGCT
ASV594	14	10	40	0	38	43	0	0	0	8	0	0	0	0	0	0	0	0	0	0	0	0	0	0	0	Bacteria;Proteobacteria;Gammaproteobacteria;Alteromonadales;Shewanellaceae;Shewanella;Shewanella livingstonensis	Bacteria	Proteobacteria	Gammaproteobacteria	Alteromonadales	Shewanellaceae	Shewanella	Shewanella livingstonensis	Shewanella livingstonensis	PX716527	GTCCACGCCGTAAACGATGTCTACTCGGAGTTTGGTGACTTAGTCACTGGGCTCCCAAGCTAACGCATTAAGTAGACCGCCTGGGGAGTACGGCCGCAAGGTTAAAACTCAAATGAATTGACGGGGGCCCGCACAAGCGGTGGAGCATGTGGTTTAATTCGATGCAACGCGAAGAACCTTACCTACTCTTGACATCCACAGAAGATTGCAGAGATGCGATTGTGCCTTCGGGAACTGTGAGACAGGTGCTGCATGGCT
ASV595	0	0	10	0	0	7	39	0	0	0	0	0	0	0	0	0	0	0	0	0	0	0	0	0	0	Bacteria;Proteobacteria;Gammaproteobacteria;Alteromonadales;Shewanellaceae;Shewanella;Shewanella	Bacteria	Proteobacteria	Gammaproteobacteria	Alteromonadales	Shewanellaceae	Shewanella	Shewanella	uncultured Shewanella sp.	PX716528	GTCCACGCCGTAAACGATGTCTACTCGGAATTTGGTGTCTTGAACACTGGGTTCTCAAGCTAACGCATTAAGTAGACCGCCTGGGGAGTACGGCCGCAAGGTTAAAACTCAAATGAATTGACGGGGGCCCGCACAAGCGGTGGAGCATGTGGTTTAATTCGATGCAACGCGAAGAACCTTACCTACTCTTGACATCCAGAGAATTCGCTAGAGATAGCTTAGTGCCTTCGGGAACTCTGAGACAGGTGCTGCATGGCT
ASV596	0	34	31	0	18	0	0	0	0	0	0	0	4	0	0	0	0	0	0	0	0	0	0	0	0	Bacteria;Proteobacteria;Gammaproteobacteria;Alteromonadales;Shewanellaceae;Shewanella;Shewanella	Bacteria	Proteobacteria	Gammaproteobacteria	Alteromonadales	Shewanellaceae	Shewanella	Shewanella	uncultured Shewanella sp.	PX716529	GTCCACGCCGTAAACGATGTCTACTCGGAGTTTGGTGCCTTGAGCACTGGGCTCCCAAGCTAACGCATTAAGTAGACCGCCTGGGGAGTACGGCCGCAAGGTTAAAACTCAAATGAATTGACGGGGGCCCGCACAAGCGGTGGAGCATGTGGTTTAATTCGATGCAACGCGAAGAACCTTACCTACTCTTGACATCCAGAGAATTCGCTAGAGATAGCTTAGTGCCTTCGGGAACTCTGAGACAGGTGCTGCATGGCT
ASV597	0	0	0	22	0	0	0	0	0	0	0	0	0	0	0	0	0	0	17	0	0	0	0	0	0	Bacteria;Proteobacteria;Gammaproteobacteria;Alteromonadales;Shewanellaceae;Shewanella;Shewanella	Bacteria	Proteobacteria	Gammaproteobacteria	Alteromonadales	Shewanellaceae	Shewanella	Shewanella	uncultured Shewanella sp.	PX716530	GTCCACGCCGTAAACGATGTCTACTCGGAGTTTGGTGCCTTGAGCACTGGGCTCTCAAGCTAACGCATTAAGTAGACCGCCTGGGGAGTACGGCCGCAAGGTTAAAACTCAAATGAATTGACGGGGGCCCGCACAAGCGGTGGAGCATGTGGTTTAATTCGATGCAACGCGAAGAACCTTACCTACTCTTGACATCCAGAGAATTCGCTAGAGATAGCTTAGTGCCTTCGGGAACTCTGAGACAGGTGCTGCATGGCT
ASV598	103	139	173	124	244	59	36	42	40	56	6	28	0	0	14	0	0	0	0	14	0	0	0	0	11	Bacteria;Proteobacteria;Gammaproteobacteria;Alteromonadales;Pseudoalteromonadaceae;Pseudoalteromonas;Pseudoalteromonas	Bacteria	Proteobacteria	Gammaproteobacteria	Alteromonadales	Pseudoalteromonadaceae	Pseudoalteromonas	Pseudoalteromonas	uncultured Pseudoalteromonas sp.	PX716531	GTCCACGCCGTAAACGATGTCTACTAGAAGCTCGGAACCTCGGTTCTGTTTTTCAAAGCTAACGCATTAAGTAGACCGCCTGGGGAGTACGGCCGCAAGGTTAAAACTCAAATGAATTGACGGGGGCCCGCACAAGCGGTGGAGCATGTGGTTTAATTCGATGCAACGCGAAGAACCTTACCTACACTTGACATACAGAGAACTTACCAGAGATGGTTTGGTGCCTTCGGGAACTCTGATACAGGTGCTGCATGGCT
ASV599	0	4	0	2	18	0	29	0	8	0	0	0	0	0	0	0	0	0	0	0	0	0	0	0	0	Bacteria;Proteobacteria;Gammaproteobacteria;Alteromonadales;Pseudoalteromonadaceae;Pseudoalteromonas;Pseudoalteromonas	Bacteria	Proteobacteria	Gammaproteobacteria	Alteromonadales	Pseudoalteromonadaceae	Pseudoalteromonas	Pseudoalteromonas	uncultured Pseudoalteromonas sp.	PX716532	GTCCACGCCGTAAACGATGTCTACTAGAAGCTCGGAACCTCGGTTCTGTTTTTCAAAGCTAACGCATTAAGTAGACCGCCTGGGGAGTACGGCCGCAAGGTTAAAACTCAAATGAATTGACGGGGGCCCGCACAAGCGGTGGAGCATGTGGTTTAATTCGATGCAACGCGAAGAACCTTACCTACACTTGACATACAGAGAACTTACCAGAGATGGTTTGGTGCCTTCGGGAGCTCTGATACAGGTGCTGCATGGCT
ASV600	19	47	122	73	95	17	57	17	12	35	0	0	0	0	0	0	0	0	0	0	0	0	0	0	0	Bacteria;Proteobacteria;Gammaproteobacteria;Alteromonadales;Pseudoalteromonadaceae;Pseudoalteromonas;Pseudoalteromonas	Bacteria	Proteobacteria	Gammaproteobacteria	Alteromonadales	Pseudoalteromonadaceae	Pseudoalteromonas	Pseudoalteromonas	uncultured Pseudoalteromonas sp.	PX716533	GTCCACGCCGTAAACGATGTCTACTAGAAGCTCGGAACCTCGGTTCTGTTTTTCAAAGCTAACGCATTAAGTAGACCGCCTGGGGAGTACGGCCGCAAGGTTAAAACTCAAATGAATTGACGGGGGCCCGCACAAGCGGTGGAGCATGTGGTTTAATTCGATGCAACGCGAAGAACCTTACCTACACTTGACATACAGAGAACTTACTAGAGATAGTTTGGTGCCTTCGGGAACTCTGATACAGGTGCTGCATGGCT
ASV601	0	0	4	17	23	0	0	0	0	0	0	0	0	0	0	0	0	0	0	0	0	0	0	0	0	Bacteria;Proteobacteria;Gammaproteobacteria;Alteromonadales;Pseudoalteromonadaceae;Pseudoalteromonas;Pseudoalteromonas	Bacteria	Proteobacteria	Gammaproteobacteria	Alteromonadales	Pseudoalteromonadaceae	Pseudoalteromonas	Pseudoalteromonas	uncultured Pseudoalteromonas sp.	PX716534	GTCCACGCCGTAAACGATGTCTACTAGAAGCTCGGAACCTCGGTTCTGTTTTTCAAAGCTAACGCATTAAGTAGACCGCCTGGGGAGTACGGCCGCAAGGTTAAAACTCAAATGAATTGACGGGGGCCCGCACAAGCGGTGGAGCATGTGGTTTAATTCGATGCAACGCGAAGAACCTTACCTACACTTGACATACAGAGAACTTTCTAGAGATAGATTGGTGCCTTCGGGAACTCTGATACAGGTGCTGCATGGCT
ASV602	0	17	14	12	0	0	16	20	0	4	0	0	0	0	0	0	0	0	0	0	0	0	0	0	5	Bacteria;Proteobacteria;Gammaproteobacteria;Alteromonadales;Pseudoalteromonadaceae;Pseudoalteromonas;Pseudoalteromonas tunicata	Bacteria	Proteobacteria	Gammaproteobacteria	Alteromonadales	Pseudoalteromonadaceae	Pseudoalteromonas	Pseudoalteromonas tunicata	Pseudoalteromonas tunicata	PX716535	GTCCACGCCGTAAACGATGTCTACTAGAAGCTGGGGTCCTCGGACAACTTTTTCAAAGCTAACGCATTAAGTAGACCGCCTGGGGAGTACGGCCGCAAGGTTAAAACTCAAATGAATTGACGGGGGCCCGCACAAGCGGTGGAGCATGTGGTTTAATTCGATGCAACGCGAAGAACCTTACCTACACTTGACATCCAGAGAAATCGCTAGAGATAGCTTTGTGCCTTCGGGAACTCTGAGACAGGTGCTGCATGGCT
ASV603	0	11	0	0	20	0	30	0	0	0	0	0	0	0	0	0	0	0	0	0	0	0	0	0	0	Bacteria;Proteobacteria;Gammaproteobacteria;Alteromonadales;Pseudoalteromonadaceae;Pseudoalteromonas;Pseudoalteromonas	Bacteria	Proteobacteria	Gammaproteobacteria	Alteromonadales	Pseudoalteromonadaceae	Pseudoalteromonas	Pseudoalteromonas	uncultured Pseudoalteromonas sp.	PX716536	GTCCACGCCGTAAACGATGTCTACTAGAAGCTCGGCTCTTCGGAGTTGTTTTTCAAAGCTAACGCATTAAGTAGACCGCCTGGGGAGTACGGCCGCAAGGTTAAAACTCAAATGAATTGACGGGGGCCCGCACAAGCGGTGGAGCATGTGGTTTAATTCGATGCAACGCGAAGAACCTTACCTACACTTGACATACAGAGAACTTACCAGAGATGGTTTGGTGCCTTCGGGAACTCTGATACAGGTGCTGCATGGCT
ASV604	1	28	65	33	50	2	4	12	3	27	0	0	0	0	0	12	0	0	0	0	0	0	0	0	0	Bacteria;Proteobacteria;Gammaproteobacteria;Alteromonadales;Pseudoalteromonadaceae;Pseudoalteromonas;Pseudoalteromonas	Bacteria	Proteobacteria	Gammaproteobacteria	Alteromonadales	Pseudoalteromonadaceae	Pseudoalteromonas	Pseudoalteromonas	uncultured Pseudoalteromonas sp.	PX716537	GTCCACGCCGTAAACGATGTCTACTAGAAGCTCGGGTCCTCGGACTTGTTTTTCAAAGCTAACGCATTAAGTAGACCGCCTGGGGAGTACGGCCGCAAGGTTAAAACTCAAATGAATTGACGGGGGCCCGCACAAGCGGTGGAGCATGTGGTTTAATTCGATGCAACGCGAAGAACCTTACCTACACTTGACATACAGAGAACTTACCAGAGATGGTTTGGTGCCTTCGGGAACTCTGATACAGGTGCTGCATGGCT
ASV605	56	152	203	135	197	72	65	39	40	111	0	17	0	0	0	0	0	0	0	0	0	0	0	0	0	Bacteria;Proteobacteria;Gammaproteobacteria;Alteromonadales;Pseudoalteromonadaceae;Pseudoalteromonas;Pseudoalteromonas	Bacteria	Proteobacteria	Gammaproteobacteria	Alteromonadales	Pseudoalteromonadaceae	Pseudoalteromonas	Pseudoalteromonas	uncultured Pseudoalteromonas sp.	PX716538	GTCCACGCCGTAAACGATGTCTACTAGAAGCTCGGGTCCTCGGACTTGTTTTTCAAAGCTAACGCATTAAGTAGACCGCCTGGGGAGTACGGCCGCAAGGTTAAAACTCAAATGAATTGACGGGGGCCCGCACAAGCGGTGGAGCATGTGGTTTAATTCGATGCAACGCGAAGAACCTTACCTACACTTGACATACAGAGAACTTACTAGAGATAGTTTGGTGCCTTCGGGAACTCTGATACAGGTGCTGCATGGCT
ASV606	91	137	172	125	221	83	62	75	77	137	0	0	0	0	0	0	0	0	0	0	0	0	0	0	0	Bacteria;Proteobacteria;Gammaproteobacteria;Alteromonadales;Pseudoalteromonadaceae;Pseudoalteromonas;Pseudoalteromonas	Bacteria	Proteobacteria	Gammaproteobacteria	Alteromonadales	Pseudoalteromonadaceae	Pseudoalteromonas	Pseudoalteromonas	uncultured Pseudoalteromonas sp.	PX716539	GTCCACGCCGTAAACGATGTCTACTAGAAGCTCGGAGCCTCGGTTCTGTTTTTCAAAGCTAACGCATTAAGTAGACCGCCTGGGGAGTACGGCCGCAAGGTTAAAACTCAAATGAATTGACGGGGGCCCGCACAAGCGGTGGAGCATGTGGTTTAATTCGATGCAACGCGAAGAACCTTACCTACACTTGACATACAGAGAACTTACCAGAGATGGTTTGGTGCCTTCGGGAACTCTGATACAGGTGCTGCATGGCT
ASV607	41	82	133	45	122	0	76	0	43	45	0	0	0	0	0	0	0	20	0	0	0	0	0	0	0	Bacteria;Proteobacteria;Gammaproteobacteria;Alteromonadales;Pseudoalteromonadaceae;Pseudoalteromonas;Pseudoalteromonas	Bacteria	Proteobacteria	Gammaproteobacteria	Alteromonadales	Pseudoalteromonadaceae	Pseudoalteromonas	Pseudoalteromonas	uncultured Pseudoalteromonas sp.	PX716540	GTCCACGCCGTAAACGATGTCTACTAGAAGCTCGGAGCCTCGGCTCTGTTTTTCAAAGCTAACGCATTAAGTAGACCGCCTGGGGAGTACGGCCGCAAGGTTAAAACTCAAATGAATTGACGGGGGCCCGCACAAGCGGTGGAGCATGTGGTTTAATTCGATGCAACGCGAAGAACCTTACCTACACTTGACATACAGAGAACTTACCAGAGATGGTTTGGTGCCTTCGGGAGCTCTGATACAGGTGCTGCATGGCT
ASV608	188	602	677	726	709	374	241	127	238	291	0	63	18	11	26	0	7	0	9	20	0	0	49	54	72	Bacteria;Proteobacteria;Gammaproteobacteria;Alteromonadales;Pseudoalteromonadaceae;Pseudoalteromonas;Pseudoalteromonas	Bacteria	Proteobacteria	Gammaproteobacteria	Alteromonadales	Pseudoalteromonadaceae	Pseudoalteromonas	Pseudoalteromonas	uncultured Pseudoalteromonas sp.	PX716541	GTCCACGCCGTAAACGATGTCTACTAGAAGCTCGGAGCCTCGGCTCTGTTTTTCAAAGCTAACGCATTAAGTAGACCGCCTGGGGAGTACGGCCGCAAGGTTAAAACTCAAATGAATTGACGGGGGCCCGCACAAGCGGTGGAGCATGTGGTTTAATTCGATGCAACGCGAAGAACCTTACCTACACTTGACATACAGAGAACTTACCAGAGATGGTTTGGTGCCTTCGGGAACTCTGATACAGGTGCTGCATGGCT
ASV609	0	0	0	0	0	0	0	0	0	0	0	26	0	0	0	0	0	0	0	0	0	0	0	0	0	Bacteria;Proteobacteria;Gammaproteobacteria;Enterobacterales;Enterobacteriaceae;Enterobacteriaceae;Enterobacteriaceae	Bacteria	Proteobacteria	Gammaproteobacteria	Enterobacterales	Enterobacteriaceae	Enterobacteriaceae	Enterobacteriaceae	uncultured Enterobacteriaceae bacterium	PX716542	GTCCACGCCGTAAACGATGTCGACTTGGAGGTTGTGCCCTTGAGGCGTGGCTTCCGGAGCTAACGCGTTAAGTCGACCGCCTGGGGAGTACGGCCGCAAGGTTAAAACTCAAATGAATTGACGGGGGCCCGCACAAGCGGTGGAGCATGTGGTTTAATTCGATGCAACGCGAAGAACCTTACCTGGTCTTGACATCCACGGAATTCGGCAGAGATGCCTTAGTGCCTTCGGGAACCGTGAGACAGGTGCTGCATGGCT
ASV610	0	1	0	2	9	13	0	0	0	0	0	0	0	0	0	0	0	0	0	22	0	0	0	0	0	Bacteria;Proteobacteria;Gammaproteobacteria;Vibrionales;Vibrionaceae;Vibrionaceae;Vibrionaceae	Bacteria	Proteobacteria	Gammaproteobacteria	Vibrionales	Vibrionaceae	Vibrionaceae	Vibrionaceae	uncultured Vibrionaceae bacterium	PX716543	GTCCACGCCGTAAACGATGTCTACTTGGAGGTTGTGGCCTTGAGCCGTGGCTTTCGGAGCTAACGCGTTAAGTAGACCGCCTGGGGAGTACGGTCGCAAGATTAAAACTCAAATGAATTGACGGGGGCCCGCACAAGCGGTGGAGCATGTGGTTTAATTCGATGCAACGCGAAGAACCTTACCTACTCTTGACATCCAGAGAATTCGCTAGAGATAGCTTAGTGCCTTCGGGAACTCTGAGACAGGTGCTGCATGGCT
ASV611	0	23	0	0	0	0	0	41	0	17	0	0	0	0	0	0	0	0	0	0	0	0	0	0	0	Bacteria;Proteobacteria;Gammaproteobacteria;Vibrionales;Vibrionaceae;Vibrio;Vibrio	Bacteria	Proteobacteria	Gammaproteobacteria	Vibrionales	Vibrionaceae	Vibrio	Vibrio	uncultured Vibrio sp.	PX716544	GTCCACGCCGTAAACGATGTCTACTTGGAGGTTGTGGCCTTGAGCCGTGGCTTTCGGAGCTAACGCGTTAAGTAGACCGCCTGGGGAGTACGGTCGCAAGATTAAAACTCAAATGAATTGACGGGGGCCCGCACAAGCGGTGGAGCATGTGGTTTAATTCGATGCAACGCGAAGAACCTTACCTACTCTTGACATCCAGAGAAGCCAGTGGAGACACAGGTGTGCCTTCGGGAGCTCTGAGACAGGTGCTGCATGGCT
ASV612	0	32	0	0	0	0	0	155	0	0	0	0	0	0	0	0	0	0	0	0	0	0	0	0	0	Bacteria;Proteobacteria;Gammaproteobacteria;Vibrionales;Vibrionaceae;Vibrio;Vibrio	Bacteria	Proteobacteria	Gammaproteobacteria	Vibrionales	Vibrionaceae	Vibrio	Vibrio	uncultured Vibrio sp.	PX716545	GTCCACGCCGTAAACGATGTCTACTTGGAGGTTGTGGCCTTGAGCCGTGGCTTTCGGAGCTAACGCGTTAAGTAGACCGCCTGGGGAGTACGGTCGCAAGATTAAAACTCAAATGAATTGACGGGGGCCCGCACAAGCGGTGGAGCATGTGGTTTAATTCGATGCAACGCGAAGAACCTTACCTACTCTTGACATCCAGAGAAGCCAGTGGAGACACAGGTGTGCCTTCGGGAACTCTGAGACAGGTGCTGCATGGCT
ASV613	35	123	174	178	167	50	0	91	41	87	0	0	0	0	0	11	16	0	33	0	0	0	16	13	17	Bacteria;Proteobacteria;Gammaproteobacteria;Vibrionales;Vibrionaceae;Vibrio;Vibrio	Bacteria	Proteobacteria	Gammaproteobacteria	Vibrionales	Vibrionaceae	Vibrio	Vibrio	uncultured Vibrio sp.	PX716546	GTCCACGCCGTAAACGATGTCTACTTGGAGGTTGTGGCCTTGAGCCGTGGCTTTCGGAGCTAACGCGTTAAGTAGACCGCCTGGGGAGTACGGTCGCAAGATTAAAACTCAAATGAATTGACGGGGGCCCGCACAAGCGGTGGAGCATGTGGTTTAATTCGATGCAACGCGAAGAACCTTACCTACTCTTGACATCCAGAGAAGCCAGCGGAGACGCAGGTGTGCCTTCGGGAACTCTGAGACAGGTGCTGCATGGCT
ASV614	0	0	0	0	0	0	0	0	0	0	0	0	0	147	0	0	0	0	0	0	0	0	0	0	0	Bacteria;Proteobacteria;Gammaproteobacteria;Gammaproteobacteria;Gammaproteobacteria;Gammaproteobacteria;Gammaproteobacteria	Bacteria	Proteobacteria	Gammaproteobacteria	Gammaproteobacteria	Gammaproteobacteria	Gammaproteobacteria	Gammaproteobacteria	uncultured Gammaproteobacteria bacterium	PX716547	GTCCACGCCGTAAACGATGTCTATTAGAAGACTGTGGCCTTGAGCTGTGGGTTTCGAAGCTAACGCGATAAATAGACCGCCTGGGGAGTACGGCCGCAAGGTTAAAACTCAAATGAATTGACGGGGGCCCGCACAAGCGGTGGAGCATGTGGTTTAATTCGATGCAACGCGAAGAACCTTACCTACTCTTGACATCCAGAGAACTTTGTAGAGATACGAAGGTGCCTTCGGGAGCTCTGAGACAGGTGCTGCATGGCT
ASV615	143	187	254	290	271	89	201	84	63	153	12	0	0	0	0	0	0	0	0	0	0	0	0	0	20	Bacteria;Proteobacteria;Gammaproteobacteria;Alteromonadales;Colwelliaceae;Colwellia;Colwellia	Bacteria	Proteobacteria	Gammaproteobacteria	Alteromonadales	Colwelliaceae	Colwellia	Colwellia	uncultured Colwellia sp.	PX716548	GTCCACGCCGTAAACGATGTCAACTAGCCGTTTGTGTCCTTGAGACGTGAGTGGCGCAGCTAACGCACTAAGTTGACCGCCTGGGGAGTACGGCCGCAAGGTTAAAACTCAAATGAATTGACGGGGGCCCGCACAAGCGGTGGAGCATGTGGTTTAATTCGATGCAACGCGAAGAACCTTACCATCCCTTGACATCCAGAGAATTTACTAGAGATAGTTTAGTGCCTTCGGGAACTCTGTGACAGGTGCTGCATGGCT
ASV616	0	0	0	0	0	0	0	0	0	0	0	0	0	10	0	0	0	0	0	0	6	12	0	0	46	Bacteria;Proteobacteria;Gammaproteobacteria;Alteromonadales;Colwelliaceae;Colwellia;Colwellia	Bacteria	Proteobacteria	Gammaproteobacteria	Alteromonadales	Colwelliaceae	Colwellia	Colwellia	uncultured Colwellia sp.	PX716549	GTCCACGCCGTAAACGATGTCAACTAGCCGTTTGTGTCCTTGAGACGTGAGTGGCGCAGCTAACGCACTAAGTTGACCGCCTGGGGAGTACGGCCGCAAGGTTAAAACTCAAATGAATTGACGGGGGCCCGCACAAGCGGTGGAGCATGTGGTTTAATTCGATGCAACGCGAAGAACCTTACCATCCCTTGACATCCAGAGAATTATCTAGAGATAGATTTGTGCCTTCGGGAACTCTGTGACAGGTGCTGCATGGCT
ASV617	0	5	0	1	1	0	0	0	0	2	0	0	0	0	0	0	0	0	0	0	25	32	6	0	6	Bacteria;Proteobacteria;Gammaproteobacteria;Alteromonadales;Colwelliaceae;Colwellia;Colwellia	Bacteria	Proteobacteria	Gammaproteobacteria	Alteromonadales	Colwelliaceae	Colwellia	Colwellia	uncultured Colwellia sp.	PX716550	GTCCACGCCGTAAACGATGTCAACTAGCCGTTTGTGTCCTTGAGACGTGAGTGGCGCAGCTAACGCACTAAGTTGACCGCCTGGGGAGTACGGCCGCAAGGTTAAAACTCAAATGAATTGACGGGGGCCCGCACAAGCGGTGGAGCATGTGGTTTAATTCGATGCAACGCGAAGAACCTTACCATCCCTTGACATCCAGAGAATTCGCTAGAGATAGCTTAGTGCCTTCGGGAACTCTGTGACAGGTGCTGCATGGCT
ASV618	67	203	135	211	175	176	38	52	11	125	0	0	0	0	0	0	0	0	0	0	11	11	7	13	11	Bacteria;Proteobacteria;Gammaproteobacteria;Alteromonadales;Colwelliaceae;Colwellia;Colwellia	Bacteria	Proteobacteria	Gammaproteobacteria	Alteromonadales	Colwelliaceae	Colwellia	Colwellia	uncultured Colwellia sp.	PX716551	GTCCACGCCGTAAACGATGTCAACTAGCCGTTTGTGTCCTTGAGACGTGAGTGGCGCAGCTAACGCACTAAGTTGACCGCCTGGGGAGTACGGCCGCAAGGTTAAAACTCAAATGAATTGACGGGGGCCCGCACAAGCGGTGGAGCATGTGGTTTAATTCGATGCAACGCGAAGAACCTTACCATCCCTTGACATCCAGAGAAGCGACTAGAGATAGACGTGTGCCTTCGGGAACTCTGTGACAGGTGCTGCATGGCT
ASV619	26	85	71	89	61	29	62	17	12	26	0	0	0	0	0	0	0	0	3	3	0	0	0	0	9	Bacteria;Proteobacteria;Gammaproteobacteria;Alteromonadales;Colwelliaceae;Colwellia;Colwellia	Bacteria	Proteobacteria	Gammaproteobacteria	Alteromonadales	Colwelliaceae	Colwellia	Colwellia	uncultured Colwellia sp.	PX716552	GTCCACGCCGTAAACGATGTCAACTAGCCGTTTGTGTCCTTGAGACGTGAGTGGCGCAGCTAACGCACTAAGTTGACCGCCTGGGGAGTACGGCCGCAAGGTTAAAACTCAAATGAATTGACGGGGGCCCGCACAAGCGGTGGAGCATGTGGTTTAATTCGATGCAACGCGAAGAACCTTACCATCCCTTGACATCCAGAGAAGAGACTAGAGATAGACTTGTGCCTTCGGGAACTCTGTGACAGGTGCTGCATGGCT
ASV620	69	70	264	159	21	107	166	52	67	78	0	228	116	29	0	0	0	0	0	10	0	0	883	1188	10819	Bacteria;Proteobacteria;Gammaproteobacteria;Alteromonadales;Alteromonadaceae;Alteromonadaceae;Alteromonadaceae	Bacteria	Proteobacteria	Gammaproteobacteria	Alteromonadales	Alteromonadaceae	Alteromonadaceae	Alteromonadaceae	uncultured Alteromonadaceae bacterium	PX716553	GTCCACACCGTAAACGCTGTCTACTAGCTGTTTGTGGATTTAATCCGTGAGTAGCGAAGCTAACGCGATAAGTAGACCGCCTGGGGAGTACGGCCGCAAGGTTAAAACTCAAATGAATTGACGGGGGCCCGCACAAGCGGTGGAGCATGTGGTTTAATTCGATGCAACGCGAAGAACCTTACCTACTCTTGACATACTAGAAACTTTTCAGAGATGAATTGGTGCCTTCGGGAATCTAGATACAGGTGCTGCATGGCT
ASV621	0	0	0	0	0	0	0	0	0	0	0	65	0	0	0	0	0	0	0	0	0	0	0	0	0	Bacteria;Proteobacteria;Gammaproteobacteria;Alteromonadales;Alteromonadaceae;Alteromonadaceae;uncultured_bacterium	Bacteria	Proteobacteria	Gammaproteobacteria	Alteromonadales	Alteromonadaceae	Alteromonadaceae	uncultured_bacterium	uncultured Alteromonadaceae bacterium	PX716554	GTCCACACTGTAAACGCTGTCTACTAGCTGTCTGTGTGATTTATCACGTGGGTAGCGTAGCTAACGCGGTAAGTAGACCGCCTGGGGAGTACGGCCGCAAGGTTAAAACTCAAATGAATTGACGGGGGCCCGCACAAGCGGTGGAGCATGTGGTTTAATTCGATGCAACGCGAAGAACCTTACCATCCCTTGACATACTGAGAACTTAGCAGAGATGCTTTGGTGCCTTCGGGAACTCAGATACAGGTGCTGCATGGCT
ASV622	0	0	0	0	0	0	0	0	0	0	0	0	0	0	12	0	0	14	0	0	0	0	0	0	0	Bacteria;Proteobacteria;Gammaproteobacteria;Alteromonadales;Alteromonadaceae;Alteromonadaceae;Alteromonadaceae	Bacteria	Proteobacteria	Gammaproteobacteria	Alteromonadales	Alteromonadaceae	Alteromonadaceae	Alteromonadaceae	uncultured Alteromonadaceae bacterium	PX716555	GTCCACACTGTAAACGCTGTCTACTAGCTGTTTGTATGATTTATCATGTGAGTAGCGAAGCTAACGCGATAAGTAGACCGCCTGGGGAGTACGGCCGCAAGGTTAAAACTCAAATGAATTGACGGGGGCCCGCACAAGCGGTGGAGCATGTGGTTTAATTCGATGCAACGCGAAGAACCTTACCATCCCTTGACATACTGAGAACTTAGCAGAGATGCTTTGGTGCCTTCGGGAACTCAGATACAGGTGCTGCATGGCT
ASV623	0	26	0	0	0	0	0	0	0	0	0	0	0	0	0	0	0	0	0	0	0	0	0	0	0	Bacteria;Proteobacteria;Gammaproteobacteria;Gammaproteobacteria;Gammaproteobacteria;Gammaproteobacteria;Gammaproteobacteria	Bacteria	Proteobacteria	Gammaproteobacteria	Gammaproteobacteria	Gammaproteobacteria	Gammaproteobacteria	Gammaproteobacteria	uncultured Gammaproteobacteria bacterium	PX716556	GTCCACGCTGTAAACGATGTCGACTAGCCGTTGGGATCCTAGAGGTCTTAGTGGCGCAGCTAACGCGTTAAGTCGACCGCCTGGGGAGTACGGCCGCAAGGTTAAAACTCAAATGAATTGACGGGGGCCCGCACAAGCGGTGGAGCATGTGGTTTAATTCGATGCAACGCGAAGAACCTTACCACCCCTTGACATCGAGAGAATCTTGCAGAGATGCGAGAGTGCCTTCGGGAGCTCTCAGACAGGTGCTGCATGGCT
ASV624	0	0	0	0	0	0	0	0	0	0	0	0	0	0	46	0	0	0	0	0	0	0	0	0	0	Bacteria;Proteobacteria;Gammaproteobacteria;Gammaproteobacteriai incertae sedis;Unknown_Family;Unknown_Family;uncultured	Bacteria	Proteobacteria	Gammaproteobacteria	Gammaproteobacteriai incertae sedis	Unknown_Family	Unknown_Family	uncultured	uncultured Gammaproteobacteria bacterium	PX716557	GTCCACGCCCTAAACGATGTCAACTAGACGTTGGGCTCATTAAAGAGCTTAGTGTCGAAGCTAACGCGTTAAGTTGACCGCCTGGGGAGTACGGCCGCAAGGTTGAAACTCAAAGGAATTGACGGGGGCCCGCACAAGCGGTGGAGCATGTGGTTTAATTCGATGCAACGCGAAGAACCTTACCAGCCCTTGACATCCTGGGAATTTTGTAGAGATACATTAGTGCCTTCGGGAATCCAGTGACAGGTGCTGCATGGCT
ASV625	0	0	0	0	0	24	0	0	0	0	0	0	0	0	0	0	0	0	0	0	12	21	11	9	5	Bacteria;Proteobacteria;Gammaproteobacteria;Thiotrichales;Thiotrichaceae;Thiotrichaceae;uncultured_marine	Bacteria	Proteobacteria	Gammaproteobacteria	Thiotrichales	Thiotrichaceae	Thiotrichaceae	uncultured_marine	uncultured Thiotrichaceae bacterium	PX716558	GTCCACGCCGTAAACGATGTCAACTAGACGTTGGGCTCCTTGAGGGCTTAGTGTCGCAGCTAACGCGTTAAGTTGACCGCCTGGGGAGTACGGCCGCAAGGTTGAAACTCAAAGGAATTGACGGGGGCCCGCACAAGCGGTGGAGCATGTGGTTTAATTCGATGCAACGCGAAGAACCTTACCAGCTCTTGACATTCTGTGAACTTTCTAGAGATAGATCGGTGCCTTCGGGAACACAGTAACAGGTGCTGCATGGCT
ASV626	0	0	0	14	0	0	0	0	0	0	0	0	8	0	0	0	0	0	0	0	4	0	0	0	0	Bacteria;Proteobacteria;Gammaproteobacteria;Thiotrichales;Thiotrichaceae;Thiotrichaceae;uncultured_marine	Bacteria	Proteobacteria	Gammaproteobacteria	Thiotrichales	Thiotrichaceae	Thiotrichaceae	uncultured_marine	uncultured Thiotrichaceae bacterium	PX716559	GTCCACGCCGTAAACGATGTCAACTAGACGTTGGGTTCCTTGAGAACTTAGTGTCGCAGCTAACGCGTTAAGTTGACCGCCTGGGGAGTACGGCCGCAAGGTTGAAACTCAAAGGAATTGACGGGGGCCCGCACAAGCGGTGGAGCATGTGGTTTAATTCGATGCAACGCGAAGAACCTTACCAGCTCTTGACATTCTGTGAACTTTCTAGAGATAGATCGGTGCCTTCGGGAACACAGTAACAGGTGCTGCATGGCT
ASV627	0	0	0	0	0	28	0	0	0	0	0	0	0	0	0	0	0	0	0	0	0	0	0	0	0	Bacteria;Proteobacteria;Gammaproteobacteria;Ga0077536;Ga0077536;Ga0077536;Ga0077536	Bacteria	Proteobacteria	Gammaproteobacteria	Ga0077536	Ga0077536	Ga0077536	Ga0077536	uncultured Gammaproteobacteria bacterium	PX716560	GTCCACGCCCTAAACGATGTCAACTAGCCGTTGGGTTCAATTCAGAGCTTAGTGGCGCAGCTAACGCGATAAGTTGACCGCCTGGGGAGTACGGTCGCAAGATTAAAACTCAAAGGAATTGACGGGGGCCCGCACAAGCGGTGGAGCATGTGGTTTAATTCGATGCAACGCGAAGAACCTTACCAGGCCTTGACATCCTCGGAACTTTCTAGAGATAGATTGGTGCCTTCGGGAACCGAGTGACAGGTGCTGCATGGCT
ASV628	0	0	0	0	0	0	0	6	19	0	0	0	0	0	0	0	0	0	0	0	0	0	0	0	0	Bacteria;Proteobacteria;Gammaproteobacteria;Cellvibrionales;Cellvibrionaceae;Cellvibrio;Cellvibrio	Bacteria	Proteobacteria	Gammaproteobacteria	Cellvibrionales	Cellvibrionaceae	Cellvibrio	Cellvibrio	uncultured Cellvibrio sp.	PX716561	GTCCACGCCGTAAACGATGTCTACTAGCCGTTGGGAGCCTTGAGCTCTTAGTGGCGCAGCTAACGCACTAAGTAGACCGCCTGGGGAGTACGGTCGCAAGATTAAAACTCAAATGAATTGACGGGGGCCCGCACAAGCGGTGGAGCATGTGGTTTAATTCGACGCAACGCGAAGAACCTTACCAGGTCTTGACATCCTAGAAACTTTCCAGAGATGGATTGGTGCCTTCGGGAATCTAGAGACAGGTGCTGCATGGCT
ASV629	0	0	0	0	0	0	0	0	0	0	0	0	0	0	0	0	0	0	0	0	12	32	0	0	0	Bacteria;Proteobacteria;Gammaproteobacteria;UBA10353_marine_group;UBA10353_marine_group;UBA10353_marine_group;UBA10353_marine_group	Bacteria	Proteobacteria	Gammaproteobacteria	UBA10353_marine_group	UBA10353_marine_group	UBA10353_marine_group	UBA10353_marine_group	uncultured Gammaproteobacteria bacterium	PX716562	GTCCACGCCGTAAACGATGTCTACTAGTCGTTGGGAGGCTTGTCCTCTTAGTGGCGAAGTTAACGCGATAAGTAGACCGCCTGGGGAGTACGGCCGCAAGGCTAAAACTCAAAGGAATTGACGGGGGCCCGCACAAGCGGTGGAGCATGTGGTTTAATTCGATGCAACGCGAAGAACCTTACCTGCCCTTGACATCCTCGGAAGGGACCGGAAACGGACCTGTGCCTTCGGGAACCGAGAGACAGGTGCTGCATGGCT
ASV630	14	0	0	0	0	0	0	0	0	0	0	0	0	0	0	0	0	0	0	0	0	0	5	10	10	Bacteria;Proteobacteria;Gammaproteobacteria;UBA10353_marine_group;UBA10353_marine_group;UBA10353_marine_group;UBA10353_marine_group	Bacteria	Proteobacteria	Gammaproteobacteria	UBA10353_marine_group	UBA10353_marine_group	UBA10353_marine_group	UBA10353_marine_group	uncultured Gammaproteobacteria bacterium	PX716563	GTCCACGCCGTAAACGATGTCTACTAGCCGTTGGGGGGCTTGTCCCTTTAGTGGCGCAGCTAACGCGATAAGTAGACCGCCTGGGGAGTACGGTCGCAAGATTAAAACTCAAAGGAATTGACGGGGGCCCGCACAAGCGGTGGAGCATGTGGTTTAATTCGATGCAACGCGAAAAACCTTACCTACCCTTGACATCCTCGGAATGGTTTAGAGATAAGCCAGTGCCTTCGGGAGCCGAGTGACAGGTGCTGCATGGCT
ASV631	0	0	0	0	0	26	0	0	0	0	0	0	0	0	0	0	0	0	0	0	0	0	0	0	0	Bacteria;Proteobacteria;Gammaproteobacteria;Arenicellales;Arenicellaceae;Arenicellaceae;uncultured_sediment	Bacteria	Proteobacteria	Gammaproteobacteria	Arenicellales	Arenicellaceae	Arenicellaceae	uncultured_sediment	uncultured Arenicellaceae bacterium	PX716564	GTCCACGCCGTAAACGATGTCTACTAGCCGTTGGAAGGATTTACCTTTTAGTGGCGAAGCTAACGCGATAAGTAGACCGCCTGGGGAGTACGGCCGCAAGGCTAAAACTCAAAGGAATTGACGGGGGCCCGCACAAGCGGTGGAGCATGTGGTTTAATTCGATGCAACGCGAAGAACCTTACCTGCCCTTGAAATCTTAGGAACTTGGTAGAGATACCTCGGTGCCTTAGGGAGCCTAAAGACAGGTGCTGCATGGCT
ASV632	0	0	0	0	0	0	0	0	0	0	0	0	0	0	0	0	0	0	0	0	16	22	20	19	8	Bacteria;Proteobacteria;Gammaproteobacteria;Oceanospirillales;Pseudohongiellaceae;Pseudohongiella;Pseudohongiella	Bacteria	Proteobacteria	Gammaproteobacteria	Oceanospirillales	Pseudohongiellaceae	Pseudohongiella	Pseudohongiella	uncultured Pseudohongiella sp.	PX716565	GTCCACGCTGTAAACGATGTCAACTAGCCGTTGGGGGGGTAATCCCTTTAGTGGCGTAGCTAACGCGCTAAGTTGACCGCCTGGGGAGTACGGTCGCAAGATTAAAACTCAAATGAATTGACGGGGGCCCGCACAAGCGGTGGAGCATGTGGTTTAATTCGACGCAACGCGAAGAACCTTACCTGGTCTTGACATCCTACGAACTTTCCAGAAATGGATTGGTGCCTTCGGGAGCGTAGTGACAGGTGCTGCATGGCT
ASV633	0	0	0	0	0	0	8	0	0	0	0	0	0	0	24	7	0	0	0	0	0	0	0	0	0	Bacteria;Proteobacteria;Gammaproteobacteria;JTB23;JTB23;JTB23;JTB23	Bacteria	Proteobacteria	Gammaproteobacteria	JTB23	JTB23	JTB23	JTB23	uncultured Gammaproteobacteria bacterium	PX716566	GTCCACGCCCTAAACGATGTCAACTAGCCGTTGGAGGAATTTAATCCTTTAGTAGCGCAGCTAACGCGATAAGTTGACCGCCTGGGGAGTACGGTCGCAAGATTAAAACTCAAAGGAATTGACGGGGGCCCGCACAAGCGGTGGAGCATGTGGTTTAATTCGATGCAACGCGAAGAACCTTACCAGGCCTTGACATCCTCGGAACTTAGCAGAGATGCTTTGGTGCCTTCGGGAACCGAGAGACAGGTGCTGCATGGCT
ASV634	27	1	0	0	0	0	0	0	0	0	0	0	0	0	0	0	0	0	0	0	0	0	0	0	0	Bacteria;Proteobacteria;Gammaproteobacteria;Chromatiales;Sedimenticolaceae;Sedimenticola;uncultured_gamma	Bacteria	Proteobacteria	Gammaproteobacteria	Chromatiales	Sedimenticolaceae	Sedimenticola	uncultured_gamma	uncultured Sedimenticola sp.	PX716567	GTCCACGCCGTAAACGATGTCAACTAGCCGTTGGTCTCATTAAAGAGATTAGTGGCGTAGCTAACGCGATAAGTTGACCGCCTGGGGAGTACGGCCGCAAGGTTAAAACTCAAAGGAATTGACGGGGGCCCGCACAAGCGGTGGAGCATGTGGTTTAATTCGATGCAACGCGAAGAACCTTACCAGCCCTTGACATCCTGCGAACTTTCTAGAGATAGATTGGTGCCTTCGGGAACGCAGTGACAGGTGCTGCATGGCT
ASV635	0	10	43	16	9	79	45	0	21	4	0	0	12	0	73	0	396	16	0	27	0	7	7	4	0	Bacteria;Proteobacteria;Gammaproteobacteria;Cellvibrionales;Halieaceae;Halieaceae;Halieaceae	Bacteria	Proteobacteria	Gammaproteobacteria	Cellvibrionales	Halieaceae	Halieaceae	Halieaceae	uncultured Halieaceae bacterium	PX716568	GTCCACGCCGTAAACGATGTCTACTAGCCGTTGGGAGACTTGATTTCTTAGTGGCGCAGCTAACGCAATAAGTAGACCGCCTGGGGAGTACGGCCGCAAGGTTAAAACTCAAATGAATTGACGGGGGCCCGCACAAGCGGTGGAGCATGTGGTTTAATTCGATGCAACGCGAAGAACCTTACCAGGTCTTGACATCCTGCGAATTTTCTAGAGATAGATTAGTGCCTTCGGGAACGCAGTGACAGGTGCTGCATGGCT
ASV636	0	0	0	0	0	0	0	0	0	0	0	0	0	0	0	0	51	0	0	0	0	0	0	0	0	Bacteria;Proteobacteria;Gammaproteobacteria;Cellvibrionales;Cellvibrionales;Cellvibrionales;Cellvibrionales	Bacteria	Proteobacteria	Gammaproteobacteria	Cellvibrionales	Cellvibrionales	Cellvibrionales	Cellvibrionales	uncultured Cellvibrionales bacterium	PX716569	GTCCACGCCGTAAACGATGTCTACTAGCCGTTGGGAGACTTGATCTCTTAGTGGCGCAGCTAACGCACTAAGTAGACCGCCTGGGGAGTACGGCCGCAAGGTTAAAACTCAAATGAATTGACGGGGGCCCGCACAAGCGGTGGAGCATGTGGTTTAATTCGATGCAACGCGAAGAACCTTACCAGGTCTTGACATCCTGCGAACTTTCTAGAGATAGATTGGTGCCTTCGGGAGCGCAGTGACAGGTGCTGCATGGCT
ASV637	0	29	0	0	0	0	0	0	0	0	0	12	30	0	0	0	0	0	7	0	84	93	194	179	205	Bacteria;Proteobacteria;Gammaproteobacteria;Cellvibrionales;Porticoccaceae;SAR92_clade;SAR92 cluster	Bacteria	Proteobacteria	Gammaproteobacteria	Cellvibrionales	Porticoccaceae	SAR92_clade	SAR92 cluster	uncultured SAR92 cluster bacterium	PX716570	GTCCACGCCGTAAACGATGTCTACTAGCCGTTGGGAGACTTGATCTCTTAGTGGCGCAGTTAACGCGATAAGTAGACCGCCTGGGGAGTACGGCCGCAAGGTTAAAACTCAAATGAATTGACGGGGGCCCGCACAAGCGGTGGAGCATGTGGTTTAATTCGACGCAACGCGAAGAACCTTACCAGGTCTTGACATCCTGCGAACTTTCTAGAGATAGATTGGTGCCTTCGGGAACGCAGTGACAGGTGCTGCATGGCT
ASV638	0	12	0	32	0	0	0	0	0	286	0	0	0	0	0	0	0	0	0	0	0	0	0	0	0	Bacteria;Proteobacteria;Gammaproteobacteria;Cellvibrionales;Spongiibacteraceae;BD1-7 clade;BD1-7_clade	Bacteria	Proteobacteria	Gammaproteobacteria	Cellvibrionales	Spongiibacteraceae	BD1-7 clade	BD1-7_clade	uncultured BD1-7 clade bacterium	PX716571	GTCCACGCCGTAAACGATGTCTACTAGCCGTTGGGAATCTTGTATTCTTAGTGGCGCAGCTAACGCGATAAGTAGACCGCCTGGGGAGTACGGTCGCAAGATTAAAACTCAAATGAATTGACGGGGGCCCGCACAAGCGGTGGAGCATGTGGTTTAATTCGATGCAACGCGAAGAACCTTACCAAGACTTGACATCCTGCGAACTTACTAGAGATAGTTTGGTGCCTTCGGGAACGCAGTGACAGGTGCTGCATGGCT
ASV639	439	44	0	0	0	0	34	0	0	0	0	0	0	0	0	0	0	0	0	0	0	0	0	0	0	Bacteria;Proteobacteria;Gammaproteobacteria;Gammaproteobacteria;Gammaproteobacteria;Gammaproteobacteria;Gammaproteobacteria	Bacteria	Proteobacteria	Gammaproteobacteria	Gammaproteobacteria	Gammaproteobacteria	Gammaproteobacteria	Gammaproteobacteria	uncultured Gammaproteobacteria bacterium	PX716572	GTCCACGCCGTAAACGATGTCAACTAGCCGTTGGGAGCATTTAAGCTTTTAGTGGCGCAGCTAACGCATTAAGTTGACCGCCTGGGGAGTACGCGCGCAAGCGTAAAACTCAAAGGAATTGACGGGGGCCCGCACAAGCGGTGGAGCATGTGGTTTAATTCGATGCAACGCGAAGAACCTTACCAGCCCTTGACATCCTGCGAACTTTCTAGAGATAGATTGGTGCCTTCGGGAACGCAGTGACAGGTGCTGCATGGCT
ASV640	0	0	36	0	6	0	0	0	0	0	0	0	0	0	29	0	0	0	0	0	91	74	25	16	0	Bacteria;Proteobacteria;Gammaproteobacteria;Oceanospirillales;Pseudohongiellaceae;Pseudohongiella;Pseudohongiella	Bacteria	Proteobacteria	Gammaproteobacteria	Oceanospirillales	Pseudohongiellaceae	Pseudohongiella	Pseudohongiella	uncultured Pseudohongiella sp.	PX716573	GTCCACGCTGTAAACGATGTCAACTAGCCGTTGGAAGGGTAATCCTTTTAGTGGCGTAGCTAACGCGCTAAGTTGACCGCCTGGGGAGTACGGTCGCAAGATTAAAACTCAAATGAATTGACGGGGGCCCGCACAAGCGGTGGAGCATGTGGTTTAATTCGACGCAACGCGAAGAACCTTACCTGGTCTTGACATCCTGCGAACTTTCTAGAGATAGATTGGTGCCTTCGGGAACGCAGTGACAGGTGCTGCATGGCT
ASV641	0	0	0	0	6	0	0	0	0	0	0	0	0	0	0	0	0	0	0	0	19	25	20	18	14	Bacteria;Proteobacteria;Gammaproteobacteria;Oceanospirillales;Pseudohongiellaceae;Pseudohongiella;Pseudohongiella	Bacteria	Proteobacteria	Gammaproteobacteria	Oceanospirillales	Pseudohongiellaceae	Pseudohongiella	Pseudohongiella	uncultured Pseudohongiella sp.	PX716574	GTCCACGCCGTAAACGATGTCAACTAGCCGTTGGAGGGGTAATCCCTTTAGTGGCGCAGCTAACGCAATAAGTTGACCGCCTGGGGAGTACGGTCGCAAGATTAAAACTCAAATGAATTGACGGGGGCCCGCACAAGCGGTGGAGCATGTGGTTTAATTCGACGCAACGCGAAGAACCTTACCTGGTCTTGACATCCTGCGAACTTTCTAGAGATAGATTGGTGCCTTCGGGAACGCAGTGACAGGTGCTGCATGGCT
ASV642	0	0	0	0	0	0	0	0	0	0	0	0	0	0	0	0	0	0	0	0	28	37	60	48	93	Bacteria;Proteobacteria;Gammaproteobacteria;Oceanospirillales;Pseudohongiellaceae;Pseudohongiella;Pseudohongiella	Bacteria	Proteobacteria	Gammaproteobacteria	Oceanospirillales	Pseudohongiellaceae	Pseudohongiella	Pseudohongiella	uncultured Pseudohongiella sp.	PX716575	GTCCACGCCGTAAACGATGTCAACTAGCCGTTGGGAGGGTAATCCTTTTAGTGGCGCAGCTAACGCTTTAAGTTGACCGCCTGGGGAGTACGGTCGCAAGATTAAAACTCAAATGAATTGACGGGGGCCCGCACAAGCGGTGGAGCATGTGGTTTAATTCGACGCAACGCGAAGAACCTTACCTGGTCTTGACATCCTGCGAACTTTCTAGAGATAGATTGGTGCCTTCGGGAACGCAGTGACAGGTGCTGCATGGCT
ASV643	0	0	0	0	0	0	0	0	0	0	0	0	0	0	0	0	0	0	0	0	49	93	0	0	0	Bacteria;Proteobacteria;Gammaproteobacteria;Oceanospirillales;Pseudohongiellaceae;Pseudohongiella;Pseudohongiella	Bacteria	Proteobacteria	Gammaproteobacteria	Oceanospirillales	Pseudohongiellaceae	Pseudohongiella	Pseudohongiella	uncultured Pseudohongiella sp.	PX716576	GTCCACGCCGTAAACGATGTCAACTAGCCGTTGGGAGGGTAATCCTTTTAGTGGCGCAGCTAACGCTCTAAGTTGACCGCCTGGGGAGTACGGTCGCAAGATTAAAACTCAAATGAATTGACGGGGGCCCGCACAAGCGGTGGAGCATGTGGTTTAATTCGACGCAACGCGAAGAACCTTACCTGGTCTTGACATCCTGCGAACTTTCTAGAAATAGATTGGTGCCTTCGGGAACGCAGTGACAGGTGCTGCATGGCT
ASV644	0	0	0	0	0	0	0	0	0	0	0	0	0	0	0	0	0	0	0	28	0	0	0	0	0	Bacteria;Proteobacteria;Gammaproteobacteria;Ga0077536;Ga0077536;Ga0077536;uncultured_gamma	Bacteria	Proteobacteria	Gammaproteobacteria	Ga0077536	Ga0077536	Ga0077536	uncultured_gamma	uncultured Gammaproteobacteria bacterium	PX716577	GTCCACGCCCTAAACGATGTCAACTAGCCGTTGGGTTCATTATAAGAGCTTAGTGGCGCAGCTAACGCGTTAAGTTGACCGCCTGGGGAGTACGGCCGCAAGGCTAAAACTCAAAGGAATTGACGGGGGCCCGCACAAGCGGTGGAGCATGTGGTTTAATTCGATGCAACGCGAAGAACCTTACCAGGCCTTGACATCTAGCGAAGTTTCCAGAGATGGATTCGTGCCTTCGGGAACGCTATGACAGGTGCTGCATGGCT
ASV645	0	0	0	0	0	8	0	0	0	0	0	0	0	0	17	0	0	0	0	18	0	0	0	0	0	Bacteria;Proteobacteria;Gammaproteobacteria;Ga0077536;Ga0077536;Ga0077536;uncultured_gamma	Bacteria	Proteobacteria	Gammaproteobacteria	Ga0077536	Ga0077536	Ga0077536	uncultured_gamma	uncultured Gammaproteobacteria bacterium	PX716578	GTCCACGCCCTAAACGATGTCAATTAGCCGTTGGGTCCATTTAAAGGGCTTAGTGGCGCAGCTAACGCGTTAAATTGACCGCCTGGGGAGTACGGCCGCAAGGCTAAAACTCAAAGGAATTGACGGGGGCCCGCACAAGCGGTGGAGCATGTGGTTTAATTCGATGCAACGCGAAGAACCTTACCAGGCCTTGACATCTAGCGAAGTTTCCAGAGATGGATTCGTGCCTTCGGGAACGCTATGACAGGTGCTGCATGGCT
ASV646	0	0	33	0	0	0	0	0	0	0	0	0	0	7	0	0	0	0	0	0	0	0	0	0	0	Bacteria;Proteobacteria;Gammaproteobacteria;Ga0077536;Ga0077536;Ga0077536;uncultured_bacterium	Bacteria	Proteobacteria	Gammaproteobacteria	Ga0077536	Ga0077536	Ga0077536	uncultured_bacterium	uncultured Gammaproteobacteria bacterium	PX716579	GTCCACGCCCTAAACGATGTCAACTAGCCGTTGGGCCTATTTAAAGGCTTAGTGGCGCAGCTAACGCGATAAGTTGACCGCCTGGGGAGTACGGTCGCAAGATTAAAACTCAAAGGAATTGACGGGGGCCCGCACAAGCGGTGGAGCATGTGGTTTAATTCGATGCAACGCGAAGAACCTTACCAGGCCTTGACATCTAGCGAACTTTCCAGAAATGGATTGGTGCCTTCGGGAACGCTAAGACAGGTGCTGCATGGCT
ASV647	0	28	0	0	0	0	18	0	0	10	0	0	0	0	0	0	0	0	0	0	0	0	0	0	0	Bacteria;Proteobacteria;Gammaproteobacteria;Oceanospirillales;Nitrincolaceae;Amphritea;Amphritea	Bacteria	Proteobacteria	Gammaproteobacteria	Oceanospirillales	Nitrincolaceae	Amphritea	Amphritea	uncultured Amphritea sp.	PX716580	GTCCACGCCGTAAACGATGTCTACTAGCCGTTGGGACACTTGATGTCTTAGTGGCGCAGCTAACGCACTAAGTAGACCGCCTGGGGAGTACGGCCGCAAGGTTAAAACTCAAATGAATTGACGGGGGCCCGCACAAGCGGTGGAGCATGTGGTTTAATTCGACGCAACGCGAAGAACCTTACCTACTCTTGAAATCCTGCGAAGTCGGAAGAGATTCTGATGTGCCTTCGGGAACGCAGTGACAGGTGCTGCATGGCT
ASV648	0	0	0	0	0	0	0	0	0	0	0	0	0	0	28	0	0	0	0	0	0	0	0	0	0	Bacteria;Proteobacteria;Gammaproteobacteria;UBA4486;UBA4486;UBA4486;uncultured_bacterium	Bacteria	Proteobacteria	Gammaproteobacteria	UBA4486	UBA4486	UBA4486	uncultured_bacterium	uncultured Gammaproteobacteria bacterium	PX716581	GTCCACGCCCTAAACGATGTCAACTAGCCGTTGGAGGAATTTAATCCTTTAGTGGCGCAGCTAACGCGTTAAGTTGACCGCCTGGGGAGTACGGCCGCAAGGTTAAAACTCAAAGGAATTGACGGGGGCCCGCACAAGCGGTGGAGCATGTGGTTTAATTCGATGCAACGCGAAGAACCTTACCAGGCCTTGACATCCTGAGAATCCTCTAGAGATAGAGGAGTGCCTTCGGGAATTCAGTGACAGGTGCTGCATGGCT
ASV649	0	0	0	0	0	36	0	0	0	10	0	0	0	0	33	0	0	0	0	0	0	0	0	0	0	Bacteria;Proteobacteria;Gammaproteobacteria;Gammaproteobacteria;Gammaproteobacteria;Gammaproteobacteria;Gammaproteobacteria	Bacteria	Proteobacteria	Gammaproteobacteria	Gammaproteobacteria	Gammaproteobacteria	Gammaproteobacteria	Gammaproteobacteria	uncultured Gammaproteobacteria bacterium	PX716582	GTCCACGCCCTAAACGATGTCAACTAGCCGTTGGAGGAATTTAATCCTTTAGTGGCGCAGCTAACGCGTTAAGTTGACCGCCTGGGGAGTACGGCCGCAAGGTTAAAACTCAAAGGAATTGACGGGGGCCCGCACAAGCGGTGGAGCATGTGGTTTAATTCGATGCAACGCGAAGAACCTTACCAGGCCTTGACATCCTGAGAACTTTCTAGAGATAGATTGGTGCCTTCGGGAACTCAGTGACAGGTGCTGCATGGCT
ASV650	15	0	0	0	0	32	0	0	0	0	0	0	0	8	157	0	11	0	0	0	0	0	0	0	0	Bacteria;Proteobacteria;Gammaproteobacteria;SS1-B-07-19;SS1-B-07-19;SS1-B-07-19;SS1-B-07-19	Bacteria	Proteobacteria	Gammaproteobacteria	SS1-B-07-19	SS1-B-07-19	SS1-B-07-19	SS1-B-07-19	uncultured Gammaproteobacteria bacterium	PX716583	GTCCACGCCCTAAACGATGTCAACTAGCCGTTGGAGGAATTTAATCCTTTAGTGGCGCAGCTAACGCGTTAAGTTGACCGCCTGGGGAGTACGGCCGCAAGGCTAAAACTCAAATGAATTGACGGGGGCCCGCACAAGCGGTGGAGCATGTGGTTTAATTCGATGCAACGCGAAGAACCTTACCAGGCCTTGACATCCTGAGAACTTTCTAGAGATAGATCGGTGCCTTCGGGAACTCAGTGACAGGTGCTGCATGGCT
ASV651	0	0	0	0	0	0	22	0	0	0	0	0	0	0	5	3	0	0	0	0	0	0	0	0	0	Bacteria;Proteobacteria;Gammaproteobacteria;Oceanospirillales;Kangiellaceae;Aliikangiella;uncultured_gamma	Bacteria	Proteobacteria	Gammaproteobacteria	Oceanospirillales	Kangiellaceae	Aliikangiella	uncultured_gamma	uncultured Aliikangiella sp.	PX716584	GTCCACGCCGTAAACGATGTCAACTAGTTGTTGGTCTTATAAATAAGATTAGTGACGAAGCTAACGCGATAAGTTGACCGCCTGGGGAGTACGGTCGCAAGACTAAAACTCAAATGAATTGACGGGGGCCCGCACAAGCGGTGGAGCATGTGGTTTAATTCGATGCAACGCGAAGAACCTTACCAGGTCTTGACATCCAGAGAATCTTTCAGAGATGAGAGAGTGCCTTCGGGAATTCTGAGACAGGTGCTGCATGGCT
ASV653	0	9	0	0	0	0	0	0	0	0	0	0	0	0	17	0	0	0	0	0	0	0	0	0	0	Bacteria;Proteobacteria;Gammaproteobacteria;JTB23;JTB23;JTB23;JTB23	Bacteria	Proteobacteria	Gammaproteobacteria	JTB23	JTB23	JTB23	JTB23	uncultured Gammaproteobacteria bacterium	PX716585	GTCCACGCCCTAAACGATGTCGACTAGCTGTTGGGTTCATAAAAGAACTTAGTGGCGCAGCTAACGCGTTAAGTCGACCGCCTGGGGAGTACGGCCGCAAGGCTAAAACTCAAAGGAATTGACGGGGGCCCGCACAAGCGGTGGAGCATGTGGTTTAATTCGATGCAACGCGAAGAACCTTACCAGGTCTTGACATCCTCGGAACTTAGCAGAGATGCTTTGGTGCCTTCGGGAATCGAGAGACAGGTGCTGCATGGCT
ASV654	42	0	0	0	0	0	0	0	0	0	0	0	0	0	24	0	23	0	0	38	0	0	0	0	0	Bacteria;Proteobacteria;Gammaproteobacteria;Alteromonadales;Marinobacteraceae;Marinobacter;Marinobacter	Bacteria	Proteobacteria	Gammaproteobacteria	Alteromonadales	Marinobacteraceae	Marinobacter	Marinobacter	uncultured Marinobacter sp.	PX716586	GTCCACGCTGTAAACGATGTCAACTAGCCGTTGGGACTCTTGAAGTCTTAGTGGCGCAGCTAACGCACTAAGTTGACCGCCTGGGGAGTACGGCCGCAAGGTTAAAACTCAAATGAATTGACGGGGGCCCGCACAAGCGGTGGAGCATGTGGTTTAATTCGACGCAACGCGAAGAACCTTACCTGGCCTTGACATGCAGAGAACTTTCCAGAGATGGATTGGTGCCTTCGGGAACTCTGACACAGGTGCTGCATGGCC
ASV655	0	0	0	0	0	0	13	0	0	0	0	49	0	0	0	0	0	0	0	0	0	0	0	0	0	Bacteria;Proteobacteria;Gammaproteobacteria;Pseudomonadales;Pseudomonadaceae;Pseudomonas;Pseudomonas	Bacteria	Proteobacteria	Gammaproteobacteria	Pseudomonadales	Pseudomonadaceae	Pseudomonas	Pseudomonas	uncultured Pseudomonas sp.	PX716587	GTCCACGCCGTAAACGATGTCGACTAGCCGTTGGGATCCTTGAGATCTTAGTGGCGCAGCTAACGCATTAAGTCGACCGCCTGGGGAGTACGGCCGCAAGGTTAAAACTCAAATGAATTGACGGGGGCCCGCACAAGCGGTGGAGCATGTGGTTTAATTCGAAGCAACGCGAAGAACCTTACCAGGCCTTGACATGCAGAGAACTTTCCAGAGATGGATTGGTGCCTTCGGGAGCTCTGACACAGGTGCTGCATGGCT
ASV656	0	0	0	0	0	0	0	0	0	0	0	0	0	0	28	0	0	0	0	0	0	0	0	0	0	Bacteria;Proteobacteria;Gammaproteobacteria;pItb-vmat-80;pItb-vmat-80;pItb-vmat-80;uncultured_gamma	Bacteria	Proteobacteria	Gammaproteobacteria	pItb-vmat-80	pItb-vmat-80	pItb-vmat-80	uncultured_gamma	uncultured Gammaproteobacteria bacterium	PX716588	GTCCACGCCGTAAACGATGTCAACTAGCTGTTGGGATTTATCTTAGTAGCGAAGCTAACGCGATAAGTTGACCGCCTGGGGAGTACGCGCGCAAGCGTAAAACTCAAAGGAATTGACGGGGGCCCGCACAAGCGGTGGAGCATGTGGTTTAATTCGATGCAACGCGAAGAACCTTACCAGGCCTTGACATCCTGAGAACTTTCTAGAGATAGATTGGTGCCTTCGGGAATTCAGTGACAGGTGCTGCATGGCT
ASV657	0	0	0	0	0	0	0	0	0	0	0	0	0	0	27	0	0	0	0	0	0	0	0	0	0	Bacteria;Proteobacteria;Gammaproteobacteria;Gammaproteobacteria;Gammaproteobacteria;Gammaproteobacteria;Gammaproteobacteria	Bacteria	Proteobacteria	Gammaproteobacteria	Gammaproteobacteria	Gammaproteobacteria	Gammaproteobacteria	Gammaproteobacteria	uncultured Gammaproteobacteria bacterium	PX716589	GTCCACGCCGTAAACGATGTCAACTAGCTGTTGGGATTTATCTTAGTAGCGAAGCTAACGCGATAAGTTGACCGCCTGGGGAGTACGCGCGCAAGCGTAAAACTCAAAGGAATTGACGGGGGCCCGCACAAGCGGTGGAGCATGTGGTTTAATTCGATGCAACGCGAAGAACCTTACCAGGCCTTGACATCCTAGGAATCCTTTAGAGATAGAGGAGTGCCTTCGGGAATCTAGTGACAGGTGCTGCATGGCT
ASV658	0	0	0	0	0	0	0	0	0	0	0	0	0	0	31	0	0	0	0	0	0	0	0	0	0	Bacteria;Proteobacteria;Gammaproteobacteria;D90;D90;D90;uncultured_organism	Bacteria	Proteobacteria	Gammaproteobacteria	D90	D90	D90	uncultured_organism	uncultured Gammaproteobacteria bacterium	PX716590	GTCCACGCCGTAAACGATGTCAACTAGCCGTTAGATTTATCTAGTGGCGCAGCTAACGCGATAAGTTGACCGCCTGGGGAGTACGCGCGCAAGCGTAAAACTCAAAGGAATTGACGGGGGCCCGCACAAGCGGTGGAGCATGTGGTTTAATTCGATGCAACGCGAAGAACCTTACCAGGCCTTGACATCCTGAGAACTTTCTAGAGATAGATTGGTGCCTTCGGGAATTCAGTGACAGGTGCTGCATGGCT
ASV659	0	0	0	0	0	23	0	0	0	0	0	17	0	24	48	0	0	0	0	32	0	0	0	0	0	Bacteria;Proteobacteria;Gammaproteobacteria;Tenderiales;Tenderiaceae;Candidatus Tenderia;uncultured_gamma	Bacteria	Proteobacteria	Gammaproteobacteria	Tenderiales	Tenderiaceae	Candidatus Tenderia	uncultured_gamma	uncultured Gammaproteobacteria bacterium	PX716591	GTCCACGCCGTAAACGATGTCAACTAGCCGTTGGGAGGGTTAAACCTCAAAGTGGCGTAGCTAACGCGATAAGTTGACCGCCTGGGGAGTACGCGCGCAAGCGTAAAACTCAAAGGAATTGACGGGGGCCCGCACAAGCGGTGGAGCATGTGGTTTAATTCGATGCAACGCGAAGAACCTTACCTGGCCTTGACATCCTGAGAACTTTCTAGAGATAGATTGGTGCCTTCGGGAACTCAGTGACAGGTGCTGCATGGCT
ASV660	0	48	0	0	0	39	0	0	0	0	0	0	0	0	0	0	41	0	0	0	0	0	0	0	0	Bacteria;Proteobacteria;Gammaproteobacteria;Tenderiales;Tenderiaceae;Candidatus Tenderia;uncultured_gamma	Bacteria	Proteobacteria	Gammaproteobacteria	Tenderiales	Tenderiaceae	Candidatus Tenderia	uncultured_gamma	uncultured Gammaproteobacteria bacterium	PX716592	GTCCACGCCGTAAACGATGTCAACTAGCCGTTGGGAGGGTTAAACCTCAAAGTGGCGCAGCTAACGCGATAAGTTGACCGCCTGGGGAGTACGCGCGCAAGCGTAAAACTCAAAGGAATTGACGGGGGCCCGCACAAGCGGTGGAGCATGTGGTTTAATTCGATGCAACGCGAAGAACCTTACCTGGCCTTGACATCCTGAGAACTTTCTAGAGATAGATTGGTGCCTTCGGGAACTCAGTGACAGGTGCTGCATGGCT
ASV661	0	0	0	30	0	0	0	0	0	0	0	0	0	0	0	0	0	0	0	0	0	0	0	0	0	Bacteria;Proteobacteria;Gammaproteobacteria;Pseudomonadales;Moraxellaceae;Acinetobacter;Acinetobacter	Bacteria	Proteobacteria	Gammaproteobacteria	Pseudomonadales	Moraxellaceae	Acinetobacter	Acinetobacter	uncultured Acinetobacter sp.	PX716593	GTCCATGCCGTAAACGATGTCTACTAGCCGTTGGGGCCCTTGAGGCTTTAGTGGCGCAGCTAACGCGATAAGTAGACCGCCTGGGGAGTACGGTCGCAAGACTAAAACTCAAATGAATTGACGGGGGCCCGCACAAGCGGTGGAGCATGTGGTTTAATTCGATGCAACGCGAAGAACCTTACCTGGCCTTGACATACAGAGAACTTTCCAGAGATGGATTGGTGCCTTCGGGAACTCTGATACAGGTGCTGCATGGCT
ASV662	0	0	0	67	0	0	0	0	0	0	0	0	0	0	0	0	0	0	0	0	0	0	0	0	0	Bacteria;Proteobacteria;Gammaproteobacteria;Pseudomonadales;Moraxellaceae;Acinetobacter;Acinetobacter soli	Bacteria	Proteobacteria	Gammaproteobacteria	Pseudomonadales	Moraxellaceae	Acinetobacter	Acinetobacter soli	Acinetobacter soli	PX716594	GTCCATGCCGTAAACGATGTCTACTAGCCGTTGGGGGATTTGATCCTTTAGTGGCGCAGCTAACGCGATAAGTAGACCGCCTGGGGAGTACGGTCGCAAGACTAAAACTCAAATGAATTGACGGGGGCCCGCACAAGCGGTGGAGCATGTGGTTTAATTCGATGCAACGCGAAGAACCTTACCTGGCCTTGACATAGTAGAAACTTTCCAGAGATGGAAAGGTGCCTTCGGGAATCTACATACAGGTGCTGCATGGCT
ASV663	0	0	0	25	0	0	0	0	0	0	0	0	0	0	0	0	0	0	0	0	0	0	0	0	0	Bacteria;Proteobacteria;Gammaproteobacteria;Pseudomonadales;Moraxellaceae;Acinetobacter;Acinetobacter	Bacteria	Proteobacteria	Gammaproteobacteria	Pseudomonadales	Moraxellaceae	Acinetobacter	Acinetobacter	uncultured Acinetobacter sp.	PX716595	GTCCATGCCGTAAACGATGTCTACTAGCCGTTGGGGGATTTGATCCTTTAGTGGCGCAGCTAACGCGATAAGTAGACCGCCTGGGGAGTACGGTCGCAAGACTAAAACTCAAATGAATTGACGGGGGCCCGCACAAGCGGTGGAGCATGTGGTTTAATTCGATGCAACGCGAAGAACCTTACCTGGCCTTGACATAGTAGAGACTTTCCAGAGATGGATTGGTGCCTTCGGGAATCTACATACAGGTGCTGCATGGCT
ASV664	0	0	0	0	0	0	0	11	0	0	0	0	0	0	0	0	0	0	0	0	0	0	28	0	0	Bacteria;Proteobacteria;Gammaproteobacteria;Cellvibrionales;Halieaceae;OM60(NOR5)_clade;OM60 clade	Bacteria	Proteobacteria	Gammaproteobacteria	Cellvibrionales	Halieaceae	OM60(NOR5)_clade	OM60 clade	uncultured OM60 clade bacterium	PX716596	GTCCACGCCGTAAACGATGTCTACTAGCTGTAGGGGTACTTGAGACCTTTGTAGCGCAGCTAACGCAATAAGTAGACCGCCTGGGGAGTACGGCCGCAAGGTTAAAACTCAAATGAATTGACGGGGGCCCGCACAAGCAGTGGAGCATGTGGTTTAATTCGATGCAACGCGAAGAACCTTACCAGGCCTTGACATCCTCGGAACTTTCTAGAGATAGATTGGTGCCTTCGGGAACCGAGTGACAGGTGCTGCATGGCT
ASV665	35	19	18	11	26	75	48	0	3	22	0	0	0	0	0	0	0	2	10	0	28	30	101	43	121	Bacteria;Proteobacteria;Gammaproteobacteria;Cellvibrionales;Halieaceae;OM60(NOR5)_clade;OM60 clade	Bacteria	Proteobacteria	Gammaproteobacteria	Cellvibrionales	Halieaceae	OM60(NOR5)_clade	OM60 clade	uncultured OM60 clade bacterium	PX716597	GTCCACGCCGTAAACGATGTCTACTAGCTGTAGGGGTACTTGAGACCTTTGTAGCGCAGCTAACGCACTAAGTAGACCGCCTGGGGAGTACGGCCGCAAGGTTAAAACTCAAATGAATTGACGGGGGCCCGCACAAGCAGTGGAGCATGTGGTTTAATTCGATGCAACGCGAAGAACCTTACCAGGCCTTGACATCCTAGGAATCCTGTAGAGATACGGGAGTGCCTTCGGGAATCTAGTGACAGGTGCTGCATGGCT
ASV666	0	8	0	0	0	0	0	0	0	0	0	0	0	0	0	0	0	0	0	0	10	10	3	21	26	Bacteria;Proteobacteria;Gammaproteobacteria;Cellvibrionales;Halieaceae;OM60(NOR5)_clade;OM60 clade	Bacteria	Proteobacteria	Gammaproteobacteria	Cellvibrionales	Halieaceae	OM60(NOR5)_clade	OM60 clade	uncultured OM60 clade bacterium	PX716598	GTCCACGCCGTAAACGATGTCTACTAGCTGTAGGGGTACTTGAGACCTTTGTAGCGCAGCTAACGCACTAAGTAGACCGCCTGGGGAGTACGGCCGCAAGGTTAAAACTCAAATGAATTGACGGGGGCCCGCACAAGCAGTGGAGCATGTGGTTTAATTCGATGCAACGCGAAGAACCTTACCAGGCCTTGACATCCTCGGAACTTTCTAGAGATAGATTGGTGCCTTCGGGAACCGAGTGACAGGTGCTGCATGGCT
ASV667	0	26	28	61	11	0	0	0	0	20	11	0	15	5	0	0	16	0	8	0	11	5	56	55	68	Bacteria;Proteobacteria;Gammaproteobacteria;Cellvibrionales;Halieaceae;Luminiphilus;Luminiphilus	Bacteria	Proteobacteria	Gammaproteobacteria	Cellvibrionales	Halieaceae	Luminiphilus	Luminiphilus	uncultured Luminiphilus sp.	PX716599	GTCCACGCCGTAAACGATGTCTACTAGCTGTTGGGGTACTTGAGACCTTGGTAGCGCAGCTAACGCAATAAGTAGACCGCCTGGGGAGTACGGCCGCAAGGTTAAAACTCAAATGAATTGACGGGGGCCCGCACAAGCGGTGGAGCATGTGGTTTAATTCGATGCAACGCGAAGAACCTTACCAGGCCTTGACATCCTCGGAACTTTCCAGAAATGGATTGGTGCCTTCGGGAACCGATGGACAGGTGCTGCATGGCT
ASV668	0	0	0	0	0	0	0	0	0	0	0	0	0	0	27	0	0	0	0	0	0	0	0	0	0	Bacteria;Proteobacteria;Gammaproteobacteria;Cellvibrionales;Cellvibrionaceae;Cellvibrionaceae;uncultured	Bacteria	Proteobacteria	Gammaproteobacteria	Cellvibrionales	Cellvibrionaceae	Cellvibrionaceae	uncultured	uncultured Cellvibrionaceae bacterium	PX716600	GTCCACGCTGTAAACGATGTCGACTAGCCGTTGGGGTCCTTGAGGCCTTAGTGGCGCAGCTAACGCGATAAGTCGACCGCCTGGGGAGTACGGCCGCAAGGTTAAAACTCAAATGAATTGACGGGGGCCCGCACAAGCGGTGGAGCATGTGGTTTAATTCGAAGCAACGCGAAGAACCTTACCAGGTCTTGACATCCTGAGAACTTTCTAGAGATAGATTGGTGCCTTCGGGAACTCAGAGACAGGTGCTGCATGGCT
ASV669	0	0	0	0	0	0	48	0	0	0	0	0	0	0	0	0	0	0	0	0	0	0	0	0	0	Bacteria;Proteobacteria;Gammaproteobacteria;MBAE14;MBAE14;MBAE14;gamma_proteobacterium	Bacteria	Proteobacteria	Gammaproteobacteria	MBAE14	MBAE14	MBAE14	gamma_proteobacterium	uncultured Gammaproteobacteria bacterium	PX716601	GTCCACGCCGTAAACGATGTCAACTAGCCGTAGGAATCCTTGAGGTTTTTGTGGCGCAGCTAACGCGATAAGTTGACCGCCTGGGGAGTACGGCCGCAAGGTTAAAACTCAAATGAATTGACGGGGGCCCGCACAAGCGGTGGAGCATGTGGTTTAATTCGATGCAACGCGAAGAACCTTACCTGGTCTTGACATCCTGCGAACTTTCTAGAGATAGATTGGTGCCTTCGGGAACGCAGTGACAGGTGCTGCATGGCT
ASV670	30	109	0	0	0	0	0	0	0	0	0	0	0	0	0	0	0	0	0	0	0	0	0	0	0	Bacteria;Proteobacteria;Gammaproteobacteria;MBAE14;MBAE14;MBAE14;uncultured_gamma	Bacteria	Proteobacteria	Gammaproteobacteria	MBAE14	MBAE14	MBAE14	uncultured_gamma	uncultured Gammaproteobacteria bacterium	PX716602	GTCCACGCCGTAAACGATGTCAACTAGCCGTTGGAGTCCTTGAGGCTTTAGTGGCGCAGCTAACGCGATAAGTTGACCGCCTGGGGAGTACGGCCGCAAGGTTAAAACTCAAATGAATTGACGGGGGCCCGCACAAGCGGTGGAGCATGTGGTTTAATTCGATGCAACGCGAAGAACCTTACCAGGTCTTGACATCCAGAGAACTTTCTAGAGATAGATTGGTGCCTTCGGGAGCTCTGTGACAGGTGCTGCATGGCT
ASV673	0	0	0	0	0	29	0	0	0	0	0	0	0	0	0	0	0	0	0	0	0	0	0	0	0	Bacteria;Proteobacteria;Gammaproteobacteria;Cellvibrionales;Cellvibrionaceae;Cellvibrionaceae;uncultured_gamma	Bacteria	Proteobacteria	Gammaproteobacteria	Cellvibrionales	Cellvibrionaceae	Cellvibrionaceae	uncultured_gamma	uncultured Cellvibrionaceae bacterium	PX716603	GTCCACGCCGTAAACGATGTCTACTAGCCGTTGGGGTCCTTGAGGCCTTAGTGGCGCAGCTAACGCATTAAGTAGACCGCCTGGGGAGTACGGCCGCAAGGTTAAAACTCAAATGAATTGACGGGGGCCCGCACAAGCGGTGGAGCATGTGGTTTAATTCGAAGCAACGCGAAGAACCTTACCAGGTCTTGACATCCTGAAAACTTTCTAGAGATAGATTGGTGCCTTCGGGAATTCAGTGACAGGTGCTGCATGGCT
ASV674	0	0	0	0	12	0	0	0	0	0	0	0	0	0	0	0	0	0	0	0	6	0	0	0	12	Bacteria;Proteobacteria;Gammaproteobacteria;Oceanospirillales;Saccharospirillaceae;Saccharospirillaceae;Saccharospirillaceae	Bacteria	Proteobacteria	Gammaproteobacteria	Oceanospirillales	Saccharospirillaceae	Saccharospirillaceae	Saccharospirillaceae	uncultured Saccharospirillaceae bacterium	PX716604	GTCCACGCCGTAAACGATGTCTACTAGCCGTTGGGGTCCTTGAGACTTTAGTGGCGCAGCTAACGCACTAAGTAGACCGCCTGGGGAGTACGGTCGCAAGATTAAAACTCAAATGAATTGACGGGGGCCCGCACAAGCGGTGGAGCATGTGGTTTAATTCGAAGCAACGCGAAGAACCTTACCTACTCTTGACATCCACAGAACTTTTCAGAGATGAATTGGTGCCTTCGGGAACTGTGAGACAGGTGCTGCATGGCT
ASV675	0	0	31	0	0	0	0	0	0	0	0	0	0	0	0	0	0	0	0	0	0	0	0	0	0	Bacteria;Proteobacteria;Gammaproteobacteria;Oceanospirillales;Marinomonadaceae;Marinomonas;Marinomonas	Bacteria	Proteobacteria	Gammaproteobacteria	Oceanospirillales	Marinomonadaceae	Marinomonas	Marinomonas	uncultured Marinomonas sp.	PX716605	GTCCACGCCGTAAACGATGTCTACTAGCCGTTGGGTTGTAATGACTTAGTGGCGCAGCTAACGCAATAAGTAGACCGCCTGGGGAGTACGGCCGCAAGGTTAAAACTCAAATGAATTGACGGGGGCCCGCACAAGCGGTGGAGCATGTGGTTTAATTCGAAGCAACGCGAAGAACCTTACCTACTCTTGACATCCAGTGAACTTAGCAGAGATGCTTTGGTGCCTTCGGGAACACTGAGACAGGTGCTGCATGGCT
ASV676	0	11	30	0	0	0	0	0	0	0	0	0	0	0	0	0	0	0	0	0	0	0	0	0	0	Bacteria;Proteobacteria;Gammaproteobacteria;Oceanospirillales;Marinomonadaceae;Marinomonas;Marinomonas	Bacteria	Proteobacteria	Gammaproteobacteria	Oceanospirillales	Marinomonadaceae	Marinomonas	Marinomonas	uncultured Marinomonas sp.	PX716606	GTCCACGCCGTAAACGATGTCTACTAGCCGTTGGGTTGTAATGACTTAGTGGCGAAGCTAACGCGATAAGTAGACCGCCTGGGGAGTACGGCCGCAAGGTTAAAACTCAAATGAATTGACGGGGGCCCGCACAAGCGGTGGAGCATGTGGTTTAATTCGAAGCAACGCGAAGAACCTTACCTACTCTTGACATCCATAGAATTTAGCAGAGATGCTTAAGTGCCTTCGGGAACTATGAGACAGGTGCTGCATGGCT
ASV677	0	0	20	34	14	0	0	0	0	28	0	0	0	0	0	0	0	0	0	0	0	0	0	0	0	Bacteria;Proteobacteria;Gammaproteobacteria;Oceanospirillales;Marinomonadaceae;Marinomonas;Marinomonas	Bacteria	Proteobacteria	Gammaproteobacteria	Oceanospirillales	Marinomonadaceae	Marinomonas	Marinomonas	uncultured Marinomonas sp.	PX716607	GTCCACGCCGTAAACGATGTCTACTAGCCGTTGGGTTGTAATGACTTAGTGGCGAAGCTAACGCGATAAGTAGACCGCCTGGGGAGTACGGCCGCAAGGTTAAAACTCAAATGAATTGACGGGGGCCCGCACAAGCGGTGGAGCATGTGGTTTAATTCGAAGCAACGCGAAGAACCTTACCTACTCTTGACATCCATAGAATTTCGCAGAGATGCTTAAGTGCCTTCGGGAACTATGAGACAGGTGCTGCATGGCT
ASV678	56	0	0	10	0	0	0	0	9	0	0	0	0	0	0	0	0	0	0	0	0	0	0	0	0	Bacteria;Proteobacteria;Gammaproteobacteria;Oceanospirillales;Endozoicomonadaceae;Endozoicomonas;Candidatus_Endonucleobacter	Bacteria	Proteobacteria	Gammaproteobacteria	Oceanospirillales	Endozoicomonadaceae	Endozoicomonas	Candidatus_Endonucleobacter	uncultured Endozoicomonas sp.	PX716608	GTCCACGCCGTAAACGATGTCGACTAGTTGTTGGAAGTCTTAGTACTTTTGGTGACGAAGCTAACGCGATAAGTCGACCGCCTGGGGAGTACGGCCGCAAGGTTAAAACTCAAATGAATTGACGGGGGCCCGCACAAGCGGTGGAGCATGTGGTTTAATTCGAAGCAACGCGAAGAACCTTACCTGGCCTTGACATCCTGCGAACTTCTTAGAGATAGGAAGGTGCCTTCGGGAACGCAGTGACAGGTGCTGCATGGCT
ASV679	0	0	0	0	0	0	0	0	0	0	0	0	0	0	23	7	20	0	0	29	0	0	0	0	0	Bacteria;Proteobacteria;Gammaproteobacteria;Cellvibrionales;Halieaceae;Halieaceae;Halieaceae	Bacteria	Proteobacteria	Gammaproteobacteria	Cellvibrionales	Halieaceae	Halieaceae	Halieaceae	uncultured Halieaceae bacterium	PX716609	GTCCACGCCGTAAACGATGTCTACTAGCCGTTGGGAGACTTGATTTCTTAGTGGCGCAGCTAACGCAATAAGTAGACCGCCTGGGGAGTACGGCCGCAAGGTTAAAACTCAAATGAATTGACGGGGGCCCGCACAAGCGGTGGAGCATGTGGTTTAATTCGATGCAACGCGAAGAACCTTACCAGGTCTTGACATCCTGAAAACTTTCTAGAGATAGATTGGTGCCTTCGGGAATTCAGTGACAGGTGCTGCATGGCT
ASV680	0	0	0	0	0	0	0	0	0	0	0	0	0	56	32	0	7	0	0	0	0	0	0	0	0	Bacteria;Proteobacteria;Gammaproteobacteria;Cellvibrionales;Halieaceae;Halieaceae;Halieaceae	Bacteria	Proteobacteria	Gammaproteobacteria	Cellvibrionales	Halieaceae	Halieaceae	Halieaceae	uncultured Halieaceae bacterium	PX716610	GTCCACGCCGTAAACGATGTCTACTAGCCGTTGGGAGACTTGATTTCTTAGTGGCGCAGCTAACGCACTAAGTAGACCGCCTGGGGAGTACGGCCGCAAGGTTAAAACTCAAATGAATTGACGGGGGCCCGCACAAGCGGTGGAGCATGTGGTTTAATTCGATGCAACGCGAAGAACCTTACCAGGTCTTGACATCCTGAAAACTTTCTAGAGATAGATTGGTGCCTTCGGGAATTCAGTGACAGGTGCTGCATGGCT
ASV681	0	0	0	0	0	17	0	0	0	0	0	0	0	0	0	0	114	0	0	0	0	0	0	0	0	Bacteria;Proteobacteria;Gammaproteobacteria;Cellvibrionales;Halieaceae;Halieaceae;Halieaceae	Bacteria	Proteobacteria	Gammaproteobacteria	Cellvibrionales	Halieaceae	Halieaceae	Halieaceae	uncultured Halieaceae bacterium	PX716611	GTCCACGCCGTAAACGATGTCTACTAGCCGTTGGGAGACTTGATTTCTTAGTGGCGCAGCTAACGCACTAAGTAGACCGCCTGGGGAGTACGGCCGCAAGGTTAAAACTCAAATGAATTGACGGGGGCCCGCACAAGCGGTGGAGCATGTGGTTTAATTCGATGCAACGCGAAGAACCTTACCAGGTCTTGACATCCTGAAAACTTTCCAGAGATGGATTGGTGCCTTCGGGAATTCAGTGACAGGTGCTGCATGGCT
ASV682	11	0	10	0	0	0	7	0	0	0	0	0	0	0	0	0	0	0	0	0	0	0	0	0	0	Bacteria;Proteobacteria;Gammaproteobacteria;Cellvibrionales;Halieaceae;Halieaceae;Halieaceae	Bacteria	Proteobacteria	Gammaproteobacteria	Cellvibrionales	Halieaceae	Halieaceae	Halieaceae	uncultured Halieaceae bacterium	PX716612	GTCCACGCCGTAAACGATGTCTACTAGCCGTTGGGAGACTTGATTTCTTAGTGGCGCAGCTAACGCAATAAGTAGACCGCCTGGGGAGTACGGCCGCAAGGTTAAAACTCAAATGAATTGACGGGGGCCCGCACAAGCGGTGGAGCATGTGGTTTAATTCGATGCAACGCGAAGAACCTTACCAGGCCTTGACATCCTGCGAACCCTTTAGAGATAGAGGGGTGCCTTCGGGAACGCAGTGACAGGTGCTGCATGGCT
ASV683	0	29	11	0	0	30	0	0	20	0	0	14	50	0	29	32	0	0	0	8	21	26	14	7	6	Bacteria;Proteobacteria;Gammaproteobacteria;Cellvibrionales;Halieaceae;Halieaceae;Halieaceae	Bacteria	Proteobacteria	Gammaproteobacteria	Cellvibrionales	Halieaceae	Halieaceae	Halieaceae	uncultured Halieaceae bacterium	PX716613	GTCCACGCCGTAAACGATGTCTACTAGCCGTTGGGAGACTTGATTTCTTAGTGGCGCAGCTAACGCAATAAGTAGACCGCCTGGGGAGTACGGCCGCAAGGTTAAAACTCAAATGAATTGACGGGGGCCCGCACAAGCGGTGGAGCATGTGGTTTAATTCGATGCAACGCGAAGAACCTTACCAGGCCTTGACATCCTGAGAACTTTCTAGAAATAGATTGGTGCCTTCGGGAACTCAGTGACAGGTGCTGCATGGCT
ASV684	0	0	0	0	0	0	0	0	0	0	0	0	0	0	0	94	0	0	0	0	0	0	0	0	0	Bacteria;Proteobacteria;Gammaproteobacteria;Cellvibrionales;Halieaceae;Halioglobus;Halioglobus	Bacteria	Proteobacteria	Gammaproteobacteria	Cellvibrionales	Halieaceae	Halioglobus	Halioglobus	uncultured Halioglobus sp.	PX716614	GTCCACGCCGTAAACGATGTCTACTAGCCGTTGGGAGACTTGATCTTTTAGTGGCGCAGCTAACGCACTAAGTAGACCGCCTGGGGAGTACGGCCGCAAGGTTAAAACTCAAATGAATTGACGGGGGCCCGCACAAGCGGTGGAGCATGTGGTTTAATTCGATGCAACGCGAAGAACCTTACCAGGTCTTGACATCCAGAGAAGTTACCAGAGATGGTTTCGTGCCTTCGGGAGCTCTGTGACAGGTGCTGCATGGCT
ASV685	0	0	0	0	0	40	0	0	0	0	0	0	0	0	20	0	0	0	0	0	0	0	0	0	0	Bacteria;Proteobacteria;Gammaproteobacteria;Cellvibrionales;Spongiibacteraceae;Spongiibacteraceae;Spongiibacteraceae	Bacteria	Proteobacteria	Gammaproteobacteria	Cellvibrionales	Spongiibacteraceae	Spongiibacteraceae	Spongiibacteraceae	uncultured Spongiibacteraceae bacterium	PX716615	GTCCACGCCGTAAACGATGTCTACTAGCCGTTGGGAGACTTGATCTCTTAGTGGCGCAGCTAACGCACTAAGTAGACCGCCTGGGGAGTACGGCCGCAAGGTTAAAACTCAAATGAATTGACGGGGGCCCGCACAAGCGGTGGAGCATGTGGTTTAATTCGATGCAACGCGAAGAACCTTACCAGGTCTTGACATCCCGAGAAGTCGCTAGAGATAGCTTCGTGCCTTCGGGAACTCGGTGACAGGTGCTGCATGGCT
ASV686	32	0	0	0	0	0	0	0	0	0	0	0	0	0	0	0	0	0	0	0	0	0	0	2	0	Bacteria;Proteobacteria;Gammaproteobacteria;Cellvibrionales;Cellvibrionales;Cellvibrionales;Cellvibrionales	Bacteria	Proteobacteria	Gammaproteobacteria	Cellvibrionales	Cellvibrionales	Cellvibrionales	Cellvibrionales	uncultured Cellvibrionales bacterium	PX716616	GTCCACGCCGTAAACGATGTCTACTAGCCGTTGGGGAACTTGATTCCTTAGTGGCGCAGCTAACGCACTAAGTAGACCGCCTGGGGAGTACGGCCGCAAGGTTAAAACTCAAATGAATTGACGGGGGCCCGCACAAGCGGTGGAGCATGTGGTTTAATTCGATGCAACGCGAAGAACCTTACCAGGTCTTGACATCCTGCGAATTTTCTAGAGATAGATTAGTGCCTTCGGGAACGCAGTGACAGGTGCTGCATGGCT
ASV687	0	15	0	21	8	30	10	0	0	0	0	0	22	0	0	0	0	0	0	0	28	27	27	34	28	Bacteria;Proteobacteria;Gammaproteobacteria;OM182_clade;OM182_clade;OM182_clade;uncultured_bacterium	Bacteria	Proteobacteria	Gammaproteobacteria	OM182_clade	OM182_clade	OM182_clade	uncultured_bacterium	uncultured Gammaproteobacteria bacterium	PX716617	GTCCACGCCGTAAACGATGTCTACTAGCCGTTGGGAGGCTTGACCTCTTAGTGGCGAAGCTAACGCGATAAGTAGACCGCCTGGGGAGTACGGTCGCAAGATTAAAACTCAAATGAATTGACGGGGGCCCGCACAAGCGGTGGAGCATGTGGTTTAATTCGATGCAACGCGAAAAACCTTACCAGGCCTTGACATCCAGAGAACTTACCAGAGATGGTTTGGTGCCTTCGGGAACTCTGTGACAGGTGTTGCATGGCT
ASV688	0	0	26	0	0	0	0	0	0	0	0	0	0	0	0	0	0	0	0	0	0	0	0	0	0	Bacteria;Proteobacteria;Gammaproteobacteria;OM182_clade;OM182_clade;OM182_clade;OM182_clade	Bacteria	Proteobacteria	Gammaproteobacteria	OM182_clade	OM182_clade	OM182_clade	OM182_clade	uncultured Gammaproteobacteria bacterium	PX716618	GTCCACGCTGTAAACGATGTCTACTAGCCGTTGGGAGGCTTGACCTTTTAGTGGCGCAGCTAACGCGATAAGTAGACCGCCTGGGGAGTACGGTCGCAAGATTAAAACTCAAATGAATTGACGGGGGCCCGCACAAGCGGTGGAGCATGTGGTTTAATTCGATGCAACGCGAAAAACCTTACCAGGCCTTGACATCCTGAGAACTTTCTAGAGATAGATCGGTGCCTTCGGGAACTCAGTGACAGGTGTTGCATGGCT
ASV689	0	12	62	24	0	64	0	8	0	0	0	0	0	0	0	0	0	0	0	0	98	110	60	56	45	Bacteria;Proteobacteria;Gammaproteobacteria;OM182_clade;OM182_clade;OM182_clade;OM182_clade	Bacteria	Proteobacteria	Gammaproteobacteria	OM182_clade	OM182_clade	OM182_clade	OM182_clade	uncultured Gammaproteobacteria bacterium	PX716619	GTCCACGCCGTAAACGATGTCTACTAGCCGTTGGGAGGCTTGACCTCTTAGTGGCGAAGCTAACGCGATAAGTAGACCGCCTGGGGAGTACGGTCGCAAGATTAAAACTCAAATGAATTGACGGGGGCCCGCACAAGCGGTGGAGCATGTGGTTTAATTCGATGCAACGCGAAAAACCTTACCAGGCCTTGACATCCTGAGAATTCGGTAGAGATACCTTAGTGCCTTCGGGAACTCAGTGACAGGTGTTGCATGGCT
ASV690	0	0	0	0	0	0	0	0	0	6	0	0	0	0	0	0	0	0	0	0	37	45	0	12	0	Bacteria;Proteobacteria;Gammaproteobacteria;OM182_clade;OM182_clade;OM182_clade;OM182_clade	Bacteria	Proteobacteria	Gammaproteobacteria	OM182_clade	OM182_clade	OM182_clade	OM182_clade	uncultured Gammaproteobacteria bacterium	PX716620	GTCCACGCCGTAAACGATGTCTACTAGCCGTTGGGGGGCTTGACCCCTTAGTGGCGAAGCTAACGCGATAAGTAGACCGCCTGGGGAGTACGGTCGCAAGATTAAAACTCAAATGAATTGACGGGGGCCCGCACAAGCGGTGGAGCATGTGGTTTAATTCGATGCAACGCGAAAAACCTTACCAGGCCTTGACATCCTGAGAATTCGGTAGAGATACCTTAGTGCCTTCGGGAACTCAGTGACAGGTGTTGCATGGCT
ASV691	0	0	0	0	0	0	0	0	0	0	0	0	0	0	0	0	0	0	0	0	0	27	0	0	0	Bacteria;Proteobacteria;Gammaproteobacteria;OM182_clade;OM182_clade;OM182_clade;OM182_clade	Bacteria	Proteobacteria	Gammaproteobacteria	OM182_clade	OM182_clade	OM182_clade	OM182_clade	uncultured Gammaproteobacteria bacterium	PX716621	GTCCACGCCGTAAACGATGTCTACTAGCCGTTGGGAGGCTTGACCTCTTAGTGGCGCAGCTAACGCGATAAGTAGACCGCCTGGGGAGTACGGTCGCAAGATTAAAACTCAAATGAATTGACGGGGGCCCGCACAAGCGGTGGAGCATGTGGTTTAATTCGATGCAACGCGAAAAACCTTACCAGGCCTTGACATCCTGAGAATTCGGTAGAGATACCTTAGTGCCTTCGGGAACTCAGTGACAGGTGTTGCATGGCT
ASV692	0	0	0	0	0	0	0	0	0	0	0	0	0	0	0	0	0	0	0	0	37	56	0	0	0	Bacteria;Proteobacteria;Gammaproteobacteria;Oceanospirillales;Nitrincolaceae;Nitrincolaceae;uncultured	Bacteria	Proteobacteria	Gammaproteobacteria	Oceanospirillales	Nitrincolaceae	Nitrincolaceae	uncultured	uncultured Oceanospirillales bacterium	PX716622	GTCCACGCCGTAAACGATGTCTACTAGCCGTTGGGGGACTTGATCCTTTAGTGGCGAAGCTAACGCGATAAGTAGACCGCCTGGGGAGTACGGTCGCAAGATTAAAACTCAAATGAATTGACGGGGGCCCGCACAAGCGGTGGAGCATGTGGTTTAATTCGAAGCAACGCGAAGAACCTTACCTGGTCTTGACATCCTGCGAACTTTCTAGAGATAGATTGGTGCCTTCGGGAACGCAGTGACAGGTGCTGCATGGCT
ASV693	0	0	0	7	13	0	22	0	0	10	0	0	0	0	0	0	0	0	0	0	0	0	0	0	0	Bacteria;Proteobacteria;Gammaproteobacteria;Oceanospirillales;Saccharospirillaceae;Oleispira;Oleispira	Bacteria	Proteobacteria	Gammaproteobacteria	Oceanospirillales	Saccharospirillaceae	Oleispira	Oleispira	uncultured Oleispira sp.	PX716623	GTCCACGCCGTAAACGATGTCTACTAGCCGTTGGGGAACTTGATTCCTTAGTGGCGCAGCTAACGCGATAAGTAGACCGCCTGGGGAGTACGGTCGCAAGATTAAAACTCAAATGAATTGACGGGGGCCCGCACAAGCGGTGGAGCATGTGGTTTAATTCGAAGCAACGCGAAGAACCTTACCTACTCTTGACATCCAGTGAATTTGCTAGAGATAGCTTAGTGCCTTCGGGAACACTGAGACAGGTGCTGCATGGCT
ASV694	0	13	19	0	28	16	0	0	7	2	0	0	0	0	0	0	0	0	0	0	0	0	0	0	37	Bacteria;Proteobacteria;Gammaproteobacteria;Oceanospirillales;Saccharospirillaceae;Oleispira;uncultured_Oleispira	Bacteria	Proteobacteria	Gammaproteobacteria	Oceanospirillales	Saccharospirillaceae	Oleispira	uncultured_Oleispira	uncultured Oleispira sp.	PX716624	GTCCACGCCGTAAACGATGTCTACTAGCCGTTGGAGGACTTGATCCTTTAGTGGCGCAGCTAACGCGATAAGTAGACCGCCTGGGGAGTACGGTCGCAAGATTAAAACTCAAATGAATTGACGGGGGCCCGCACAAGCGGTGGAGCATGTGGTTTAATTCGAAGCAACGCGAAGAACCTTACCTACTCTTGACATCCAGTGAATTTGCTAGAGATAGCTTAGTGCCTTCGGGAACACTGAGACAGGTGCTGCATGGCT
ASV695	0	0	0	0	0	0	0	0	0	0	0	20	0	7	0	0	46	0	0	0	0	0	0	0	0	Bacteria;Proteobacteria;Gammaproteobacteria;Oceanospirillales;Nitrincolaceae;Neptuniibacter;Neptuniibacter	Bacteria	Proteobacteria	Gammaproteobacteria	Oceanospirillales	Nitrincolaceae	Neptuniibacter	Neptuniibacter	uncultured Neptuniibacter sp.	PX716625	GTCCACGCCGTAAACGATGTCTACTAGCCGTTGGAAGACTTGATCTTTTAGTGGCGAAGCTAACGCGATAAGTAGACCGCCTGGGGAGTACGGCCGCAAGGTTAAAACTCAAATGAATTGACGGGGGCCCGCACAAGCGGTGGAGCATGTGGTTTAATTCGACGCAACGCGAAGAACCTTACCAACTCTTGACATCCAGAGAATTCGCTAGAGATAGCTTAGTGCCTTCGGGAACTCTGAGACAGGTGCTGCATGGCT
ASV696	0	0	0	0	0	0	0	0	6	0	0	36	0	0	0	0	0	0	0	0	0	0	0	0	0	Bacteria;Proteobacteria;Gammaproteobacteria;Oceanospirillales;Nitrincolaceae;Neptuniibacter;uncultured_bacterium	Bacteria	Proteobacteria	Gammaproteobacteria	Oceanospirillales	Nitrincolaceae	Neptuniibacter	uncultured_bacterium	uncultured Neptuniibacter sp.	PX716626	GTCCACGCCGTAAACGATGTCTACTAGCCGTTGGGAGACTTGATCTCTTAGTGGCGAAGCTAACGCGATAAGTAGACCGCCTGGGGAGTACGGCCGCAAGGTTAAAACTCAAATGAATTGACGGGGGCCCGCACAAGCGGTGGAGCATGTGGTTTAATTCGACGCAACGCGAAGAACCTTACCAACTCTTGACATCCAGAGAAGTTACTAGAGATAGTTTCGTGCCTTCGGGAACTCTGAGACAGGTGCTGCATGGCT
ASV697	7	9	0	0	0	0	19	0	0	0	0	0	0	0	0	0	0	0	0	0	0	0	0	0	0	Bacteria;Proteobacteria;Gammaproteobacteria;Oceanospirillales;Nitrincolaceae;Neptuniibacter;uncultured_bacterium	Bacteria	Proteobacteria	Gammaproteobacteria	Oceanospirillales	Nitrincolaceae	Neptuniibacter	uncultured_bacterium	uncultured Neptuniibacter sp.	PX716627	GTCCACGCCGTAAACGATGTCTACTAGCCGTTGGAAGACTTGATCTTTTAGTGGCGAAGCTAACGCGATAAGTAGACCGCCTGGGGAGTACGGCCGCAAGGTTAAAACTCAAATGAATTGACGGGGGCCCGCACAAGCGGTGGAGCATGTGGTTTAATTCGACGCAACGCGAAGAACCTTACCAACTCTTGACATCCAGAGAAGTTACTAGAGATAGTTTCGTGCCTTCGGGAACTCTGAGACAGGTGCTGCATGGCT
ASV698	0	29	0	0	28	0	0	0	0	0	0	0	0	0	0	0	0	0	0	0	0	0	0	0	0	Bacteria;Proteobacteria;Gammaproteobacteria;Gammaproteobacteria;Gammaproteobacteria;Gammaproteobacteria;Gammaproteobacteria	Bacteria	Proteobacteria	Gammaproteobacteria	Gammaproteobacteria	Gammaproteobacteria	Gammaproteobacteria	Gammaproteobacteria	uncultured Gammaproteobacteria bacterium	PX716628	GTCCACGCCGTAAACGATGTCAACTAGCCGTTGGTGGGCTTGACCCATTAGTGGCGCAGCTAACGCACTAAGTTGACCGCCTGGGGAGTACGGCCGCAAGGTTAAAACTCAAATGAATTGACGGGGGCCCGCACAAGCGGTGGAGCATGTGGTTTAATTCGATGCAACGCGAAGAACCTTACCAAGTCTTGACATCCTGCGAACTTTCTAGAAATAGATTGGTGCCTTCGGGAACGCAGTGACAGGTGCTGCATGGCT
ASV699	0	0	13	0	0	0	0	0	0	0	0	0	0	0	93	0	0	0	0	0	0	0	0	0	0	Bacteria;Proteobacteria;Gammaproteobacteria;MBAE14;MBAE14;MBAE14;uncultured_bacterium	Bacteria	Proteobacteria	Gammaproteobacteria	MBAE14	MBAE14	MBAE14	uncultured_bacterium	uncultured Gammaproteobacteria bacterium	PX716629	GTCCACGCCGTAAACGATGTCAACTAGCCGTTGGAGTCCTTGAGGCTTTAGTGGCGCAGCTAACGCGATAAGTTGACCGCCTGGGGAGTACGGCCGCAAGGTTAAAACTCAAATGAATTGACGGGGGCCCGCACAAGCGGTGGAGCATGTGGTTTAATTCGATGCAACGCGAAGAACCTTACCAGGTCTTGACATCCAGAGAATCCTGCAGAGATGCGGGAGTGCCTTCGGGAATTCTGTGACAGGTGCTGCATGGCT
ASV700	0	0	0	0	0	0	0	0	0	0	0	0	0	0	84	0	0	0	0	0	0	0	0	0	0	Bacteria;Proteobacteria;Gammaproteobacteria;Gammaproteobacteria;Gammaproteobacteria;Gammaproteobacteria;Gammaproteobacteria	Bacteria	Proteobacteria	Gammaproteobacteria	Gammaproteobacteria	Gammaproteobacteria	Gammaproteobacteria	Gammaproteobacteria	uncultured Gammaproteobacteria bacterium	PX716630	GTCCACGCCGTAAACGATGTCAACTAGCCGTTGGAGACCTTAGTGTTTTTAGTGGCGCAGCTAACGCGATAAGTTGACCGCCTGGGGAGTACGGCCGCAAGGTTAAAACTCAAATGAATTGACGGGGGCCCGCACAAGCGGTGGAGCATGTGGTTTAATTCGATGCAACGCGAAGAACCTTACCAGGTCTTGACATCCTGAGAATCTGCTAGAGATAGCGGAGTGCCTTCGGGAATTCAGTGACAGGTGCTGCATGGCT
ASV701	0	0	0	0	0	8	0	0	0	0	0	0	14	0	0	0	0	0	0	0	0	2	11	16	16	Bacteria;Proteobacteria;Gammaproteobacteria;Cellvibrionales;Porticoccaceae;SAR92_clade;SAR92 cluster	Bacteria	Proteobacteria	Gammaproteobacteria	Cellvibrionales	Porticoccaceae	SAR92_clade	SAR92 cluster	uncultured SAR92 cluster bacterium	PX716631	GTCCACGCCGTAAACGATGTCTACTAGCCGTTGGGAGACTTGATCTCTTAGTGGCGCAGTTAACGCGATAAGTAGACCGCCTGGGGAGTACGGCCGCAAGGTTAAAACTCAAATGAATTGACGGGGGCCCGCACAAGCGGTGGAGCATGTGGTTTAATTCGACGCAACGCGAAGAACCTTACCAGGTCTTGACATCCTGAGAATCCTTTAGAGATAGAGGAGTGCCTTCGGGAATTCAGTGACAGGTGCTGCATGGCT
ASV702	7	231	0	526	181	33	0	37	498	139	0	0	0	0	0	0	0	0	0	0	0	0	0	0	0	Bacteria;Proteobacteria;Gammaproteobacteria;Cellvibrionales;Spongiibacteraceae;BD1-7 clade;uncultured_organism	Bacteria	Proteobacteria	Gammaproteobacteria	Cellvibrionales	Spongiibacteraceae	BD1-7 clade	uncultured_organism	uncultured BD1-7 clade bacterium	PX716632	GTCCACGCCGTAAACGATGTCTACTAGCCGTTGGGGGACTTGATTCCTTAGTGGTGCAGCTAACGCGATAAGTAGACCGCCTGGGGAGTACGGCCGCAAGGTTAAAACTCAAATGAATTGACGGGGGCCCGCACAAGCGGTGGAGCATGTGGTTTAATTCGATGCAACGCGAAGAACCTTACCAGGTCTTGACATCCTGAGAATCCTGTAGAGATACGGGAGTGCCTTCGGGAATTCAGTGACAGGTGCTGCATGGCT
ASV704	0	21	0	20	50	0	0	0	0	26	0	36	0	0	0	0	0	0	0	0	0	0	0	0	0	Bacteria;Proteobacteria;Gammaproteobacteria;Oceanospirillales;Nitrincolaceae;Profundimonas;Profundimonas	Bacteria	Proteobacteria	Gammaproteobacteria	Oceanospirillales	Nitrincolaceae	Profundimonas	Profundimonas	uncultured Profundimonas sp.	PX716633	GTCCACGCCGTAAACGATGTCTACTAGCCGTTGGGGAGCTTGTCTCTTTAGTGGCGCAGCTAACGCATTAAGTAGACCGCCTGGGGAGTACGGTCGCAAGATTAAAACTCAAATGAATTGACGGGGGCCCGCACAAGCGGTGGAGCATGTGGTTTAATTCGACGCAACGCGAAGAACCTTACCAACTCTTGACATCCTGAGAATTCGCTAGAGATAGCTTAGTGCCTTCGGGAACTCAGAGACAGGTGCTGCATGGCT
ASV705	0	0	0	0	0	0	0	0	17	0	0	0	0	0	0	0	0	0	0	0	0	0	10	13	0	Bacteria;Proteobacteria;Gammaproteobacteria;Oceanospirillales;Nitrincolaceae;Profundimonas;Profundimonas	Bacteria	Proteobacteria	Gammaproteobacteria	Oceanospirillales	Nitrincolaceae	Profundimonas	Profundimonas	uncultured Profundimonas sp.	PX716634	GTCCACGCCGTAAACGATGTCTACTAGCCGTTGGGGAGCTTGTCTCTTTAGTGGCGCAGCTAACGCATTAAGTAGACCGCCTGGGGAGTACGGTCGCAAGATTAAAACTCAAATGAATTGACGGGGGCCCGCACAAGCGGTGGAGCATGTGGTTTAATTCGACGCAACGCGAAGAACCTTACCAACTCTTGACATCCAGAGAATTCGCTAGAGATAGCTTAGTGCCTTCGGGAACTCTGAGACAGGTGCTGCATGGCT
ASV706	19	28	17	27	26	0	0	8	33	15	0	31	12	0	0	0	0	0	0	12	0	0	0	0	14	Bacteria;Proteobacteria;Gammaproteobacteria;Pseudomonadales;Moraxellaceae;Psychrobacter;Psychrobacter	Bacteria	Proteobacteria	Gammaproteobacteria	Pseudomonadales	Moraxellaceae	Psychrobacter	Psychrobacter	uncultured Psychrobacter sp.	PX716635	GTCCACGCCGTAAACGATGTCTACTAGTCGTTGGGTCCCTTGAGGACTTAGTGACGCAGCTAACGCAATAAGTAGACCGCCTGGGGAGTACGGCCGCAAGGTTAAAACTCAAATGAATTGACGGGGGCCCGCACAAGCGGTGGAGCATGTGGTTTAATTCGATGCAACGCGAAGAACCTTACCTGGTCTTGACATACACAGAATCTTGTAGAGATACGAGAGTGCCTTCGGGAATTGTGATACAGGTGCTGCATGGCT
ASV707	0	24	40	16	16	0	0	0	8	0	0	0	0	0	0	0	0	0	0	0	0	0	0	0	12	Bacteria;Proteobacteria;Gammaproteobacteria;Pseudomonadales;Moraxellaceae;Psychrobacter;Psychrobacter	Bacteria	Proteobacteria	Gammaproteobacteria	Pseudomonadales	Moraxellaceae	Psychrobacter	Psychrobacter	uncultured Psychrobacter sp.	PX716636	GTCCACGCCGTAAACGATGTCTACTAGTCGTTGGGTCCCTTGAGGACTTAGTGACGCAGCTAACGCAATAAGTAGACCGCCTGGGGAGTACGGCCGCAAGGTTAAAACTCAAATGAATTGACGGGGGCCCGCACAAGCGGTGGAGCATGTGGTTTAATTCGATGCAACGCGAAGAACCTTACCTGGTCTTGACATATCTAGAATCCTGCAGAGATGCGGGAGTGCCTTCGGGAATTAGAATACAGGTGCTGCATGGCT
ASV708	0	32	48	21	25	40	0	6	0	22	0	0	0	0	0	0	0	0	0	0	13	19	12	0	0	Bacteria;Proteobacteria;Gammaproteobacteria;Cellvibrionales;Halieaceae;Halioglobus;marine_gamma	Bacteria	Proteobacteria	Gammaproteobacteria	Cellvibrionales	Halieaceae	Halioglobus	marine_gamma	uncultured Halioglobus sp.	PX716637	GTCCACGCCGTAAACGATGTCTACTAGCCGTTGGGAAACTTGATTTCTTAGTGGCGCAGCTAACGCACTAAGTAGACCGCCTGGGGAGTACGGCCGCAAGGTTAAAACTCAAATGAATTGACGGGGGCCCGCACAAGCGGTGGAGCATGTGGTTTAATTCGATGCAACGCGAAGAACCTTACCAGGTCTTGACATACAGCGAACTTTCCAGAGATGGATTGGTGCCTTCGGGAACGCTGATACAGGTGCTGCATGGCT
ASV709	0	0	0	0	0	30	0	0	0	0	11	0	0	0	33	0	0	0	11	0	0	0	0	0	0	Bacteria;Proteobacteria;Gammaproteobacteria;Arenicellales;Arenicellaceae;Arenicella;uncultured_bacterium	Bacteria	Proteobacteria	Gammaproteobacteria	Arenicellales	Arenicellaceae	Arenicella	uncultured_bacterium	uncultured Arenicella sp.	PX716638	GTCCACGCCGTAAACGATGTCAACTAGCCGTTGGGGGGGTTACCCTTTAGTGGCGCAGCTAACGCGATAAGTTGACCGCCTGGGGAGTACGGTCGCAAGATTAAAACTCAAAGGAATTGACGGGGGCCCGCACAAGCGGTGGAGCATGTGGTTTAATTCGATGCAACGCGAAGAACCTTACCTACCCTTGACATTGACAGAATCCTGTAGAGATACGGGAGTGCCTTCGGGCCTGGAAAACAGGTGCTGCATGGCT
ASV710	0	0	0	0	0	25	0	0	0	0	0	0	0	0	0	0	0	0	0	0	0	0	0	0	0	Bacteria;Proteobacteria;Gammaproteobacteria;Gammaproteobacteria;Gammaproteobacteria;Gammaproteobacteria;Gammaproteobacteria	Bacteria	Proteobacteria	Gammaproteobacteria	Gammaproteobacteria	Gammaproteobacteria	Gammaproteobacteria	Gammaproteobacteria	uncultured Gammaproteobacteria bacterium	PX716639	GTCCACGCCGTAAACGATGAGAACTAGATGTCGGGAGGATCTGCCTCTCGGTGTCGCAGCTAACGCATTAAGTTCTCCGCCTGGGGAGTACGGTGGCAACACTAAAACTCAAAGGAATTGACGGGGACCCGCACAAGCGGTGGAGCATGTGGTTTAATTCGATGCAACGCGAAGAACCTTACCTGCCCTTGACATTGACAGAATCCTGTAGAGATACGGGAGTGCTTCGGCCTGGAAAACAGGTGCTGCATGGCT
ASV711	0	0	0	0	0	26	0	0	0	0	0	0	0	0	0	0	0	0	0	0	0	0	0	0	0	Bacteria;Proteobacteria;Gammaproteobacteria;Thiohalorhabdales;Thiohalorhabdaceae;Thiohalorhabdaceae;uncultured_gamma	Bacteria	Proteobacteria	Gammaproteobacteria	Thiohalorhabdales	Thiohalorhabdaceae	Thiohalorhabdaceae	uncultured_gamma	uncultured Gammaproteobacteria bacterium	PX716640	GTCCACGCCGTAAACGATGAGAACTAGTTGTCGGGAGGGTTTAGCCTCTCGGTGACGCAGCTAACGCGTTAAGTTCTCCGCCTGGGGAGTACGGTGGCAACACTAAAACTCAAAGGAATTGACGGGGACCCGCACAAGCGGTGGAGCATGTGGTTTAATTCGATGCAACGCGAAGAACCTTACCTGCCCTTGACATTGACAGAACCCTTTAGAGATAGAGGGGTGCTTCGGCCTGGAAAACAGGTGCTGCATGGCT
ASV712	0	0	0	0	0	28	0	0	0	0	0	0	0	0	0	0	0	0	0	0	0	0	0	0	0	Bacteria;Proteobacteria;Gammaproteobacteria;Thiohalorhabdales;Thiohalorhabdaceae;Thiohalorhabdaceae;uncultured	Bacteria	Proteobacteria	Gammaproteobacteria	Thiohalorhabdales	Thiohalorhabdaceae	Thiohalorhabdaceae	uncultured	uncultured Gammaproteobacteria bacterium	PX716641	GTCCACGCCGTAAACGATGAGAACTAGATGTCGGGGGGATTTAGCCCTTCGGTGTCGCAGCTAACGCGTTAAGTTCTCCGCCTGGGGAGTACGGTGGCAACACTAAAACTCAAAGGAATTGACGGGGACCCGCACAAGCGGTGGAGCATGTGGTTTAATTCGATGCAACGCGAAGAACCTTACCTGCCCTTGACATTGACAGAACCCTTTAGAGATAGAGGGGTGCTTCGGCCTGGAAAACAGGTGCTGCATGGCT
ASV713	0	0	0	0	4	119	0	0	0	0	0	0	0	0	0	0	0	0	0	0	0	0	0	0	0	Bacteria;Proteobacteria;Gammaproteobacteria;Gammaproteobacteria;Gammaproteobacteria;Gammaproteobacteria;Gammaproteobacteria	Bacteria	Proteobacteria	Gammaproteobacteria	Gammaproteobacteria	Gammaproteobacteria	Gammaproteobacteria	Gammaproteobacteria	uncultured Gammaproteobacteria bacterium	PX716642	GTCCACGCCGTAAACTATGAGAACCAGCCGTTGGGGGGCATGTCCCTTTAGTGGCGTAGCTAACGCGATGAGTTCTCCGCCTGGGGAGTACGGCCGCAAGGTTAAAACTCAAAGGAATTGACGGGGGCCCGCACAAGCGGTGGAGCATGTGGTTTAATTCGATGCAACGCGAAGAACCTTACCTGCCCTTGACATTGATAGAATCCCTGAGAGATCGGGGAATGCTTCGGCCTTGAAAACAGGTGCTGCATGGCT
ASV714	0	0	31	9	0	0	0	0	0	0	0	0	0	0	0	0	0	0	0	0	0	0	0	0	0	Bacteria;Proteobacteria;Gammaproteobacteria;Gammaproteobacteria;Gammaproteobacteria;Gammaproteobacteria;Gammaproteobacteria	Bacteria	Proteobacteria	Gammaproteobacteria	Gammaproteobacteria	Gammaproteobacteria	Gammaproteobacteria	Gammaproteobacteria	uncultured Gammaproteobacteria bacterium	PX716643	GTCCACGCCGTAAACTATGAGAACCAGCCGTTGGGGGGCATGTCCCTTTAGTGGCGTAGCTAACGCGATGAGTTCTCCGCCTGGGGAGTACGGCCGCAAGGTTAAAACTCAAAGGAATTGACGGGGGCCCGCACAAGCGGTGGAGCATGTGGTTTAATTCGATGCAACGCGAAGAACCTTACCTGCCCTTGACATTGATAGAATCCCTGAGAGATCGGGGAGTGCTTCGGCCTTGAAAACAGGTGCTGCATGGCT
ASV715	0	5	0	0	0	18	0	0	0	0	0	0	0	0	0	6	0	0	0	0	0	0	0	0	0	Bacteria;Proteobacteria;Gammaproteobacteria;Coxiellales;Coxiellaceae;Coxiella;Coxiella	Bacteria	Proteobacteria	Gammaproteobacteria	Coxiellales	Coxiellaceae	Coxiella	Coxiella	uncultured Coxiella sp.	PX716644	GTCCACGCCGTAAACGATGAGAACTAGCTGTTGGGACGTAAACCGTCTTAGTAGCGAAGCTAACGCGATAAGTTCTCCGCCTGGGGAGTACGGCCGCAAGGCTAAAACTCAAAGGAATTGACGGGGGCCCGCACAAGCGGTGGAGCATGCGGTTTAATTCGATGCAACGCGAAGAACCTTACCTACTCTTGACATCCTCAGAATTCTGCAGAGATGCGGAAGTGCCTTCGGGAACTGAGAGACAGGTGTTGCATGGCT
ASV716	0	0	0	0	0	0	0	0	0	0	0	0	0	0	0	0	79	0	0	0	0	0	0	0	0	Bacteria;Proteobacteria;Gammaproteobacteria;Gammaproteobacteria;Gammaproteobacteria;Gammaproteobacteria;Gammaproteobacteria	Bacteria	Proteobacteria	Gammaproteobacteria	Gammaproteobacteria	Gammaproteobacteria	Gammaproteobacteria	Gammaproteobacteria	uncultured Gammaproteobacteria bacterium	PX716645	GTCCACGCTGTAAACGCTGAGAACTAGATGTTGGCGAGCATGACTCGCAAGTATCGTAGCTAACGCGCTAAGTTCTCCGCCTGGGGAGTACGGCCGCAAGGCTAAAACTCAAAGGAATTGACGGGGGCCCGCACAAGCGGTGGAGCATGTGGTTTAATTCGATGCAACGCGAAGAACCTTACCTACCCTTGACATCCTCGGAATTTTGTAGAGATACGAAAGTGCCTTCGGGAGCCGAGAGACAGGTGCTGCATGGCT
